# Supplementary material for: Crystal structure of potassium [4-amino-5-(benzo[d]thia­zol-2-yl)-6-(methyl­sulfan­yl)pyrimidin-2-yl](phenyl­sulfon­yl)aza­nide di­methyl­formamide monosolvate hemihydrate
Source: Acta Crystallogr E Crystallogr Commun. 2019 Feb 19;75(Pt 3):367–71. doi: 10.1107/S2056989019002275 (PMC6399705; doi:10.1107/S2056989019002275)
Supplement: Supplementary file 1 [file e-75-00367-sup1.cif]

##############################################################################
#                                                                            #
# This CIF contains the data in a paper accepted for publication in          #
# Acta Crystallographica Section E. It conforms to the requirements of       #
# Notes for Authors for Acta Crystallographica Section E, and has been       #
# peer reviewed under the auspices of the IUCr Commission on Journals.       #
#                                                                            #
# Full details of the Crystallographic Information File format               #
# are given in the paper "The Crystallographic Information File (CIF):       #
# a New Standard Archive File for Crystallography" by S. R. Hall, F. H.      #
# Allen and I. D. Brown [Acta Cryst. (1991), A47, 655-685].                  #
#                                                                            #
# The current version of the core CIF dictionary is obtainable from          #
# ftp://ftp.iucr.org/pub/cif_core.dic.                                       #
#                                                                            #
# Software is freely available for graphical display of the structure(s)     #
# in this CIF. For information consult the CIF software page                 #
# http://www.iucr.org/resources/cif/software.                                #
#                                                                            #
# This file may be used for bona fide research purposes within the           #
# scientific community so long as proper attribution is given to the journal # 
# article from which it was obtained.                                        #
#                                                                            #
##############################################################################
data_I
_audit_creation_method     'SHELXL-2017/1'
_chemical_name_systematic
;\
Potassium
[4-amino-5-(benzo[<i>d</i>]thiazol-2-yl)-6-(methylsulfanyl)pyrimidin-2-yl]\
(phenylsulfonyl)azanide dimethylformamide monosolvate hemihydrate
;
_chemical_name_common     ?
_chemical_formula_moiety
                         '(C18 H14 N5 O2 S3 1-), (K 1+), (C3 H7 N O), 0.5(H2 O)'
_chemical_formula_sum     'C21 H22 K N6 O3.50 S3'
_chemical_formula_iupac     'K +, C18 H14 N5 O2 S3 -, C3 H7 N O, 0.5H2 O'
_chemical_formula_weight     549.72
_chemical_melting_point     ?
_space_group_crystal_system     triclinic
_space_group_name_H-M_alt     'P -1'
_space_group_name_Hall     '-P 1'
loop_
    _space_group_symop_operation_xyz
    'x, y, z'
    '-x, -y, -z'
_cell_length_a     11.8407(2)
_cell_length_b     12.6001(4)
_cell_length_c     18.8671(5)
_cell_angle_alpha     90.160(2)
_cell_angle_beta     102.361(2)
_cell_angle_gamma     117.933(3)
_cell_volume     2411.88(13)
_cell_formula_units_Z     4
_cell_measurement_reflns_used     60104
_cell_measurement_theta_min     2.3830
_cell_measurement_theta_max     30.6140
_cell_measurement_temperature     100(2)
_exptl_crystal_description     block
_exptl_crystal_colour     colourless
_exptl_crystal_size_max     0.35
_exptl_crystal_size_mid     0.25
_exptl_crystal_size_min     0.25
_exptl_crystal_density_diffrn     1.514
_exptl_crystal_density_meas     ?
_exptl_crystal_density_method     'not measured'
_exptl_crystal_F_000     1140
_exptl_absorpt_coefficient_mu     0.520
_exptl_absorpt_correction_type     multi-scan
_exptl_absorpt_process_details
;
(CrysAlis PRO; Rigaku OD, 2015)
;
_exptl_absorpt_correction_T_min     0.99436
_exptl_absorpt_correction_T_max     1.00000
_diffrn_ambient_temperature     100(2)
_diffrn_source     'fine-focus sealed X-ray tube'
_diffrn_radiation_type     MoK\a
_diffrn_radiation_wavelength     0.71073
_diffrn_measurement_device_type     'Oxford Diffraction Xcalibur Eos'
_diffrn_measurement_method     \w-scan
_diffrn_detector_area_resol_mean     16.1419
_diffrn_reflns_number     256622
_diffrn_reflns_av_R_equivalents     0.0468
_diffrn_reflns_av_unetI/netI     0.0224
_diffrn_reflns_theta_min     2.226
_diffrn_reflns_theta_max     30.032
_diffrn_reflns_theta_full     25.242
_diffrn_measured_fraction_theta_max     0.985
_diffrn_measured_fraction_theta_full     0.999
_diffrn_reflns_limit_h_min     -16
_diffrn_reflns_limit_h_max     16
_diffrn_reflns_limit_k_min     -17
_diffrn_reflns_limit_k_max     17
_diffrn_reflns_limit_l_min     -26
_diffrn_reflns_limit_l_max     26
_refine_special_details     ?
_reflns_number_total     13912
_reflns_number_gt     11954
_reflns_threshold_expression     'I > 2\s(I)'
_refine_ls_structure_factor_coef     Fsqd
_refine_ls_matrix_type     full
_refine_ls_R_factor_all     0.0394
_refine_ls_R_factor_gt     0.0304
_refine_ls_wR_factor_gt     0.0716
_refine_ls_wR_factor_ref     0.0766
_refine_ls_goodness_of_fit_ref     1.050
_refine_ls_restrained_S_all     1.050
_refine_ls_number_reflns     13912
_refine_ls_number_parameters     652
_refine_ls_number_restraints     0
_refine_ls_hydrogen_treatment     mixed
_refine_ls_weighting_scheme     calc
_refine_ls_weighting_details
              'w=1/[\s^2^(Fo^2^)+(0.0331P)^2^+1.3600P] where P=(Fo^2^+2Fc^2^)/3'
_atom_sites_solution_hydrogens     mixed
_atom_sites_solution_primary     direct
_atom_sites_solution_secondary     difmap
_refine_ls_shift/su_max     0.002
_refine_ls_shift/su_mean     0.000
_refine_diff_density_max     0.492
_refine_diff_density_min     -0.396
_refine_ls_extinction_method     none
_refine_ls_extinction_coef     .
loop_
    _atom_type_symbol
    _atom_type_description
    _atom_type_scat_dispersion_real
    _atom_type_scat_dispersion_imag
    _atom_type_scat_source
    'C' 'C' 0.0033 0.0016
                         'International Tables Vol C Tables 4.2.6.8 and 6.1.1.4'
    'H' 'H' 0.0000 0.0000
                         'International Tables Vol C Tables 4.2.6.8 and 6.1.1.4'
    'N' 'N' 0.0061 0.0033
                         'International Tables Vol C Tables 4.2.6.8 and 6.1.1.4'
    'O' 'O' 0.0106 0.0060
                         'International Tables Vol C Tables 4.2.6.8 and 6.1.1.4'
    'S' 'S' 0.1246 0.1234
                         'International Tables Vol C Tables 4.2.6.8 and 6.1.1.4'
    'K' 'K' 0.2009 0.2494
                         'International Tables Vol C Tables 4.2.6.8 and 6.1.1.4'
_computing_data_collection
;
CrysAlis PRO (Rigaku OD, 2015)
;
_computing_cell_refinement
;
CrysAlis PRO (Rigaku OD, 2015)
;
_computing_data_reduction
;
CrysAlis PRO (Rigaku OD, 2015)
;
_computing_structure_solution
;
SHELXS97 (Sheldrick, 2008)
;
_computing_structure_refinement
;
SHELXL2017 (Sheldrick, 2015)
;
_computing_molecular_graphics
;
XP (Siemens, 1994)
;
_computing_publication_material
;
SHELXL2017 (Sheldrick, 2015)
;
loop_
    _atom_site_type_symbol
    _atom_site_label
    _atom_site_fract_x
    _atom_site_fract_y
    _atom_site_fract_z
    _atom_site_U_iso_or_equiv
    _atom_site_adp_type
    _atom_site_calc_flag
    _atom_site_occupancy
    _atom_site_disorder_assembly
    _atom_site_disorder_group
    S S1 0.67977(4) 1.02828(3) 0.09802(2) 0.01751(7) Uani d 1 . .
    S S2 0.47162(3) 1.04245(3) 0.15477(2) 0.01496(6) Uani d 1 . .
    S S3 0.31676(3) 0.90940(3) 0.39554(2) 0.01143(6) Uani d 1 . .
    C C2 0.63692(12) 0.90552(11) 0.15096(6) 0.0128(2) Uani d 1 . .
    C C3A 0.73099(13) 0.85659(11) 0.07477(7) 0.0142(2) Uani d 1 . .
    C C4 0.77389(14) 0.78717(12) 0.04155(7) 0.0191(3) Uani d 1 . .
    H H4 0.762989 0.712529 0.057998 0.023 Uiso calc 1 . .
    C C5 0.83241(14) 0.82984(13) -0.01570(7) 0.0202(3) Uani d 1 . .
    H H5 0.862215 0.784025 -0.038767 0.024 Uiso calc 1 . .
    C C6 0.84838(14) 0.93991(13) -0.04020(7) 0.0198(3) Uani d 1 . .
    H H6 0.889986 0.967721 -0.079226 0.024 Uiso calc 1 . .
    C C7 0.80507(14) 1.00885(12) -0.00895(7) 0.0189(3) Uani d 1 . .
    H H7 0.814762 1.082683 -0.026224 0.023 Uiso calc 1 . .
    C C7A 0.74648(13) 0.96563(11) 0.04907(7) 0.0149(2) Uani d 1 . .
    C C8 0.57484(12) 0.89569(10) 0.21128(6) 0.0121(2) Uani d 1 . .
    C C9 0.50259(12) 0.95499(10) 0.22093(6) 0.0121(2) Uani d 1 . .
    C C10 0.46477(12) 0.87455(11) 0.32734(6) 0.0123(2) Uani d 1 . .
    C C11 0.57609(12) 0.81497(11) 0.26460(6) 0.0126(2) Uani d 1 . .
    C C12 0.37416(14) 1.08905(12) 0.19405(7) 0.0172(2) Uani d 1 . .
    H H12A 0.417727 1.120507 0.245597 0.026 Uiso calc 1 . .
    H H12B 0.286843 1.019598 0.190301 0.026 Uiso calc 1 . .
    H H12C 0.364720 1.152476 0.167707 0.026 Uiso calc 1 . .
    C C13 0.17010(12) 0.82029(11) 0.32687(6) 0.0134(2) Uani d 1 . .
    C C14 0.11572(15) 0.69479(12) 0.32221(8) 0.0217(3) Uani d 1 . .
    H H14 0.159533 0.658842 0.352897 0.026 Uiso calc 1 . .
    C C15 -0.00368(15) 0.62278(13) 0.27195(8) 0.0260(3) Uani d 1 . .
    H H15 -0.041467 0.537174 0.268056 0.031 Uiso calc 1 . .
    C C16 -0.06766(14) 0.67590(14) 0.22751(8) 0.0232(3) Uani d 1 . .
    H H16 -0.149850 0.626424 0.193940 0.028 Uiso calc 1 . .
    C C17 -0.01210(14) 0.80064(13) 0.23196(8) 0.0219(3) Uani d 1 . .
    H H17 -0.055603 0.836490 0.200925 0.026 Uiso calc 1 . .
    C C18 0.10750(13) 0.87374(12) 0.28186(7) 0.0172(2) Uani d 1 . .
    H H18 0.145806 0.959352 0.285031 0.021 Uiso calc 1 . .
    N N1 0.44791(11) 0.94544(9) 0.27717(6) 0.0132(2) Uani d 1 . .
    N N2 0.52377(11) 0.80718(9) 0.32239(6) 0.0135(2) Uani d 1 . .
    N N3 0.67040(11) 0.82571(10) 0.13235(6) 0.0148(2) Uani d 1 . .
    N N4 0.63003(12) 0.74264(10) 0.26054(6) 0.0176(2) Uani d 1 . .
    H H02 0.6135(19) 0.6870(18) 0.2900(11) 0.033(5) Uiso d 1 . .
    H H01 0.651(2) 0.7365(18) 0.2208(11) 0.034(5) Uiso d 1 . .
    N N5 0.41916(11) 0.86521(10) 0.38931(6) 0.0137(2) Uani d 1 . .
    O O1 0.35584(9) 1.03538(8) 0.38428(5) 0.01534(17) Uani d 1 . .
    O O2 0.28269(9) 0.87920(8) 0.46485(5) 0.01566(18) Uani d 1 . .
    S S1' 0.61437(3) 0.29511(3) 0.01676(2) 0.01725(7) Uani d 1 . .
    S S2' 0.54376(3) 0.46946(3) 0.09428(2) 0.01721(7) Uani d 1 . .
    S S3' 0.46192(3) 0.42692(3) 0.35846(2) 0.01176(6) Uani d 1 . .
    C C2' 0.72463(12) 0.34847(11) 0.10370(6) 0.0122(2) Uani d 1 . .
    C C3A' 0.85618(13) 0.34467(11) 0.03647(7) 0.0145(2) Uani d 1 . .
    C C4' 0.97234(14) 0.36291(13) 0.01881(7) 0.0193(3) Uani d 1 . .
    H H4' 1.051620 0.390641 0.055865 0.023 Uiso calc 1 . .
    C C5' 0.97023(15) 0.34001(13) -0.05340(8) 0.0209(3) Uani d 1 . .
    H H5' 1.048490 0.351042 -0.065639 0.025 Uiso calc 1 . .
    C C6' 0.85444(15) 0.30083(12) -0.10871(7) 0.0209(3) Uani d 1 . .
    H H6' 0.855166 0.285520 -0.157894 0.025 Uiso calc 1 . .
    C C7' 0.73941(15) 0.28421(12) -0.09258(7) 0.0198(3) Uani d 1 . .
    H H7' 0.661289 0.259304 -0.130140 0.024 Uiso calc 1 . .
    C C7A' 0.74080(13) 0.30496(11) -0.01957(7) 0.0150(2) Uani d 1 . .
    C C8' 0.68045(12) 0.36129(10) 0.16870(6) 0.0115(2) Uani d 1 . .
    C C9' 0.59510(12) 0.40880(10) 0.17095(6) 0.0120(2) Uani d 1 . .
    C C10' 0.58805(12) 0.36622(10) 0.28789(6) 0.0114(2) Uani d 1 . .
    C C11' 0.72036(12) 0.32086(10) 0.23520(6) 0.0117(2) Uani d 1 . .
    C C12' 0.41439(15) 0.48795(13) 0.11841(7) 0.0206(3) Uani d 1 . .
    H H12D 0.348305 0.410299 0.129017 0.031 Uiso calc 1 . .
    H H12E 0.372818 0.515917 0.077628 0.031 Uiso calc 1 . .
    H H12F 0.451606 0.547696 0.161728 0.031 Uiso calc 1 . .
    C C13' 0.31457(13) 0.37337(12) 0.28815(6) 0.0144(2) Uani d 1 . .
    C C14' 0.24643(13) 0.25133(12) 0.26169(7) 0.0163(2) Uani d 1 . .
    H H14' 0.280816 0.199034 0.279043 0.020 Uiso calc 1 . .
    C C15' 0.12741(14) 0.20642(13) 0.20955(7) 0.0205(3) Uani d 1 . .
    H H15' 0.081078 0.123450 0.190146 0.025 Uiso calc 1 . .
    C C16' 0.07620(15) 0.28272(15) 0.18583(7) 0.0234(3) Uani d 1 . .
    H H16' -0.006040 0.251404 0.150880 0.028 Uiso calc 1 . .
    C C17' 0.14437(15) 0.40440(15) 0.21284(8) 0.0242(3) Uani d 1 . .
    H H17' 0.108590 0.456059 0.196406 0.029 Uiso calc 1 . .
    C C18' 0.26492(15) 0.45107(13) 0.26390(7) 0.0199(3) Uani d 1 . .
    H H18' 0.312684 0.534651 0.281964 0.024 Uiso calc 1 . .
    N N1' 0.55003(11) 0.41385(9) 0.22932(5) 0.01266(19) Uani d 1 . .
    N N2' 0.67301(10) 0.32232(9) 0.29374(5) 0.01215(19) Uani d 1 . .
    N N3' 0.84368(11) 0.36751(10) 0.10580(6) 0.0146(2) Uani d 1 . .
    N N4' 0.80664(11) 0.27784(10) 0.24374(6) 0.0154(2) Uani d 1 . .
    H H02' 0.8068(18) 0.2361(17) 0.2788(10) 0.026(5) Uiso d 1 . .
    H H01' 0.8381(19) 0.2724(17) 0.2073(11) 0.032(5) Uiso d 1 . .
    N N5' 0.53703(11) 0.35582(9) 0.34781(5) 0.01244(19) Uani d 1 . .
    O O1' 0.53653(10) 0.55695(8) 0.35774(5) 0.01774(19) Uani d 1 . .
    O O2' 0.41688(10) 0.39421(8) 0.42515(5) 0.01618(18) Uani d 1 . .
    O O1W 0.74945(12) 0.84359(11) 0.54810(6) 0.0277(2) Uani d 1 . .
    H H03 0.721(2) 0.779(2) 0.5641(12) 0.043(6) Uiso d 1 . .
    H H04 0.722(3) 0.881(2) 0.5691(14) 0.059(7) Uiso d 1 . .
    K K1 0.49406(3) 0.68951(3) 0.45040(2) 0.01683(6) Uani d 1 . .
    K K2 0.61675(3) 0.18387(2) 0.41184(2) 0.01349(6) Uani d 1 . .
    C C91 0.80325(13) 0.04442(12) 0.39544(7) 0.0162(2) Uani d 1 . .
    H H91 0.767210 0.011982 0.435682 0.019 Uiso calc 1 . .
    C C92 0.90128(15) -0.08901(13) 0.40894(8) 0.0220(3) Uani d 1 . .
    H H92A 0.859007 -0.110674 0.449887 0.033 Uiso calc 1 . .
    H H92B 0.996418 -0.057876 0.427120 0.033 Uiso calc 1 . .
    H H92C 0.864741 -0.160831 0.373445 0.033 Uiso calc 1 . .
    C C93 0.93416(16) 0.04719(14) 0.31230(8) 0.0245(3) Uani d 1 . .
    H H93A 0.914558 0.111216 0.294568 0.037 Uiso calc 1 . .
    H H93B 0.896673 -0.019652 0.273044 0.037 Uiso calc 1 . .
    H H93C 1.029863 0.079505 0.327664 0.037 Uiso calc 1 . .
    N N91 0.87702(12) 0.00353(10) 0.37388(6) 0.0171(2) Uani d 1 . .
    O O91 0.77808(10) 0.12169(9) 0.36692(5) 0.01859(19) Uani d 1 . .
    C C94 0.80107(14) 0.47812(13) 0.48372(8) 0.0227(3) Uani d 1 . .
    H H94 0.776435 0.467817 0.431813 0.027 Uiso calc 1 . .
    C C95 0.96954(19) 0.68087(16) 0.47527(10) 0.0424(5) Uani d 1 . .
    H H95A 0.931121 0.654844 0.422790 0.064 Uiso calc 1 . .
    H H95B 1.062670 0.701335 0.486721 0.064 Uiso calc 1 . .
    H H95C 0.962128 0.752100 0.488784 0.064 Uiso calc 1 . .
    C C96 0.9427(3) 0.60669(19) 0.59444(10) 0.0733(9) Uani d 1 . .
    H H96A 1.030708 0.614032 0.610117 0.110 Uiso calc 1 . .
    H H96B 0.880906 0.539661 0.615825 0.110 Uiso calc 1 . .
    H H96C 0.945776 0.682111 0.610803 0.110 Uiso calc 1 . .
    N N92 0.89949(12) 0.58360(10) 0.51602(6) 0.0225(2) Uani d 1 . .
    O O92 0.73809(10) 0.39159(9) 0.51491(5) 0.0222(2) Uani d 1 . .
loop_
    _atom_site_aniso_label
    _atom_site_aniso_U_11
    _atom_site_aniso_U_22
    _atom_site_aniso_U_33
    _atom_site_aniso_U_12
    _atom_site_aniso_U_13
    _atom_site_aniso_U_23
    S1 0.02517(18) 0.01570(14) 0.01810(14) 0.01219(13) 0.01195(12) 0.00747(11)
    S2 0.01847(16) 0.01588(14) 0.01479(13) 0.01093(12) 0.00581(11) 0.00621(11)
    S3 0.01119(14) 0.01133(12) 0.01105(12) 0.00464(11) 0.00318(10) 0.00208(9)
    C2 0.0127(6) 0.0121(5) 0.0126(5) 0.0052(5) 0.0028(4) 0.0032(4)
    C3A 0.0134(6) 0.0159(5) 0.0133(5) 0.0071(5) 0.0031(4) 0.0019(4)
    C4 0.0214(7) 0.0201(6) 0.0193(6) 0.0118(5) 0.0074(5) 0.0033(5)
    C5 0.0201(7) 0.0250(7) 0.0181(6) 0.0121(6) 0.0065(5) 0.0004(5)
    C6 0.0167(7) 0.0280(7) 0.0141(6) 0.0096(6) 0.0050(5) 0.0032(5)
    C7 0.0198(7) 0.0219(6) 0.0156(6) 0.0095(5) 0.0065(5) 0.0057(5)
    C7A 0.0155(6) 0.0171(6) 0.0133(5) 0.0083(5) 0.0046(4) 0.0026(4)
    C8 0.0133(6) 0.0112(5) 0.0120(5) 0.0055(5) 0.0041(4) 0.0030(4)
    C9 0.0115(6) 0.0110(5) 0.0126(5) 0.0047(4) 0.0023(4) 0.0029(4)
    C10 0.0101(6) 0.0125(5) 0.0123(5) 0.0040(5) 0.0023(4) 0.0024(4)
    C11 0.0114(6) 0.0118(5) 0.0129(5) 0.0047(5) 0.0019(4) 0.0024(4)
    C12 0.0183(7) 0.0189(6) 0.0180(6) 0.0120(5) 0.0038(5) 0.0028(5)
    C13 0.0117(6) 0.0146(5) 0.0124(5) 0.0048(5) 0.0040(4) 0.0013(4)
    C14 0.0213(7) 0.0154(6) 0.0223(6) 0.0057(5) 0.0015(5) 0.0037(5)
    C15 0.0230(8) 0.0161(6) 0.0260(7) 0.0008(6) 0.0017(6) 0.0003(5)
    C16 0.0143(7) 0.0268(7) 0.0191(6) 0.0036(6) 0.0009(5) -0.0039(5)
    C17 0.0184(7) 0.0274(7) 0.0200(6) 0.0130(6) -0.0002(5) -0.0008(5)
    C18 0.0165(7) 0.0176(6) 0.0184(6) 0.0095(5) 0.0030(5) 0.0005(5)
    N1 0.0135(5) 0.0141(5) 0.0130(5) 0.0072(4) 0.0040(4) 0.0038(4)
    N2 0.0143(5) 0.0143(5) 0.0137(5) 0.0076(4) 0.0047(4) 0.0039(4)
    N3 0.0169(6) 0.0157(5) 0.0143(5) 0.0088(4) 0.0061(4) 0.0036(4)
    N4 0.0261(7) 0.0183(5) 0.0174(5) 0.0154(5) 0.0109(5) 0.0087(4)
    N5 0.0133(5) 0.0166(5) 0.0131(5) 0.0082(4) 0.0046(4) 0.0041(4)
    O1 0.0151(5) 0.0109(4) 0.0176(4) 0.0043(3) 0.0039(3) 0.0015(3)
    O2 0.0170(5) 0.0183(4) 0.0124(4) 0.0081(4) 0.0059(3) 0.0033(3)
    S1' 0.01307(16) 0.02409(16) 0.01137(13) 0.00726(13) 0.00081(11) -0.00157(11)
    S2' 0.02224(17) 0.02347(15) 0.01330(14) 0.01611(14) 0.00615(12) 0.00867(11)
    S3' 0.01608(15) 0.01188(13) 0.01004(12) 0.00854(11) 0.00399(10) 0.00284(9)
    C2' 0.0135(6) 0.0116(5) 0.0099(5) 0.0053(5) 0.0016(4) 0.0022(4)
    C3A' 0.0174(6) 0.0149(5) 0.0126(5) 0.0084(5) 0.0047(5) 0.0037(4)
    C4' 0.0193(7) 0.0250(6) 0.0171(6) 0.0127(6) 0.0060(5) 0.0054(5)
    C5' 0.0249(8) 0.0252(7) 0.0207(6) 0.0156(6) 0.0122(5) 0.0075(5)
    C6' 0.0290(8) 0.0218(6) 0.0150(6) 0.0131(6) 0.0093(5) 0.0030(5)
    C7' 0.0224(7) 0.0214(6) 0.0128(6) 0.0088(6) 0.0031(5) -0.0011(5)
    C7A' 0.0165(6) 0.0141(5) 0.0139(5) 0.0065(5) 0.0045(5) 0.0009(4)
    C8' 0.0105(6) 0.0116(5) 0.0108(5) 0.0042(4) 0.0020(4) 0.0021(4)
    C9' 0.0119(6) 0.0099(5) 0.0121(5) 0.0042(4) 0.0016(4) 0.0030(4)
    C10' 0.0113(6) 0.0096(5) 0.0118(5) 0.0043(4) 0.0014(4) 0.0013(4)
    C11' 0.0102(6) 0.0112(5) 0.0118(5) 0.0041(4) 0.0011(4) 0.0008(4)
    C12' 0.0236(7) 0.0284(7) 0.0179(6) 0.0194(6) 0.0041(5) 0.0058(5)
    C13' 0.0161(6) 0.0213(6) 0.0110(5) 0.0123(5) 0.0053(4) 0.0039(4)
    C14' 0.0164(7) 0.0211(6) 0.0141(5) 0.0102(5) 0.0058(5) 0.0030(5)
    C15' 0.0165(7) 0.0272(7) 0.0152(6) 0.0075(6) 0.0064(5) 0.0014(5)
    C16' 0.0161(7) 0.0421(8) 0.0150(6) 0.0159(6) 0.0048(5) 0.0061(5)
    C17' 0.0267(8) 0.0400(8) 0.0186(6) 0.0256(7) 0.0069(5) 0.0092(6)
    C18' 0.0254(8) 0.0259(7) 0.0161(6) 0.0185(6) 0.0055(5) 0.0043(5)
    N1' 0.0136(5) 0.0137(5) 0.0117(4) 0.0074(4) 0.0031(4) 0.0035(4)
    N2' 0.0122(5) 0.0135(5) 0.0112(4) 0.0069(4) 0.0019(4) 0.0022(4)
    N3' 0.0145(5) 0.0179(5) 0.0118(5) 0.0080(4) 0.0039(4) 0.0034(4)
    N4' 0.0169(6) 0.0217(5) 0.0126(5) 0.0131(5) 0.0042(4) 0.0048(4)
    N5' 0.0154(5) 0.0140(5) 0.0114(4) 0.0097(4) 0.0035(4) 0.0035(4)
    O1' 0.0255(5) 0.0119(4) 0.0171(4) 0.0094(4) 0.0065(4) 0.0032(3)
    O2' 0.0212(5) 0.0196(4) 0.0117(4) 0.0118(4) 0.0067(3) 0.0040(3)
    O1W 0.0339(7) 0.0209(5) 0.0306(6) 0.0110(5) 0.0177(5) 0.0049(4)
    K1 0.02118(15) 0.01917(13) 0.01416(12) 0.01203(11) 0.00636(10) 0.00500(9)
    K2 0.01341(13) 0.01430(12) 0.01346(11) 0.00694(10) 0.00394(9) 0.00372(9)
    C91 0.0155(6) 0.0176(6) 0.0155(5) 0.0076(5) 0.0047(5) 0.0019(4)
    C92 0.0273(8) 0.0219(6) 0.0239(7) 0.0167(6) 0.0081(6) 0.0079(5)
    C93 0.0295(8) 0.0312(7) 0.0257(7) 0.0208(7) 0.0165(6) 0.0128(6)
    N91 0.0193(6) 0.0188(5) 0.0182(5) 0.0118(5) 0.0077(4) 0.0064(4)
    O91 0.0206(5) 0.0208(5) 0.0190(4) 0.0130(4) 0.0062(4) 0.0039(4)
    C94 0.0196(7) 0.0230(7) 0.0179(6) 0.0054(6) 0.0012(5) 0.0036(5)
    C95 0.0359(10) 0.0305(9) 0.0324(9) -0.0041(8) 0.0014(7) 0.0163(7)
    C96 0.097(2) 0.0295(9) 0.0224(9) -0.0215(11) 0.0030(10) -0.0015(7)
    N92 0.0224(6) 0.0163(5) 0.0193(5) 0.0029(5) 0.0023(5) 0.0050(4)
    O92 0.0209(5) 0.0163(4) 0.0219(5) 0.0036(4) 0.0037(4) 0.0033(4)
_geom_special_details
;
 All esds (except the esd in the dihedral angle between two l.s. planes)
 are estimated using the full covariance matrix.  The cell esds are taken
 into account individually in the estimation of esds in distances, angles
 and torsion angles; correlations between esds in cell parameters are only
 used when they are defined by crystal symmetry.  An approximate (isotropic)
 treatment of cell esds is used for estimating esds involving l.s. planes.
 Least-squares planes (x,y,z in crystal coordinates) and deviations from them
 (* indicates atom used to define plane)
  7.5026 (0.0024) x +  0.9321 (0.0047) y +  8.4090 (0.0051) z =  6.8996 (0.0032)
 * -0.0075 (0.0009)  C2
 *  0.0127 (0.0009)  N3
 *  0.0119 (0.0012)  C3A
 * -0.0103 (0.0011)  C4
 * -0.0129 (0.0011)  C5
 *  0.0036 (0.0011)  C6
 *  0.0057 (0.0010)  C7
 *  0.0136 (0.0012)  C7A
 * -0.0168 (0.0007)  S1
 Rms deviation of fitted atoms =   0.0113
  5.7089 (0.0026) x +  5.0746 (0.0027) y +  5.8404 (0.0040) z =  8.9926 (0.0015)
 Angle to previous plane (with approximate esd) = 20.556 ( 0.046 )
 *  0.0683 (0.0011)  C8
 *  0.0132 (0.0010)  C9
 *  0.0105 (0.0010)  C10
 * -0.0228 (0.0011)  C11
 * -0.0190 (0.0009)  N1
 * -0.0234 (0.0010)  N2
 *  0.1204 (0.0009)  C2
 * -0.1062 (0.0006)  S2
 *  0.0646 (0.0008)  N5
 * -0.1055 (0.0009)  N4
   -0.1967 (0.0016)  C12
   -0.2593 (0.0011)  S3
 Rms deviation of fitted atoms =   0.0689
===============================================================================
 - 2.2187 (0.0034) x +  11.9323 (0.0012) y -  3.9110 (0.0057) z =  2.1027
 (0.0024)
 *  0.0421 (0.0009)  C2'
 * -0.0030 (0.0009)  N3'
 * -0.0322 (0.0011)  C3A'
 * -0.0032 (0.0011)  C4'
 *  0.0107 (0.0011)  C5'
 *  0.0163 (0.0011)  C6'
 *  0.0101 (0.0010)  C7'
 * -0.0308 (0.0011)  C7A'
 * -0.0099 (0.0007)  S1'
 Rms deviation of fitted atoms =   0.0220
  4.0185 (0.0027) x +  7.7469 (0.0023) y +  2.9794 (0.0039) z =  6.0513 (0.0008)
 Angle to previous plane (with approximate esd) = 42.200 ( 0.021 )
 * -0.0154 (0.0011)  C8'
 *  0.0164 (0.0010)  C9'
 *  0.0066 (0.0010)  C10'
 *  0.0299 (0.0010)  C11'
 *  0.0483 (0.0009)  N1'
 *  0.0253 (0.0009)  N2'
 * -0.1309 (0.0009)  C2'
 *  0.0515 (0.0006)  S2'
 * -0.1005 (0.0008)  N5'
 *  0.0688 (0.0008)  N4'
   -0.2532 (0.0017)  C12'
    0.1802 (0.0010)  S3'
 Rms deviation of fitted atoms =   0.0625
===============================================================================
;
loop_
    _geom_bond_atom_site_label_1
    _geom_bond_atom_site_label_2
    _geom_bond_site_symmetry_2
    _geom_bond_distance
    _geom_bond_publ_flag
    S1 C7A . 1.7299(13) ?
    S1 C2 . 1.7716(12) ?
    S2 C9 . 1.7600(12) ?
    S2 C12 . 1.7957(13) ?
    S3 O2 . 1.4500(9) ?
    S3 O1 . 1.4611(9) ?
    S3 N5 . 1.5770(11) ?
    S3 C13 . 1.7767(13) ?
    C2 N3 . 1.3126(16) ?
    C2 C8 . 1.4575(16) ?
    C3A N3 . 1.3859(16) ?
    C3A C7A . 1.4008(17) ?
    C3A C4 . 1.4020(18) ?
    C4 C5 . 1.3822(19) ?
    C4 H4 . 0.9500 ?
    C5 C6 . 1.403(2) ?
    C5 H5 . 0.9500 ?
    C6 C7 . 1.3818(19) ?
    C6 H6 . 0.9500 ?
    C7 C7A . 1.3966(17) ?
    C7 H7 . 0.9500 ?
    C8 C9 . 1.4100(17) ?
    C8 C11 . 1.4354(16) ?
    C9 N1 . 1.3346(15) ?
    C10 N2 . 1.3419(16) ?
    C10 N1 . 1.3507(15) ?
    C10 N5 . 1.3726(15) ?
    C11 N4 . 1.3454(16) ?
    C11 N2 . 1.3474(15) ?
    C12 H12A . 0.9800 ?
    C12 H12B . 0.9800 ?
    C12 H12C . 0.9800 ?
    C13 C18 . 1.3877(17) ?
    C13 C14 . 1.3943(18) ?
    C14 C15 . 1.393(2) ?
    C14 H14 . 0.9500 ?
    C15 C16 . 1.390(2) ?
    C15 H15 . 0.9500 ?
    C16 C17 . 1.385(2) ?
    C16 H16 . 0.9500 ?
    C17 C18 . 1.3938(19) ?
    C17 H17 . 0.9500 ?
    C18 H18 . 0.9500 ?
    K1 N2 . 2.8371(10) y
    K1 N5 . 2.9038(11) y
    K1 O1' . 2.6918(9) y
    K1 O2' 2_666 2.7811(9) y
    K1 O1W . 2.8991(13) y
    K1 O92 2_666 2.6779(11) y
    K2 N2' . 2.8320(10) y
    K2 N5' . 2.9133(10) y
    K2 O1 1_545 2.6846(10) y
    K2 O2 2_666 2.6782(9) y
    K2 O91 . 2.6594(10) y
    K2 O92 . 2.8193(10) y
    N4 H02 . 0.87(2) ?
    N4 H01 . 0.85(2) ?
    S1' C7A' . 1.7299(13) ?
    S1' C2' . 1.7612(12) ?
    S2' C9' . 1.7639(12) ?
    S2' C12' . 1.8002(14) ?
    S3' O1' . 1.4541(9) ?
    S3' O2' . 1.4566(9) ?
    S3' N5' . 1.5672(10) ?
    S3' C13' . 1.7778(13) ?
    C2' N3' . 1.3058(17) ?
    C2' C8' . 1.4685(16) ?
    C3A' N3' . 1.3915(15) ?
    C3A' C4' . 1.3986(19) ?
    C3A' C7A' . 1.4046(18) ?
    C4' C5' . 1.3843(18) ?
    C4' H4' . 0.9500 ?
    C5' C6' . 1.401(2) ?
    C5' H5' . 0.9500 ?
    C6' C7' . 1.379(2) ?
    C6' H6' . 0.9500 ?
    C7' C7A' . 1.3964(17) ?
    C7' H7' . 0.9500 ?
    C8' C9' . 1.4024(17) ?
    C8' C11' . 1.4256(16) ?
    C9' N1' . 1.3360(15) ?
    C10' N2' . 1.3432(15) ?
    C10' N1' . 1.3519(15) ?
    C10' N5' . 1.3708(15) ?
    C11' N2' . 1.3451(15) ?
    C11' N4' . 1.3462(16) ?
    C12' H12D . 0.9800 ?
    C12' H12E . 0.9800 ?
    C12' H12F . 0.9800 ?
    C13' C14' . 1.3877(18) ?
    C13' C18' . 1.3929(17) ?
    C14' C15' . 1.3893(19) ?
    C14' H14' . 0.9500 ?
    C15' C16' . 1.387(2) ?
    C15' H15' . 0.9500 ?
    C16' C17' . 1.386(2) ?
    C16' H16' . 0.9500 ?
    C17' C18' . 1.390(2) ?
    C17' H17' . 0.9500 ?
    C18' H18' . 0.9500 ?
    N4' H02' . 0.847(19) ?
    N4' H01' . 0.87(2) ?
    O1W H03 . 0.81(2) ?
    O1W H04 . 0.82(3) ?
    C91 O91 . 1.2380(15) ?
    C91 N91 . 1.3291(17) ?
    C91 H91 . 0.9500 ?
    C92 N91 . 1.4548(16) ?
    C92 H92A . 0.9800 ?
    C92 H92B . 0.9800 ?
    C92 H92C . 0.9800 ?
    C93 N91 . 1.4497(17) ?
    C93 H93A . 0.9800 ?
    C93 H93B . 0.9800 ?
    C93 H93C . 0.9800 ?
    C94 O92 . 1.2333(17) ?
    C94 N92 . 1.3177(18) ?
    C94 H94 . 0.9500 ?
    C95 N92 . 1.4516(19) ?
    C95 H95A . 0.9800 ?
    C95 H95B . 0.9800 ?
    C95 H95C . 0.9800 ?
    C96 N92 . 1.439(2) ?
    C96 H96A . 0.9800 ?
    C96 H96B . 0.9800 ?
    C96 H96C . 0.9800 ?
loop_
    _geom_angle_atom_site_label_1
    _geom_angle_atom_site_label_2
    _geom_angle_atom_site_label_3
    _geom_angle_site_symmetry_1
    _geom_angle_site_symmetry_3
    _geom_angle
    _geom_angle_publ_flag
    C7A S1 C2 . . 89.78(6) ?
    C9 S2 C12 . . 100.78(6) ?
    O2 S3 O1 . . 113.35(5) ?
    O2 S3 N5 . . 106.98(5) ?
    O1 S3 N5 . . 116.05(6) ?
    O2 S3 C13 . . 106.02(6) ?
    O1 S3 C13 . . 106.14(6) ?
    N5 S3 C13 . . 107.73(6) ?
    N3 C2 C8 . . 122.89(11) ?
    N3 C2 S1 . . 113.58(9) ?
    C8 C2 S1 . . 123.50(9) ?
    N3 C3A C7A . . 114.97(11) ?
    N3 C3A C4 . . 125.16(11) ?
    C7A C3A C4 . . 119.86(12) ?
    C5 C4 C3A . . 118.46(12) ?
    C5 C4 H4 . . 120.8 ?
    C3A C4 H4 . . 120.8 ?
    C4 C5 C6 . . 120.89(13) ?
    C4 C5 H5 . . 119.6 ?
    C6 C5 H5 . . 119.6 ?
    C7 C6 C5 . . 121.59(12) ?
    C7 C6 H6 . . 119.2 ?
    C5 C6 H6 . . 119.2 ?
    C6 C7 C7A . . 117.32(12) ?
    C6 C7 H7 . . 121.3 ?
    C7A C7 H7 . . 121.3 ?
    C7 C7A C3A . . 121.87(12) ?
    C7 C7A S1 . . 128.54(10) ?
    C3A C7A S1 . . 109.57(9) ?
    C9 C8 C11 . . 113.91(11) ?
    C9 C8 C2 . . 125.26(10) ?
    C11 C8 C2 . . 120.71(11) ?
    N1 C9 C8 . . 124.03(11) ?
    N1 C9 S2 . . 115.19(9) ?
    C8 C9 S2 . . 120.71(9) ?
    N2 C10 N1 . . 125.23(11) ?
    N2 C10 N5 . . 113.88(10) ?
    N1 C10 N5 . . 120.89(11) ?
    N4 C11 N2 . . 115.53(11) ?
    N4 C11 C8 . . 122.42(11) ?
    N2 C11 C8 . . 122.05(11) ?
    S2 C12 H12A . . 109.5 ?
    S2 C12 H12B . . 109.5 ?
    H12A C12 H12B . . 109.5 ?
    S2 C12 H12C . . 109.5 ?
    H12A C12 H12C . . 109.5 ?
    H12B C12 H12C . . 109.5 ?
    C18 C13 C14 . . 120.90(12) ?
    C18 C13 S3 . . 120.94(10) ?
    C14 C13 S3 . . 118.07(10) ?
    C15 C14 C13 . . 119.14(13) ?
    C15 C14 H14 . . 120.4 ?
    C13 C14 H14 . . 120.4 ?
    C16 C15 C14 . . 120.15(13) ?
    C16 C15 H15 . . 119.9 ?
    C14 C15 H15 . . 119.9 ?
    C17 C16 C15 . . 120.28(13) ?
    C17 C16 H16 . . 119.9 ?
    C15 C16 H16 . . 119.9 ?
    C16 C17 C18 . . 120.15(13) ?
    C16 C17 H17 . . 119.9 ?
    C18 C17 H17 . . 119.9 ?
    C13 C18 C17 . . 119.37(12) ?
    C13 C18 H18 . . 120.3 ?
    C17 C18 H18 . . 120.3 ?
    C9 N1 C10 . . 116.76(10) ?
    C10 N2 C11 . . 117.63(10) ?
    C10 N2 K1 . . 101.67(7) ?
    C11 N2 K1 . . 140.70(8) ?
    C2 N3 C3A . . 112.08(10) ?
    C11 N4 H02 . . 116.3(13) ?
    C11 N4 H01 . . 116.8(13) ?
    H02 N4 H01 . . 122.6(18) ?
    C10 N5 S3 . . 121.03(9) ?
    C10 N5 K1 . . 97.74(7) ?
    S3 N5 K1 . . 137.67(6) ?
    S3 O1 K2 . 1_565 115.26(5) ?
    S3 O2 K2 . 2_666 136.13(5) ?
    C7A' S1' C2' . . 89.38(6) ?
    C9' S2' C12' . . 101.82(6) ?
    O1' S3' O2' . . 113.04(5) ?
    O1' S3' N5' . . 114.63(6) ?
    O2' S3' N5' . . 107.06(5) ?
    O1' S3' C13' . . 107.07(6) ?
    O2' S3' C13' . . 104.46(6) ?
    N5' S3' C13' . . 110.11(6) ?
    N3' C2' C8' . . 123.71(11) ?
    N3' C2' S1' . . 114.91(9) ?
    C8' C2' S1' . . 121.23(9) ?
    N3' C3A' C4' . . 125.82(12) ?
    N3' C3A' C7A' . . 114.92(11) ?
    C4' C3A' C7A' . . 119.19(11) ?
    C5' C4' C3A' . . 119.11(13) ?
    C5' C4' H4' . . 120.4 ?
    C3A' C4' H4' . . 120.4 ?
    C4' C5' C6' . . 121.01(13) ?
    C4' C5' H5' . . 119.5 ?
    C6' C5' H5' . . 119.5 ?
    C7' C6' C5' . . 120.77(12) ?
    C7' C6' H6' . . 119.6 ?
    C5' C6' H6' . . 119.6 ?
    C6' C7' C7A' . . 118.25(13) ?
    C6' C7' H7' . . 120.9 ?
    C7A' C7' H7' . . 120.9 ?
    C7' C7A' C3A' . . 121.65(12) ?
    C7' C7A' S1' . . 128.70(11) ?
    C3A' C7A' S1' . . 109.58(9) ?
    C9' C8' C11' . . 114.77(11) ?
    C9' C8' C2' . . 124.58(10) ?
    C11' C8' C2' . . 120.62(11) ?
    N1' C9' C8' . . 123.92(11) ?
    N1' C9' S2' . . 116.05(9) ?
    C8' C9' S2' . . 120.02(9) ?
    N2' C10' N1' . . 125.70(11) ?
    N2' C10' N5' . . 113.44(10) ?
    N1' C10' N5' . . 120.83(11) ?
    N2' C11' N4' . . 115.39(10) ?
    N2' C11' C8' . . 121.93(11) ?
    N4' C11' C8' . . 122.68(11) ?
    S2' C12' H12D . . 109.5 ?
    S2' C12' H12E . . 109.5 ?
    H12D C12' H12E . . 109.5 ?
    S2' C12' H12F . . 109.5 ?
    H12D C12' H12F . . 109.5 ?
    H12E C12' H12F . . 109.5 ?
    C14' C13' C18' . . 121.11(12) ?
    C14' C13' S3' . . 118.40(9) ?
    C18' C13' S3' . . 120.36(10) ?
    C13' C14' C15' . . 119.30(12) ?
    C13' C14' H14' . . 120.3 ?
    C15' C14' H14' . . 120.3 ?
    C16' C15' C14' . . 120.01(13) ?
    C16' C15' H15' . . 120.0 ?
    C14' C15' H15' . . 120.0 ?
    C17' C16' C15' . . 120.38(13) ?
    C17' C16' H16' . . 119.8 ?
    C15' C16' H16' . . 119.8 ?
    C16' C17' C18' . . 120.21(13) ?
    C16' C17' H17' . . 119.9 ?
    C18' C17' H17' . . 119.9 ?
    C17' C18' C13' . . 118.96(13) ?
    C17' C18' H18' . . 120.5 ?
    C13' C18' H18' . . 120.5 ?
    C9' N1' C10' . . 116.17(10) ?
    C10' N2' C11' . . 117.31(10) ?
    C10' N2' K2 . . 101.07(7) ?
    C11' N2' K2 . . 136.87(8) ?
    C2' N3' C3A' . . 111.15(10) ?
    C11' N4' H02' . . 116.1(13) ?
    C11' N4' H01' . . 119.3(13) ?
    H02' N4' H01' . . 121.2(18) ?
    C10' N5' S3' . . 120.32(8) ?
    C10' N5' K2 . . 96.61(7) ?
    S3' N5' K2 . . 143.06(5) ?
    S3' O1' K1 . . 114.51(5) ?
    K1 O1W H03 . . 74.2(16) ?
    K1 O1W H04 . . 93.9(18) ?
    H03 O1W H04 . . 103(2) ?
    O92 K1 O1' 2_666 . 122.10(3) y
    O92 K1 O2' 2_666 2_666 89.19(3) y
    O1' K1 O2' . 2_666 94.53(3) y
    O92 K1 N2 2_666 . 117.13(3) y
    O1' K1 N2 . . 72.98(3) y
    O2' K1 N2 2_666 . 153.65(3) y
    O92 K1 O1W 2_666 . 125.24(3) y
    O1' K1 O1W . . 105.49(3) y
    O2' K1 O1W 2_666 . 59.75(3) y
    N2 K1 O1W . . 100.51(3) y
    O92 K1 N5 2_666 . 80.48(3) y
    O1' K1 N5 . . 116.98(3) y
    O2' K1 N5 2_666 . 147.63(3) y
    N2 K1 N5 . . 46.67(3) y
    O1W K1 N5 . . 101.98(3) y
    O91 K2 O2 . 2_666 79.15(3) y
    O91 K2 O1 . 1_545 122.24(3) y
    O2 K2 O1 2_666 1_545 104.71(3) y
    O91 K2 O92 . . 116.05(3) y
    O2 K2 O92 2_666 . 74.59(3) y
    O1 K2 O92 1_545 . 120.48(3) y
    O91 K2 N2' . . 78.44(3) y
    O2 K2 N2' 2_666 . 145.92(3) y
    O1 K2 N2' 1_545 . 108.90(3) y
    O92 K2 N2' . . 92.77(3) y
    O91 K2 N5' . . 124.93(3) y
    O2 K2 N5' 2_666 . 145.82(3) y
    O1 K2 N5' 1_545 . 83.45(3) y
    O92 K2 N5' . . 72.82(3) y
    N2' K2 N5' . . 46.50(3) y
    O91 C91 N91 . . 124.77(12) ?
    O91 C91 H91 . . 117.6 ?
    N91 C91 H91 . . 117.6 ?
    N91 C92 H92A . . 109.5 ?
    N91 C92 H92B . . 109.5 ?
    H92A C92 H92B . . 109.5 ?
    N91 C92 H92C . . 109.5 ?
    H92A C92 H92C . . 109.5 ?
    H92B C92 H92C . . 109.5 ?
    N91 C93 H93A . . 109.5 ?
    N91 C93 H93B . . 109.5 ?
    H93A C93 H93B . . 109.5 ?
    N91 C93 H93C . . 109.5 ?
    H93A C93 H93C . . 109.5 ?
    H93B C93 H93C . . 109.5 ?
    C91 N91 C93 . . 121.04(11) ?
    C91 N91 C92 . . 122.18(11) ?
    C93 N91 C92 . . 116.75(11) ?
    C91 O91 K2 . . 120.87(8) ?
    O92 C94 N92 . . 125.77(13) ?
    O92 C94 K2 . . 52.85(7) ?
    N92 C94 K2 . . 163.54(11) ?
    O92 C94 H94 . . 117.1 ?
    N92 C94 H94 . . 117.1 ?
    K2 C94 H94 . . 67.1 ?
    N92 C95 H95A . . 109.5 ?
    N92 C95 H95B . . 109.5 ?
    H95A C95 H95B . . 109.5 ?
    N92 C95 H95C . . 109.5 ?
    H95A C95 H95C . . 109.5 ?
    H95B C95 H95C . . 109.5 ?
    N92 C96 H96A . . 109.5 ?
    N92 C96 H96B . . 109.5 ?
    H96A C96 H96B . . 109.5 ?
    N92 C96 H96C . . 109.5 ?
    H96A C96 H96C . . 109.5 ?
    H96B C96 H96C . . 109.5 ?
    C94 N92 C96 . . 120.61(13) ?
    C94 N92 C95 . . 122.44(13) ?
    C96 N92 C95 . . 116.95(14) ?
    C94 O92 K1 . 2_666 132.77(10) ?
    C94 O92 K2 . . 106.74(9) ?
    K1 O92 K2 2_666 . 87.35(3) y
loop_
    _geom_torsion_atom_site_label_1
    _geom_torsion_atom_site_label_2
    _geom_torsion_atom_site_label_3
    _geom_torsion_atom_site_label_4
    _geom_torsion_site_symmetry_1
    _geom_torsion_site_symmetry_2
    _geom_torsion_site_symmetry_3
    _geom_torsion_site_symmetry_4
    _geom_torsion
    _geom_torsion_publ_flag
    C7A S1 C2 N3 . . . . -0.17(11) ?
    C7A S1 C2 C8 . . . . 177.68(11) ?
    N3 C3A C4 C5 . . . . 179.77(13) ?
    C7A C3A C4 C5 . . . . 0.8(2) ?
    C3A C4 C5 C6 . . . . -0.1(2) ?
    C4 C5 C6 C7 . . . . -0.8(2) ?
    C5 C6 C7 C7A . . . . 1.1(2) ?
    C6 C7 C7A C3A . . . . -0.3(2) ?
    C6 C7 C7A S1 . . . . -178.52(11) ?
    N3 C3A C7A C7 . . . . -179.64(12) ?
    C4 C3A C7A C7 . . . . -0.6(2) ?
    N3 C3A C7A S1 . . . . -1.16(14) ?
    C4 C3A C7A S1 . . . . 177.90(11) ?
    C2 S1 C7A C7 . . . . 179.08(13) ?
    C2 S1 C7A C3A . . . . 0.73(10) ?
    N3 C2 C8 C9 . . . . -160.28(13) ?
    S1 C2 C8 C9 . . . . 22.06(18) y
    N3 C2 C8 C11 . . . . 15.40(19) ?
    S1 C2 C8 C11 . . . . -162.25(10) ?
    C11 C8 C9 N1 . . . . 4.82(18) ?
    C2 C8 C9 N1 . . . . -179.23(12) ?
    C11 C8 C9 S2 . . . . -171.83(9) ?
    C2 C8 C9 S2 . . . . 4.12(18) ?
    C12 S2 C9 N1 . . . . 1.16(11) ?
    C12 S2 C9 C8 . . . . 178.09(10) ?
    C9 C8 C11 N4 . . . . 174.05(12) ?
    C2 C8 C11 N4 . . . . -2.09(19) ?
    C9 C8 C11 N2 . . . . -6.32(17) ?
    C2 C8 C11 N2 . . . . 177.53(11) ?
    O2 S3 C13 C18 . . . . 113.30(11) ?
    O1 S3 C13 C18 . . . . -7.52(12) ?
    N5 S3 C13 C18 . . . . -132.44(11) ?
    O2 S3 C13 C14 . . . . -63.18(12) ?
    O1 S3 C13 C14 . . . . 175.99(10) ?
    N5 S3 C13 C14 . . . . 51.07(12) ?
    C18 C13 C14 C15 . . . . -0.6(2) ?
    S3 C13 C14 C15 . . . . 175.93(11) ?
    C13 C14 C15 C16 . . . . -0.4(2) ?
    C14 C15 C16 C17 . . . . 1.1(2) ?
    C15 C16 C17 C18 . . . . -1.0(2) ?
    C14 C13 C18 C17 . . . . 0.7(2) ?
    S3 C13 C18 C17 . . . . -175.65(10) ?
    C16 C17 C18 C13 . . . . 0.0(2) ?
    C8 C9 N1 C10 . . . . 0.33(18) ?
    S2 C9 N1 C10 . . . . 177.15(9) ?
    N2 C10 N1 C9 . . . . -4.84(18) ?
    N5 C10 N1 C9 . . . . 175.93(11) ?
    N1 C10 N2 C11 . . . . 3.35(19) ?
    N5 C10 N2 C11 . . . . -177.38(11) ?
    N1 C10 N2 K1 . . . . -177.35(11) ?
    N5 C10 N2 K1 . . . . 1.93(12) ?
    N4 C11 N2 C10 . . . . -177.73(11) ?
    C8 C11 N2 C10 . . . . 2.63(18) ?
    N4 C11 N2 K1 . . . . 3.35(19) ?
    C8 C11 N2 K1 . . . . -176.30(9) ?
    C8 C2 N3 C3A . . . . -178.31(11) ?
    S1 C2 N3 C3A . . . . -0.45(14) ?
    C7A C3A N3 C2 . . . . 1.06(16) ?
    C4 C3A N3 C2 . . . . -177.94(13) ?
    N2 C10 N5 S3 . . . . -164.13(9) ?
    N1 C10 N5 S3 . . . . 15.18(17) y
    N2 C10 N5 K1 . . . . -1.86(11) ?
    N1 C10 N5 K1 . . . . 177.45(10) ?
    O2 S3 N5 C10 . . . . 176.11(10) ?
    O1 S3 N5 C10 . . . . -56.26(12) ?
    C13 S3 N5 C10 . . . . 62.49(11) y
    O2 S3 N5 K1 . . . . 22.74(10) ?
    O1 S3 N5 K1 . . . . 150.37(7) ?
    C13 S3 N5 K1 . . . . -90.88(9) ?
    O2 S3 O1 K2 . . . 1_565 99.65(6) ?
    N5 S3 O1 K2 . . . 1_565 -24.76(7) ?
    C13 S3 O1 K2 . . . 1_565 -144.38(5) ?
    O1 S3 O2 K2 . . . 2_666 -113.35(8) ?
    N5 S3 O2 K2 . . . 2_666 15.85(9) ?
    C13 S3 O2 K2 . . . 2_666 130.61(7) ?
    C7A' S1' C2' N3' . . . . -2.26(10) ?
    C7A' S1' C2' C8' . . . . -178.12(10) ?
    N3' C3A' C4' C5' . . . . -177.66(12) ?
    C7A' C3A' C4' C5' . . . . -0.73(19) ?
    C3A' C4' C5' C6' . . . . 1.0(2) ?
    C4' C5' C6' C7' . . . . 0.1(2) ?
    C5' C6' C7' C7A' . . . . -1.4(2) ?
    C6' C7' C7A' C3A' . . . . 1.59(19) ?
    C6' C7' C7A' S1' . . . . 178.38(11) ?
    N3' C3A' C7A' C7' . . . . 176.71(12) ?
    C4' C3A' C7A' C7' . . . . -0.55(19) ?
    N3' C3A' C7A' S1' . . . . -0.63(14) ?
    C4' C3A' C7A' S1' . . . . -177.89(10) ?
    C2' S1' C7A' C7' . . . . -175.59(13) ?
    C2' S1' C7A' C3A' . . . . 1.51(9) ?
    N3' C2' C8' C9' . . . . 142.01(13) ?
    S1' C2' C8' C9' . . . . -42.51(16) y
    N3' C2' C8' C11' . . . . -40.08(17) ?
    S1' C2' C8' C11' . . . . 135.40(10) ?
    C11' C8' C9' N1' . . . . -1.83(17) ?
    C2' C8' C9' N1' . . . . 176.19(11) ?
    C11' C8' C9' S2' . . . . 176.82(9) ?
    C2' C8' C9' S2' . . . . -5.15(17) ?
    C12' S2' C9' N1' . . . . -12.29(11) ?
    C12' S2' C9' C8' . . . . 168.96(10) ?
    C9' C8' C11' N2' . . . . 3.63(17) ?
    C2' C8' C11' N2' . . . . -174.47(11) ?
    C9' C8' C11' N4' . . . . -176.93(11) ?
    C2' C8' C11' N4' . . . . 4.96(18) ?
    O1' S3' C13' C14' . . . . 159.94(10) ?
    O2' S3' C13' C14' . . . . -79.93(11) ?
    N5' S3' C13' C14' . . . . 34.72(12) ?
    O1' S3' C13' C18' . . . . -24.15(12) ?
    O2' S3' C13' C18' . . . . 95.97(11) ?
    N5' S3' C13' C18' . . . . -149.37(10) ?
    C18' C13' C14' C15' . . . . 0.69(19) ?
    S3' C13' C14' C15' . . . . 176.57(10) ?
    C13' C14' C15' C16' . . . . -1.62(19) ?
    C14' C15' C16' C17' . . . . 1.2(2) ?
    C15' C16' C17' C18' . . . . 0.1(2) ?
    C16' C17' C18' C13' . . . . -1.0(2) ?
    C14' C13' C18' C17' . . . . 0.6(2) ?
    S3' C13' C18' C17' . . . . -175.16(10) ?
    C8' C9' N1' C10' . . . . -2.00(18) ?
    S2' C9' N1' C10' . . . . 179.30(9) ?
    N2' C10' N1' C9' . . . . 4.65(18) ?
    N5' C10' N1' C9' . . . . -173.44(11) ?
    N1' C10' N2' C11' . . . . -2.95(18) ?
    N5' C10' N2' C11' . . . . 175.27(10) ?
    N1' C10' N2' K2 . . . . -162.67(10) ?
    N5' C10' N2' K2 . . . . 15.55(11) ?
    N4' C11' N2' C10' . . . . 179.06(11) ?
    C8' C11' N2' C10' . . . . -1.46(17) ?
    N4' C11' N2' K2 . . . . -30.78(17) ?
    C8' C11' N2' K2 . . . . 148.69(9) ?
    C8' C2' N3' C3A' . . . . 178.01(11) ?
    S1' C2' N3' C3A' . . . . 2.26(13) ?
    C4' C3A' N3' C2' . . . . 176.01(12) ?
    C7A' C3A' N3' C2' . . . . -1.04(15) ?
    N2' C10' N5' S3' . . . . 166.36(9) ?
    N1' C10' N5' S3' . . . . -15.33(16) y
    N2' C10' N5' K2 . . . . -14.92(10) ?
    N1' C10' N5' K2 . . . . 163.39(10) ?
    O1' S3' N5' C10' . . . . -55.50(11) ?
    O2' S3' N5' C10' . . . . 178.27(9) ?
    C13' S3' N5' C10' . . . . 65.28(11) y
    O1' S3' N5' K2 . . . . 126.62(9) ?
    O2' S3' N5' K2 . . . . 0.38(11) ?
    C13' S3' N5' K2 . . . . -112.60(9) ?
    O2' S3' O1' K1 . . . . -20.89(7) ?
    N5' S3' O1' K1 . . . . -143.97(5) ?
    C13' S3' O1' K1 . . . . 93.58(6) ?
    O91 C91 N91 C93 . . . . -0.8(2) ?
    O91 C91 N91 C92 . . . . -178.96(13) ?
    N91 C91 O91 K2 . . . . 176.30(10) ?
    O92 C94 N92 C96 . . . . -0.2(3) ?
    K2 C94 N92 C96 . . . . -79.3(4) ?
    O92 C94 N92 C95 . . . . 179.47(17) ?
    K2 C94 N92 C95 . . . . 100.3(4) ?
    N92 C94 O92 K1 . . . 2_666 98.16(17) ?
    K2 C94 O92 K1 . . . 2_666 -102.27(11) ?
    N92 C94 O92 K2 . . . . -159.57(14) ?
loop_
    _geom_hbond_atom_site_label_D
    _geom_hbond_atom_site_label_H
    _geom_hbond_atom_site_label_A
    _geom_hbond_site_symmetry_A
    _geom_hbond_distance_DH
    _geom_hbond_distance_HA
    _geom_hbond_distance_DA
    _geom_hbond_angle_DHA
    _geom_hbond_publ_flag
    N4 H01 N3 . 0.85(2) 2.01(2) 2.6859(15) 136.0(18) yes
    N4' H01' N3' . 0.87(2) 2.26(2) 2.8781(15) 128.5(16) yes
    N4 H02 O1' . 0.87(2) 2.06(2) 2.9205(14) 167.5(18) yes
    N4' H02' O91 . 0.847(19) 2.180(19) 3.0207(14) 172.0(17) yes
    O1W H03 O2' 2_666 0.81(2) 2.07(2) 2.8314(15) 157(2) yes
    O1W H04 O1 2_676 0.82(3) 2.00(3) 2.8211(15) 176(3) yes
_shelx_space_group_comment
;
The symmetry employed for this shelxl refinement is uniquely defined
by the following loop, which should always be used as a source of
symmetry information in preference to the above space-group names.
They are only intended as comments.
;
_shelx_estimated_absorpt_T_min     0.839
_shelx_estimated_absorpt_T_max     0.881
_shelx_hkl_file
;
   0   0   2 263.451 56.5060
   0   0   3 32381.3 878.856
   0   0   3 31525.4 889.070
   0   0   3 31227.0 787.467
   0   0  -3 31829.6 876.962
   0   0   3 30587.4 873.630
   0   0   3 30751.5 875.997
   0   0   3 32239.8 888.640
   0   0   3 31215.2 854.523
   0   0   3 32757.7 893.751
   0   0   3 31524.5 883.238
   0   0  -3 31913.7 837.733
   0   0   3 29714.6 869.299
   0   0   3 31422.8 881.079
   0   0   3 32820.7 876.954
   0   0   3 31249.2 887.517
   0   0  -3 31392.1 874.086
   0   0  -3 31684.2 888.095
   0   0  -3 31647.3 887.096
   0   0  -3 32288.6 797.987
   0   0   3 31230.9 880.716
   0   0   3 31895.2 891.106
   0   0  -3 31150.2 885.273
   0   0   3 32452.2 891.042
   0   0  -3 30478.9 871.517
   0   0  -3 30139.5 875.978
   0   0  -3 32204.0 890.742
   0   0  -3 29752.9 877.011
   0   0   3 32030.4 887.781
   0   0  -3 31020.7 884.968
   0   0   3 32542.3 889.499
   0   0  -3 32017.8 884.670
   0   0  -3 32135.4 882.045
   0   0  -3 33097.5 894.388
   0   0   3 32186.6 890.122
   0   0   3 30637.1 873.609
   0   0   3 31328.7 887.464
   0   0   3 32428.2 888.287
   0   0  -3 31022.6 884.160
   0   0  -3 32269.5 887.600
   0   0   3 31553.5 881.569
   0   0  -3 31620.2 884.003
   0   0  -3 31993.2 865.157
   0   0  -3 30578.9 869.410
   0   0   3 32410.1 846.985
   0   0  -3 30825.1 870.045
   0   0  -3 31642.1 885.621
   0   0  -3 31198.2 880.126
   0   0   3 31084.2 817.946
   0   0  -3 31432.2 883.214
   0   0   4 2341.93 224.160
   0   0  -4 2302.77 212.191
   0   0  -4 2082.44 188.876
   0   0  -4 2033.06 210.838
   0   0   4 2251.04 227.252
   0   0   4 1982.73 201.839
   0   0  -4 2080.37 216.836
   0   0   4 1984.50 163.601
   0   0  -4 2082.71 221.408
   0   0   4 2068.01 174.024
   0   0  -4 1901.57 203.454
   0   0  -4 1842.87 195.794
   0   0   4 2099.91 213.137
   0   0   4 2085.10 206.857
   0   0  -4 2137.90 212.822
   0   0   4 1879.10 211.668
   0   0  -4 1962.88 202.331
   0   0   4 1910.47 215.242
   0   0   4 1828.02 198.241
   0   0  -4 2001.48 211.521
   0   0   4 2042.35 207.361
   0   0   4 2002.73 204.400
   0   0   4 2000.36 200.451
   0   0  -4 1927.16 200.048
   0   0  -4 2070.23 168.554
   0   0   4 2005.19 208.271
   0   0   4 2168.76 192.756
   0   0   4 2202.87 211.741
   0   0  -4 2293.01 223.759
   0   0   4 1780.39 200.060
   0   0   4 1908.65 204.778
   0   0   4 2549.53 230.175
   0   0  -4 2304.74 215.530
   0   0   4 1947.08 203.690
   0   0  -4 1984.86 193.074
   0   0  -4 1954.48 199.856
   0   0  -4 1941.00 213.739
   0   0  -4 2285.48 221.486
   0   0  -4 2205.52 213.208
   0   0   4 2309.11 216.370
   0   0  -4 1968.29 205.901
   0   0  -4 2165.95 216.271
   0   0  -4 1882.84 197.262
   0   0   4 1991.26 208.083
   0   0   4 2040.62 206.029
   0   0   4 2212.54 214.191
   0   0  -4 2041.30 212.609
   0   0  -5 15016.0 652.548
   0   0   5 15085.1 655.651
   0   0  -5 14955.0 659.403
   0   0   5 16278.6 624.812
   0   0   5 15370.2 657.236
   0   0  -5 15476.3 659.568
   0   0   5 16040.4 598.399
   0   0   5 16817.6 687.667
   0   0  -5 15083.0 663.955
   0   0  -5 16049.1 668.055
   0   0   5 15562.5 556.205
   0   0  -5 15888.9 664.386
   0   0  -5 15337.8 655.801
   0   0   5 16069.8 671.323
   0   0  -5 15826.9 675.912
   0   0  -5 15254.1 657.889
   0   0   5 16249.0 678.779
   0   0   5 15121.8 648.805
   0   0   5 15274.2 634.851
   0   0   5 16758.7 681.555
   0   0  -5 15051.8 654.666
   0   0   5 14642.2 651.901
   0   0   5 16415.2 667.146
   0   0  -5 15567.3 669.639
   0   0   5 14914.7 656.034
   0   0  -5 16084.6 665.417
   0   0  -5 16209.2 647.824
   0   0  -5 16011.2 566.623
   0   0  -5 15814.7 665.906
   0   0  -5 16376.3 674.343
   0   0   5 16358.6 674.460
   0   0   5 15747.3 668.408
   0   0  -5 15633.8 663.574
   0   0  -5 15865.1 668.527
   0   0  -5 15191.0 654.372
   0   0   5 16037.7 669.354
   0   0   5 15868.5 676.501
   0   0  -5 15877.1 655.154
   0   0   5 14401.6 649.412
   0   0   5 15686.1 662.625
   0   0   5 16319.6 678.342
   0   0   5 16491.0 673.724
   0   0   5 15255.4 659.789
   0   0  -5 15351.2 649.727
   0   0  -5 14845.4 604.602
   0   0   5 15010.0 657.610
   0   0  -6 41556.0 1306.98
   0   0   6 43025.5 1310.40
   0   0   6 41122.9 1320.11
   0   0   6 40158.7 1305.68
   0   0  -6 40532.8 1282.14
   0   0  -6 40086.5 1314.55
   0   0  -6 41073.1 1289.23
   0   0   6 41267.9 1288.61
   0   0   6 42697.1 1317.80
   0   0   6 40918.9 1307.05
   0   0   6 39800.1 1303.89
   0   0  -6 38166.3 1271.17
   0   0   6 40271.6 1300.34
   0   0  -6 38328.0 1277.94
   0   0   6 39818.6 1132.67
   0   0   6 38787.1 1293.75
   0   0  -6 42323.8 1153.25
   0   0  -6 40566.1 1316.40
   0   0   6 41490.7 1316.30
   0   0   6 40858.4 1301.00
   0   0  -6 41706.1 1310.76
   0   0   6 38631.2 1290.90
   0   0   6 43610.9 1331.57
   0   0   6 42859.9 1312.43
   0   0   6 41815.4 1316.88
   0   0   6 41010.6 1189.01
   0   0  -6 41102.7 1308.75
   0   0   6 42526.6 1324.97
   0   0  -6 43194.0 1324.80
   0   0   6 41562.5 1309.77
   0   0  -6 39481.1 1287.99
   0   0  -6 40026.0 1289.47
   0   0  -6 40775.9 1304.89
   0   0  -6 40640.5 1223.80
   0   0  -6 38863.4 1303.56
   0   0   6 44356.1 1337.56
   0   0  -6 41216.9 1305.00
   0   0   6 41465.6 1316.89
   0   0  -6 42695.7 1275.18
   0   0  -6 39571.7 1292.44
   0   0  -6 39942.0 1311.04
   0   0   6 38150.0 1249.85
   0   0   6 42355.0 1239.33
   0   0   6 41261.0 1306.53
   0   0  -6 39595.3 1283.55
   0   0  -6 39522.5 1292.23
   0   0  -7 2403.05 305.142
   0   0  -7 2053.57 294.178
   0   0   7 2819.67 325.941
   0   0   7 2320.45 291.339
   0   0   7 2309.28 256.742
   0   0  -7 2204.83 223.831
   0   0   7 2348.51 228.633
   0   0   7 2275.96 300.121
   0   0  -7 2232.48 290.345
   0   0  -7 2278.13 300.124
   0   0  -7 2706.68 318.299
   0   0   7 2271.88 299.962
   0   0  -7 1817.50 266.899
   0   0   7 2350.47 244.368
   0   0   7 1930.73 282.387
   0   0  -7 2181.14 262.913
   0   0  -7 2115.40 253.125
   0   0   7 2662.80 327.495
   0   0  -7 2324.32 304.696
   0   0  -7 2164.20 288.224
   0   0   7 2319.37 294.188
   0   0  -7 2211.51 300.903
   0   0   7 2483.13 312.378
   0   0   7 2933.14 338.724
   0   0   7 1990.63 270.326
   0   0  -7 2469.33 309.224
   0   0   7 2643.54 311.051
   0   0   8 37679.4 1383.56
   0   0  -8 35865.7 1361.20
   0   0  -8 42315.6 1232.13
   0   0  -8 37608.7 1373.68
   0   0  -8 37758.1 1384.24
   0   0   8 38269.5 1396.95
   0   0   8 38306.2 1243.48
   0   0   8 37987.2 1365.57
   0   0  -8 35836.6 1358.69
   0   0   8 40341.4 1418.03
   0   0   8 37657.5 1387.82
   0   0  -8 39708.7 1424.68
   0   0  -8 38005.7 1382.78
   0   0   8 37471.6 1332.23
   0   0  -8 37588.1 1395.68
   0   0   8 38138.2 1388.78
   0   0  -8 38256.7 1407.44
   0   0  -8 37785.6 1380.60
   0   0  -8 39731.3 1425.82
   0   0   8 40407.7 1418.94
   0   0   8 37410.5 1175.18
   0   0   8 38472.0 1399.15
   0   0  -8 37977.1 1287.58
   0   0   8 38841.4 1399.81
   0   0   8 39146.0 1404.13
   0   0   9 298.269 204.712
   0   0  -9 546.552 221.171
   0   0  -9 644.412 235.061
   0   0  -9 412.497 222.744
   0   0   9 329.133 194.184
   0   0  -9 383.900 201.009
   0   0  -9 866.343 250.284
   0   0   9 753.262 258.812
   0   0  -9 533.045 222.543
   0   0   9 471.092 192.019
   0   0   9 538.732 209.408
   0   0  -9 640.487 240.460
   0   0   9 532.082 155.910
   0   0  -9 602.141 195.011
   0   0   9 540.485 226.471
   0   0  -9 505.772 206.599
   0   0   9 832.897 265.938
   0   0   9 828.040 225.075
   0   0  -9 750.357 153.142
   0   0  -9 820.472 242.838
   0   0   9 538.103 203.042
   0   0   9 523.539 231.355
   0   0   9 518.234 243.890
   0   0  -9 492.093 200.608
   0   0 -10 13103.2 831.515
   0   0 -10 14947.2 893.834
   0   0 -10 13888.8 862.302
   0   0 -10 14703.8 885.021
   0   0  10 12363.8 659.741
   0   0  10 14256.6 865.290
   0   0  10 14037.1 844.281
   0   0  10 15656.6 900.363
   0   0 -10 14557.0 884.222
   0   0  10 12895.1 837.697
   0   0 -10 14641.5 868.808
   0   0 -10 13725.2 850.947
   0   0  10 15554.8 869.341
   0   0  10 14637.5 875.636
   0   0  10 13457.3 844.834
   0   0  10 13147.4 845.793
   0   0  10 13280.0 846.798
   0   0 -10 13274.1 836.460
   0   0 -10 14425.0 868.812
   0   0 -10 13219.5 761.738
   0   0  10 14327.7 866.648
   0   0  10 15289.8 886.157
   0   0 -10 13587.3 849.463
   0   0  11 15144.1 940.977
   0   0  11 13905.5 885.034
   0   0 -11 15422.8 951.669
   0   0 -11 15227.2 849.567
   0   0 -11 13583.5 894.106
   0   0 -11 13261.6 894.199
   0   0 -11 14862.2 938.531
   0   0  11 14276.8 731.337
   0   0  11 14614.0 923.678
   0   0  11 14730.3 932.052
   0   0 -11 13446.9 904.873
   0   0  11 14644.0 924.846
   0   0  11 14169.3 907.698
   0   0 -11 14632.3 924.034
   0   0  11 13903.4 858.658
   0   0  11 12665.2 866.800
   0   0  11 13408.1 892.479
   0   0  11 13032.5 880.667
   0   0 -11 14058.2 911.309
   0   0 -11 13906.2 890.514
   0   0  11 13564.8 892.488
   0   0 -11 13258.2 886.963
   0   0 -11 14878.8 917.733
   0   0  12 218.704 232.185
   0   0 -12 616.294 302.856
   0   0 -12 183.630 207.969
   0   0  12 136.939 184.938
   0   0  12 166.445 203.352
   0   0  12 828.994 308.005
   0   0  12 127.013 224.863
   0   0  12 507.976 244.406
   0   0 -12 365.355 264.055
   0   0  12 365.658 149.312
   0   0 -12 800.581 275.807
   0   0 -12 242.432 194.136
   0   0  12 416.210 225.978
   0   0 -12 500.362 248.137
   0   0  12 312.091 242.445
   0   0 -12 265.049 225.169
   0   0 -12 971.056 304.826
   0   0 -12 185.429 187.097
   0   0 -12 400.896 241.688
   0   0  12 331.653 238.562
   0   0  12 389.025 203.777
   0   0 -12 282.462 195.724
   0   0  12 435.894 242.032
   0   0 -13 969.739 310.288
   0   0 -13 440.214 250.643
   0   0  13 711.727 281.310
   0   0  13 526.585 235.430
   0   0 -13 876.511 266.052
   0   0 -13 682.122 274.154
   0   0  13 875.016 291.298
   0   0  13 465.328 213.346
   0   0 -13 267.902 222.462
   0   0 -13 606.957 238.738
   0   0  13 655.438 226.678
   0   0 -13 877.089 292.056
   0   0  13 560.226 269.309
   0   0  13 584.481 263.674
   0   0 -13 713.382 301.662
   0   0  13 775.440 199.312
   0   0  13 568.704 226.949
   0   0  13 706.612 274.665
   0   0  13 534.596 239.768
   0   0  13 906.060 303.922
   0   0 -13 710.624 236.359
   0   0 -13 1036.66 316.368
   0   0 -13 711.877 245.147
   0   0  14 6515.88 544.748
   0   0  14 7575.88 747.906
   0   0  14 7387.33 749.562
   0   0 -14 6135.75 692.185
   0   0  14 7110.06 705.187
   0   0  14 7128.98 732.090
   0   0  14 7025.47 734.085
   0   0 -14 5338.88 633.201
   0   0 -14 6284.40 676.135
   0   0  14 6498.93 677.827
   0   0 -14 6508.56 709.395
   0   0  14 5847.37 654.444
   0   0 -14 6106.88 684.633
   0   0  14 5300.68 632.992
   0   0 -14 6227.00 617.618
   0   0  14 7208.22 735.662
   0   0 -14 6740.94 696.299
   0   0  14 6515.80 704.170
   0   0 -14 6888.98 705.170
   0   0 -14 5851.59 654.763
   0   0  14 6644.86 694.840
   0   0 -14 5709.29 647.016
   0   0 -15 5541.99 675.163
   0   0 -15 5613.66 604.305
   0   0  15 6070.93 741.111
   0   0  15 5625.43 682.493
   0   0 -15 5081.32 655.550
   0   0  15 6356.21 719.360
   0   0 -15 5191.73 671.469
   0   0 -15 6235.98 743.631
   0   0  15 6520.13 711.055
   0   0  15 6053.09 704.936
   0   0  15 5006.25 636.312
   0   0  15 6083.26 713.972
   0   0 -15 5913.90 696.613
   0   0 -15 5489.48 674.173
   0   0 -15 5926.44 723.278
   0   0 -15 6040.21 695.704
   0   0  15 5365.68 655.364
   0   0  15 5858.36 536.959
   0   0 -15 5021.60 642.451
   0   0  15 6178.61 693.671
   0   0  15 5449.96 681.567
   0   0  15 5320.48 655.189
   0   0  16 57946.0 2299.16
   0   0 -16 51710.1 2289.26
   0   0 -16 55681.9 2367.62
   0   0  16 60667.3 2427.99
   0   0  16 54229.3 1922.36
   0   0 -16 52035.8 2288.08
   0   0  16 50775.8 2268.83
   0   0  16 51501.8 2243.31
   0   0  16 55213.8 2351.66
   0   0 -16 56405.5 2385.94
   0   0  16 59204.5 2406.62
   0   0 -16 53865.1 2339.87
   0   0  16 56986.1 2373.54
   0   0  16 52331.4 2303.21
   0   0 -16 50536.9 2263.03
   0   0  16 50109.3 2254.96
   0   0 -16 56525.0 2180.93
   0   0  16 57519.9 2382.95
   0   0 -16 55739.9 2319.54
   0   0 -16 54176.5 2322.56
   0   0  17 2211.99 518.045
   0   0  17 1246.56 400.985
   0   0 -17 2912.39 490.903
   0   0  17 2365.07 514.760
   0   0  17 1722.92 456.009
   0   0 -17 1203.50 390.032
   0   0  17 1911.92 463.325
   0   0 -17 2242.76 508.520
   0   0 -17 1074.69 349.619
   0   0  17 2672.74 527.027
   0   0 -17 1927.17 459.448
   0   0 -17 1350.94 432.752
   0   0  17 1777.36 430.056
   0   0  17 2378.05 530.118
   0   0 -17 1688.12 424.080
   0   0  17 1793.54 345.866
   0   0 -17 2098.10 503.012
   0   0  17 2304.41 495.839
   0   0  17 2242.88 490.939
   0   0  18 1106.53 316.308
   0   0  18 2370.85 526.640
   0   0 -18 1723.04 476.506
   0   0  18 890.887 364.987
   0   0  18 952.508 249.876
   0   0  18 1210.97 391.115
   0   0 -18 1519.88 436.459
   0   0  18 1849.13 479.302
   0   0 -18 946.875 402.105
   0   0  18 1276.38 384.018
   0   0  18 566.087 198.138
   0   0  18 1250.52 388.370
   0   0  18 737.909 336.645
   0   0  18 1550.90 431.186
   0   0 -18 651.304 294.722
   0   0 -18 1455.46 358.914
   0   0 -18 1391.12 421.646
   0   0 -18 1059.79 386.698
   0   0 -18 1681.94 416.036
   0   0 -19 2521.75 569.600
   0   0  19 2257.24 534.121
   0   0  19 2417.26 518.128
   0   0  19 2229.03 524.185
   0   0  19 3972.23 657.526
   0   0 -19 1747.13 462.086
   0   0 -19 2392.82 566.385
   0   0 -19 2812.52 599.794
   0   0  19 3418.59 618.189
   0   0  19 2765.24 541.056
   0   0  19 2636.57 410.083
   0   0 -19 2388.37 559.905
   0   0  19 2014.01 499.967
   0   0  19 3167.16 613.551
   0   0 -19 3369.88 552.773
   0   0 -19 2629.42 565.008
   0   0  19 3143.73 611.028
   0   0 -19 1856.19 479.524
   0   0  19 2539.04 549.830
   0   0 -20 8064.65 863.200
   0   0 -20 8439.94 1006.63
   0   0  20 9640.41 1046.18
   0   0 -20 7588.85 932.912
   0   0  20 9212.26 1017.41
   0   0 -20 7947.07 953.966
   0   0  20 7330.28 929.360
   0   0 -20 8246.30 972.150
   0   0  20 8519.36 991.050
   0   0  20 8932.28 956.197
   0   0  20 7964.72 959.801
   0   0 -20 7788.88 945.872
   0   0 -20 9214.84 1032.50
   0   0  20 7391.32 922.034
   0   0 -20 9029.38 1004.67
   0   0  20 7545.37 917.392
   0   0  20 8796.88 1009.23
   0   0  20 7681.13 952.578
   0   0 -21 2721.44 531.660
   0   0  21 1558.22 439.596
   0   0  21 990.410 348.964
   0   0 -21 1140.95 383.471
   0   0  21 1843.04 524.953
   0   0  21 1968.73 510.621
   0   0 -21 1368.07 439.953
   0   0 -21 957.761 350.157
   0   0 -21 1936.28 527.861
   0   0  21 1426.48 498.113
   0   0  21 1717.89 541.602
   0   0 -21 2112.80 536.942
   0   0  21 926.442 378.737
   0   0 -21 1483.32 461.269
   0   0 -21 1802.84 499.490
   0   0  21 2210.12 531.656
   0   0  21 1680.04 483.776
   0   0  21 1778.51 507.842
   0   0  22 7910.25 1021.82
   0   0  22 9411.33 1116.52
   0   0  22 8408.69 1059.13
   0   0 -22 7071.47 954.947
   0   0 -22 8171.10 916.311
   0   0 -22 7452.15 993.880
   0   0 -22 8238.75 1057.27
   0   0 -22 7505.33 1007.55
   0   0  22 7844.56 963.221
   0   0  22 9316.75 1104.25
   0   0 -22 7476.74 1002.70
   0   0  22 7197.37 971.988
   0   0 -22 7774.63 992.119
   0   0  22 8569.60 1074.68
   0   0  22 7137.63 972.761
   0   0  22 7799.79 1008.43
   0   0  22 8285.64 1014.86
   0   0  22 6901.55 940.665
   0   0 -22 7369.74 995.292
   0   0 -23 3815.68 731.922
   0   0  23 4396.68 738.771
   0   0  23 4906.17 820.093
   0   0 -23 3659.98 730.829
   0   0  23 3927.01 735.112
   0   0 -23 2729.05 646.478
   0   0  23 4995.49 874.451
   0   0  23 4354.10 783.532
   0   0  23 4279.26 801.342
   0   0  23 3990.13 781.473
   0   0  23 4529.05 793.793
   0   0  23 4326.78 799.411
   0   0 -23 4132.00 669.663
   0   0  23 5370.72 901.665
   0   0 -23 4900.19 838.794
   0   0 -23 3324.12 697.385
   0   0 -23 3807.27 738.081
   0   0  23 4286.41 782.576
   0   0 -23 4297.60 756.207
   0   0  23 5276.45 843.723
   0   0 -23 4084.42 761.542
   0   0  24 6143.60 962.482
   0   0  24 5708.20 902.855
   0   0  24 5605.57 905.555
   0   0 -24 5488.77 916.827
   0   0 -24 7214.65 1031.99
   0   0  24 7496.29 1041.39
   0   0  24 5957.16 942.841
   0   0  24 6941.08 999.650
   0   0  24 4955.24 847.797
   0   0 -24 6987.42 1010.19
   0   0 -24 6155.75 839.536
   0   0 -24 6990.28 1013.24
   0   0  24 7361.89 1034.71
   0   0 -24 7322.06 1002.61
   0   0  24 7036.44 985.428
   0   0  24 7408.91 992.593
   0   0  24 7451.14 1015.65
   0   0 -24 7907.05 1061.16
   0   0 -24 5619.62 908.605
   0   0 -24 6516.96 980.910
   0   0  24 5303.66 917.864
   0   0 -24 5462.76 903.457
   0   0  24 6630.08 980.530
   0   0  25 504.563 389.978
   0  -1  25 1965.96 565.039
   0  -1  24 1254.21 447.939
   0   1 -24 1362.42 525.726
   0  -1  24 878.095 396.189
   0   1 -24 1277.36 463.150
   0  -1  24 1947.55 548.185
   0   1 -24 1079.46 473.776
   0  -1  24 809.243 386.282
   0   1 -24 251.728 223.439
   0  -1  24 917.089 455.431
   0   1 -24 995.653 417.890
   0  -1  24 1994.00 541.136
   0  -1  24 1143.79 477.135
   0   1 -24 874.567 414.742
   0  -1  24 1995.53 596.200
   0  -1  24 1597.06 525.562
   0   1 -24 2106.40 572.933
   0  -1  24 1074.23 397.685
   0   1 -24 947.829 391.814
   0  -1  24 738.055 369.839
   0   1 -24 1368.82 452.198
   0  -1  23 3530.58 695.767
   0   1 -23 2616.04 626.892
   0  -1  23 2689.46 623.193
   0  -1  23 2717.50 635.597
   0  -1  23 2934.60 671.883
   0  -1  23 3278.91 663.590
   0  -1  23 3352.72 716.232
   0   1 -23 3087.43 648.138
   0  -1  23 3050.02 665.584
   0  -1  23 3295.86 693.465
   0  -1  23 2651.89 604.982
   0   1 -23 2610.25 621.192
   0  -1  23 3190.56 680.381
   0   1 -23 3019.03 665.214
   0   1 -23 2704.27 641.303
   0   1 -23 2755.36 631.361
   0   1 -23 3616.56 729.041
   0   1 -23 2686.46 606.871
   0   1 -23 2982.53 555.313
   0   1 -23 2789.19 669.664
   0  -1  23 3011.16 626.261
   0  -1  22 1982.82 566.156
   0   1 -22 1588.99 458.517
   0  -1  22 2267.24 595.870
   0   1 -22 2107.37 535.326
   0  -1  22 3016.97 639.856
   0  -1  22 2650.25 581.744
   0  -1  22 2401.01 629.432
   0   1 -22 2283.22 582.308
   0  -1  22 1831.59 558.167
   0   1 -22 3352.65 712.904
   0   1 -22 2162.13 534.829
   0  -1  22 2418.45 601.592
   0   1 -22 2843.65 647.625
   0   1 -22 2223.74 575.230
   0  -1  22 2410.52 569.860
   0   1 -22 2539.91 574.717
   0   1 -22 2600.85 520.595
   0  -1  22 1330.35 453.671
   0  -1  22 1820.21 498.361
   0   1 -22 2523.74 586.784
   0  -1  22 1804.28 506.694
   0   1 -21 7059.84 932.238
   0  -1  21 6215.84 858.312
   0   1 -21 6112.44 857.198
   0   1 -21 6167.51 875.438
   0   1 -21 7543.69 956.290
   0  -1  21 6735.87 898.004
   0  -1  21 7788.26 976.685
   0  -1  21 7277.76 943.315
   0   1 -21 8870.82 899.289
   0   1 -21 6002.93 845.881
   0  -1  21 7407.83 946.151
   0  -1  21 6622.71 903.891
   0   1 -21 5478.53 826.016
   0   1 -21 7207.58 961.243
   0  -1  21 6263.37 881.898
   0  -1  21 6514.99 870.388
   0   1 -21 6917.93 921.184
   0  -1  21 7188.96 946.573
   0   1 -21 5909.40 852.629
   0  -1  21 8060.59 942.345
   0  -1  21 7884.03 971.111
   0   1 -20 10331.4 1068.28
   0  -1  20 9030.60 1019.67
   0  -1  20 10949.2 1118.51
   0  -1  20 10609.8 1110.92
   0   1 -20 8699.62 980.819
   0   1 -20 10787.0 1092.99
   0  -1  20 10728.1 1095.59
   0  -1  20 9153.64 1016.46
   0   1 -20 8195.61 969.557
   0  -1  20 9614.01 1039.80
   0   1 -20 10830.4 1116.56
   0   1 -20 10337.6 1070.26
   0  -1  20 12394.3 1182.24
   0   1 -20 10835.2 1120.58
   0  -1  20 10706.9 1036.16
   0  -1  20 10572.0 1073.80
   0  -1  20 9533.45 1028.60
   0  -1  20 9095.17 1012.53
   0   1 -20 11714.5 1155.24
   0   1 -20 9409.51 906.886
   0   1 -19 740.607 369.472
   0  -1  19 775.464 360.844
   0  -1  19 386.249 263.591
   0  -1  19-109.545 320.585
   0   1 -19 356.854 227.642
   0  -1  19 624.187 324.765
   0  -1  19 190.235 203.041
   0   1 -19 540.303 276.542
   0  -1  19 1298.73 427.810
   0   1 -19 1022.18 387.824
   0   1 -19 480.885 262.423
   0  -1  19 609.760 290.506
   0  -1  19 438.919 357.800
   0   1 -19 295.475 219.195
   0  -1  19 545.035 298.650
   0  -1  19 479.985 294.185
   0   1 -19 375.505 246.446
   0   1 -19 638.500 343.831
   0  -1  19 459.704 203.369
   0   1 -18 17307.9 1302.76
   0   1 -18 15679.8 1245.90
   0  -1  18 18056.8 1337.85
   0   1 -18 16494.1 1296.41
   0   1 -18 18118.7 1352.12
   0  -1  18 15739.6 1196.51
   0  -1  18 17768.5 1334.56
   0  -1  18 15788.0 1240.15
   0  -1  18 17652.7 1322.26
   0   1 -18 17078.5 1290.66
   0   1 -18 16802.5 1317.16
   0  -1  18 15019.0 1226.43
   0  -1  18 16774.8 1293.40
   0  -1  18 17180.3 1302.94
   0  -1  18 17086.1 954.853
   0   1 -18 15256.1 1241.03
   0  -1  18 16086.5 1265.21
   0   1 -18 18612.5 1191.20
   0  -1  18 16906.4 1296.25
   0   1 -18 14973.7 1226.43
   0   1 -17 396.403 312.280
   0   1 -17 591.926 298.110
   0   1 -17 188.005 270.804
   0  -1  17 830.130 397.768
   0  -1  17 383.121 189.218
   0   1 -17 642.618 324.934
   0  -1  17 106.788 278.477
   0  -1  17 838.116 355.538
   0  -1  17 549.093 275.320
   0  -1  17 605.885 311.923
   0  -1  17 1076.19 355.863
   0   1 -17 226.361 254.100
   0  -1  17 523.248 336.502
   0   1 -17 550.871 323.661
   0   1 -17 369.081 221.340
   0   1 -17 482.230 287.163
   0  -1  17 69.1508 268.201
   0   1 -17 412.796 341.965
   0  -1  17 285.461 271.534
   0  -1  17 713.224 300.388
   0  -1  16 37843.0 1878.46
   0   1 -16 34520.4 1806.73
   0  -1  16 33332.4 1765.25
   0  -1  16 35425.2 1381.92
   0  -1  16 34458.3 1791.46
   0   1 -16 34390.8 1804.12
   0  -1  16 34152.5 1789.64
   0  -1  16 34665.5 1803.84
   0   1 -16 33308.5 1786.61
   0  -1  16 31791.3 1723.35
   0   1 -16 31543.4 1714.40
   0  -1  16 34500.7 1799.81
   0   1 -16 32578.1 1560.53
   0   1 -16 33865.1 1770.64
   0   1 -16 34332.3 1805.01
   0  -1  16 31153.5 1682.76
   0   1 -16 34911.7 1790.54
   0  -1  16 34043.3 1776.06
   0  -1  16 35786.2 1725.46
   0   1 -16 33175.0 1753.17
   0   1 -15 103384. 3419.79
   0  -1  15 98799.8 3344.69
   0   1 -15 105448. 3444.79
   0   1 -15 105798. 3407.04
   0  -1  15 110093. 3467.77
   0  -1  15 102698. 3358.31
   0  -1  15 107396. 3432.31
   0   1 -15 104378. 3395.40
   0   1 -15 102440. 3370.81
   0  -1  15 103214. 2822.40
   0  -1  15 112725. 3360.40
   0  -1  15 101719. 3376.08
   0  -1  15 107482. 3439.05
   0  -1  15 107550. 3440.04
   0   1 -15 105640. 3444.25
   0  -1  15 97473.7 3329.54
   0  -1  15 104847. 3406.59
   0   1 -15 108055. 3166.02
   0   1 -15 104169. 3431.88
   0   1 -15 105326. 3396.66
   0  -1  14 2530.46 471.911
   0  -1  14 2400.18 470.963
   0  -1  14 1796.85 290.854
   0  -1  14 1454.16 380.825
   0  -1  14 2199.53 463.275
   0  -1  14 2223.69 466.593
   0   1 -14 1238.74 369.889
   0   1 -14 1649.43 386.164
   0  -1  14 2113.53 435.887
   0   1 -14 1213.47 367.211
   0  -1  14 1660.85 412.843
   0  -1  14 1361.07 423.399
   0   1 -14 2715.15 486.141
   0   1 -14 1605.99 317.944
   0   1 -14 3073.74 520.773
   0  -1  14 1137.04 395.670
   0   1 -14 3413.43 529.240
   0   1 -14 2459.52 494.989
   0   1 -14 1868.05 469.868
   0  -1  14 2235.96 412.609
   0  -1  13 66929.2 2381.15
   0   1 -13 62435.7 2309.60
   0   1 -13 64120.8 2335.44
   0   1 -13 69305.4 2176.74
   0  -1  13 63572.3 2340.00
   0   1 -13 65628.5 2380.58
   0  -1  13 64802.8 2348.86
   0   1 -13 64182.6 2331.64
   0   1 -13 66151.9 2359.90
   0  -1  13 61104.7 1421.86
   0  -1  13 64738.7 1900.82
   0  -1  13 64601.7 2326.09
   0  -1  13 63914.5 2360.40
   0  -1  13 72148.4 2346.73
   0   1 -13 63894.8 2362.06
   0  -1  13 62491.5 2321.88
   0   1 -13 65632.1 2387.57
   0   1 -13 66250.1 2392.22
   0  -1  13 68333.1 2394.50
   0  -1  13 62593.5 2317.24
   0  -1  13 72320.9 2448.91
   0  -1  12 19728.9 1122.18
   0   1 -12 17887.9 1082.11
   0  -1  12 17523.7 1051.60
   0   1 -12 16898.3 1048.97
   0   1 -12 18407.2 1083.08
   0   1 -12 19006.9 1112.85
   0  -1  12 18354.0 1088.28
   0   1 -12 19154.5 1108.55
   0  -1  12 18018.6 1078.73
   0   1 -12 17593.2 1082.31
   0   1 -12 19380.5 973.709
   0  -1  12 18380.6 1089.20
   0   1 -12 17023.7 1041.35
   0  -1  12 18048.4 1026.05
   0  -1  12 16969.1 1049.81
   0  -1  12 18970.7 1101.55
   0  -1  12 18403.4 1086.06
   0  -1  12 18483.0 1085.92
   0  -1  12 17119.5 542.449
   0   1 -12 18672.3 1101.10
   0  -1  12 17376.9 798.624
   0  -1  11 9258.18 729.078
   0  -1  11 9984.09 711.765
   0   1 -11 9430.09 739.652
   0   1 -11 10813.2 786.130
   0  -1  11 8094.84 678.151
   0  -1  11 9841.85 739.869
   0  -1  11 8709.29 362.560
   0   1 -11 11390.6 807.552
   0  -1  11 9994.55 742.287
   0   1 -11 8936.13 716.495
   0   1 -11 7961.51 674.034
   0   1 -11 9728.84 742.503
   0  -1  11 9801.92 545.136
   0   1 -11 9190.98 727.842
   0   1 -11 9386.62 537.790
   0  -1  11 8031.52 681.539
   0  -1  11 9826.75 753.753
   0   1 -11 9789.00 748.601
   0  -1  11 8968.71 721.840
   0  -1  11 9712.50 749.994
   0   1 -11 9202.72 627.861
   0  -1  11 9387.91 737.530
   0  -1  10 18525.1 1013.15
   0   1 -10 19258.0 1022.38
   0   1 -10 17806.0 987.501
   0   1 -10 19732.1 1047.25
   0  -1  10 19756.0 1033.47
   0   1 -10 21014.9 803.316
   0   1 -10 19090.8 887.665
   0  -1  10 18267.0 1006.74
   0  -1  10 18599.3 1012.18
   0   1 -10 19650.9 1032.65
   0  -1  10 18814.2 1018.35
   0   1 -10 20209.3 1056.58
   0  -1  10 19865.7 1039.15
   0  -1  10 20575.2 1038.40
   0   1 -10 18239.5 999.574
   0  -1  10 18021.7 996.716
   0   1 -10 19627.2 1040.66
   0   1 -10 19500.5 1033.87
   0  -1  10 19587.3 1031.41
   0  -1  10 19051.0 773.441
   0  -1  10 19148.1 970.167
   0   1  -9 57582.3 1918.00
   0   1  -9 60762.9 1932.42
   0  -1   9 57679.6 1832.35
   0   1  -9 58187.9 1906.55
   0  -1   9 58064.4 1911.62
   0  -1   9 57638.7 1906.38
   0   1  -9 57888.3 1901.86
   0   1  -9 58945.8 1927.57
   0   1  -9 61084.4 1951.47
   0  -1   9 60117.2 1930.44
   0   1  -9 59930.0 1586.08
   0  -1   9 60196.2 1917.41
   0   1  -9 56043.3 1721.05
   0  -1   9 60653.8 1931.57
   0  -1   9 55719.0 1884.11
   0  -1   9 60123.3 1927.14
   0  -1   9 58084.8 1566.39
   0   1  -9 60130.1 1926.56
   0  -1   9 59181.7 1916.96
   0   1  -9 59176.3 1932.33
   0  -1   9 56785.7 1898.33
   0  -1   8 16535.0 825.497
   0   1  -8 16185.3 826.934
   0   1  -8 14571.4 789.280
   0  -1   8 14426.5 797.544
   0  -1   8 14725.4 792.836
   0  -1   8 15521.8 603.152
   0  -1   8 15113.5 726.158
   0  -1   8 15742.0 821.851
   0   1  -8 15757.8 826.257
   0   1  -8 15022.8 800.657
   0   1  -8 15269.7 693.403
   0  -1   8 15621.2 809.945
   0  -1   8 14330.0 746.541
   0   1  -8 16136.0 617.074
   0   1  -8 14769.4 795.781
   0   1  -8 16327.2 827.611
   0  -1   8 14233.1 779.124
   0   1  -8 13967.2 405.762
   0  -1   8 14948.4 795.957
   0   1  -8 16434.6 836.020
   0   1  -8 15190.8 797.682
   0  -1   8 16110.0 819.260
   0  -1   8 14027.3 773.860
   0  -1   7 8904.00 519.428
   0  -1   7 8009.15 484.047
   0  -1   7 7250.65 515.616
   0   1  -7 8282.29 394.499
   0   1  -7 7720.28 532.943
   0  -1   7 7867.70 533.306
   0  -1   7 8183.22 539.533
   0   1  -7 8058.71 276.120
   0   1  -7 7869.31 498.124
   0  -1   7 7643.35 528.884
   0   1  -7 7742.31 529.650
   0  -1   7 7579.67 527.175
   0   1  -7 8538.77 549.539
   0   1  -7 8252.92 541.251
   0  -1   7 7848.04 507.453
   0  -1   7 7747.20 379.315
   0  -1   7 7929.46 536.022
   0   1  -7 7976.99 450.892
   0  -1   7 8007.44 538.712
   0  -1   7 8581.15 545.774
   0   1  -7 7996.39 535.521
   0   1  -7 7812.59 532.853
   0   1  -7 7806.69 530.732
   0   1  -7 7787.48 537.591
   0  -1   7 7992.99 533.819
   0  -1   7 7482.27 520.105
   0  -1   6 24462.6 894.687
   0   1  -6 26717.6 981.515
   0  -1   6 25863.0 930.574
   0  -1   6 25549.4 970.643
   0  -1   6 25901.7 756.989
   0  -1   6 26694.4 985.060
   0   1  -6 26575.2 977.473
   0   1  -6 27348.7 988.056
   0  -1   6 26087.5 976.015
   0  -1   6 25610.9 958.493
   0   1  -6 27491.2 993.428
   0   1  -6 25773.6 980.470
   0  -1   6 25443.0 961.052
   0  -1   6 24009.1 942.930
   0   1  -6 26478.2 971.586
   0  -1   6 24990.4 954.536
   0   1  -6 25931.8 929.385
   0   1  -6 27426.7 984.432
   0   1  -6 25663.6 955.747
   0   1  -6 27173.4 988.006
   0  -1   6 25035.3 958.359
   0   1  -6 24678.1 964.941
   0   1  -6 27348.7 986.903
   0   1  -6 24763.7 839.691
   0   1  -6 26093.1 764.097
   0   1  -6 26417.8 990.844
   0  -1   6 26317.4 977.288
   0  -1   6 25483.7 967.352
   0  -1   6 27091.2 985.644
   0  -1   6 25949.6 971.603
   0   1  -6 24426.1 642.337
   0  -1   6 25560.9 963.780
   0  -1   6 25087.3 942.297
   0   1  -6 25542.3 960.113
   0   1  -6 26295.0 974.653
   0  -1   6 24795.3 956.981
   0  -1   6 26240.9 979.877
   0   1  -6 26807.2 978.041
   0   1  -6 27273.1 989.792
   0  -1   6 25614.1 965.634
   0  -1   6 27029.7 991.310
   0   1  -6 26052.5 986.662
   0  -1   6 25767.3 964.683
   0  -1   6 26153.2 966.181
   0  -1   6 23509.5 907.186
   0   1  -6 28191.3 1001.28
   0  -1   5 55767.0 1513.11
   0  -1   5 52559.9 1410.49
   0   1  -5 54858.2 1496.66
   0  -1   5 50756.8 1462.53
   0   1  -5 51012.1 1483.42
   0   1  -5 53268.3 1485.09
   0   1  -5 55496.2 1504.79
   0  -1   5 54553.3 1493.56
   0   1  -5 52575.5 1474.52
   0  -1   5 54368.7 1501.01
   0  -1   5 53015.9 1482.73
   0  -1   5 51930.2 1477.44
   0   1  -5 55631.6 1498.59
   0  -1   5 52263.0 1477.39
   0   1  -5 50803.9 1248.70
   0   1  -5 53137.8 1476.27
   0  -1   5 57590.1 1494.76
   0  -1   5 50991.6 1474.86
   0   1  -5 53097.7 1480.91
   0   1  -5 51430.8 1175.04
   0  -1   5 50642.9 1468.01
   0  -1   5 53306.2 1454.42
   0  -1   5 52212.4 1488.17
   0   1  -5 51898.3 1495.11
   0  -1   5 51960.6 1480.79
   0   1  -5 51639.1 1489.98
   0   1  -5 51043.8 1486.37
   0  -1   5 53004.0 1491.90
   0   1  -5 54409.9 1497.58
   0   1  -5 54687.8 1502.65
   0   1  -5 55011.7 1502.29
   0   1  -5 54785.6 1492.03
   0   1  -5 53554.3 1483.41
   0  -1   5 54054.2 1493.39
   0   1  -5 55025.5 1497.45
   0  -1   5 51519.2 1469.69
   0   1  -5 55279.2 1507.07
   0  -1   5 52465.8 1238.46
   0  -1   5 52859.7 1479.85
   0  -1   5 51893.8 1474.42
   0   1  -5 56018.5 1457.41
   0  -1   5 53415.1 1476.98
   0  -1   5 54882.8 1507.57
   0  -1   5 51100.1 1426.64
   0  -1   5 50263.1 1465.20
   0   1  -4 119086. 2781.95
   0  -1   4 125139. 2721.72
   0   1  -4 124516. 2783.45
   0  -1   4 123607. 2785.62
   0   1  -4 125355. 2546.06
   0   1  -4 126330. 2785.50
   0  -1   4 124440. 2795.55
   0  -1   4 124249. 2536.30
   0   1  -4 126090. 2787.69
   0  -1   4 125280. 2798.26
   0  -1   4 121809. 2773.33
   0  -1   4 122489. 2773.44
   0  -1   4 119395. 2759.92
   0  -1   4 122070. 2777.09
   0   1  -4 125024. 2783.24
   0   1  -4 129558. 2806.07
   0   1  -4 119919. 2782.83
   0   1  -4 128650. 2801.91
   0   1  -4 119128. 2781.88
   0  -1   4 122871. 2760.24
   0  -1   4 128697. 2764.60
   0   1  -4 128415. 2801.52
   0  -1   4 117812. 2762.94
   0  -1   4 123081. 2791.64
   0  -1   4 120972. 2772.54
   0   1  -4 125148. 2737.58
   0   1  -4 122923. 2779.34
   0  -1   4 120044. 2768.65
   0   1  -4 122067. 2759.34
   0  -1   4 122557. 2777.87
   0  -1   4 123623. 2781.08
   0  -1   4 121592. 2728.77
   0   1  -4 124996. 2782.58
   0  -1   4 123200. 2783.95
   0  -1   4 125675. 2798.10
   0  -1   4 122529. 2781.01
   0   1  -4 128405. 2800.78
   0   1  -4 129015. 2803.46
   0   1  -4 121176. 2777.05
   0   1  -4 119481. 2782.51
   0   1  -4 126882. 2784.04
   0  -1   4 123337. 2774.42
   0  -1   4 118883. 2771.32
   0  -1   4 125410. 2795.46
   0   1  -4 125214. 2779.73
   0   1  -3 7905.77 373.611
   0   1  -3 7844.34 369.968
   0  -1   3 7552.19 362.080
   0   1  -3 7908.67 370.226
   0   1  -3 7364.10 361.040
   0  -1   3 8291.16 371.544
   0   1  -3 7887.76 370.780
   0  -1   3 7756.87 366.306
   0  -1   3 7708.00 366.042
   0   1  -3 7807.97 364.567
   0  -1   3 8351.23 378.617
   0   1  -3 8004.56 369.500
   0   1  -3 7935.07 375.240
   0  -1   3 7459.53 345.265
   0  -1   3 8236.91 376.956
   0  -1   3 7752.21 369.315
   0   1  -3 7708.59 368.479
   0   1  -3 7996.83 372.988
   0  -1   3 8031.11 371.981
   0  -1   3 7646.47 363.141
   0  -1   3 7331.16 361.154
   0   1  -3 7406.84 359.051
   0   1  -3 7977.99 370.674
   0  -1   3 7826.71 368.000
   0  -1   3 7370.32 360.881
   0  -1   3 7890.20 373.565
   0   1  -3 9028.86 391.858
   0  -1   3 8141.80 377.918
   0  -1   3 7387.35 363.233
   0  -1   3 7955.41 370.631
   0  -1   3 8401.51 383.689
   0   1  -3 7433.00 342.132
   0   1  -3 7397.30 361.531
   0   1  -3 7827.98 353.024
   0   1  -3 8152.87 377.049
   0  -1   3 7912.23 372.521
   0   1  -3 8264.56 374.626
   0  -1   3 7856.83 375.125
   0   1  -3 8488.66 379.798
   0   1  -3 8374.91 264.799
   0   1  -3 7689.18 370.138
   0  -1   3 7850.53 350.531
   0   1  -3 8345.35 378.531
   0   1  -3 8204.92 375.204
   0  -1   3 7487.22 361.699
   0  -1   2 238.625 64.8068
   0   1  -2 453.240 87.3573
   0  -1   2 216.358 64.8982
   0  -1   2 209.934 68.7236
   0   1  -2 229.722 73.4485
   0   1  -2 248.590 65.3031
   0   1  -2 376.823 78.8761
   0  -1   2 218.954 60.8974
   0   1  -2 394.978 73.8806
   0   1  -2 214.409 68.7580
   0   1  -2 271.260 67.8466
   0   1  -2 377.082 81.8073
   0  -1   2 322.870 75.6188
   0  -1   2 302.601 72.7680
   0   1  -2 272.260 73.5173
   0  -1   2 397.331 76.1395
   0   1  -2 286.976 76.2688
   0   1  -2 205.743 62.4027
   0   1  -2 327.585 75.3207
   0  -1   2 409.501 80.5351
   0   1   1 10664.1 354.872
   0   1   1 11088.1 360.044
   0  -1  -1 9450.44 341.143
   0  -1  -1 9697.97 344.585
   0  -1  -1 9553.72 343.013
   0   1   1 10782.8 356.503
   0   1   1 10037.6 355.503
   0  -1  -1 9793.88 344.192
   0  -1  -1 9958.66 348.060
   0  -1  -1 9184.93 338.765
   0   1   1 10691.8 356.496
   0  -1  -1 9530.18 343.115
   0   1   1 10780.8 357.180
   0   1   1 10499.9 349.978
   0   1   1 10742.7 355.868
   0  -1  -1 10131.5 354.944
   0   1   1 10781.6 355.930
   0   1   1 10501.1 353.501
   0   1   2 7344.68 338.013
   0   1   2 7927.13 335.523
   0  -1  -2 8049.58 339.968
   0   1   2 7712.02 336.340
   0  -1  -2 7234.68 328.395
   0   1   2 7709.44 334.937
   0   1   2 7388.09 330.282
   0  -1  -2 7707.19 337.815
   0  -1  -2 7443.86 327.311
   0   1   2 7882.33 337.575
   0  -1  -2 7432.31 333.235
   0  -1  -2 7104.59 328.222
   0  -1  -2 7629.64 337.270
   0   1   2 7661.79 336.004
   0   1   2 7793.41 338.427
   0   1   2 7954.42 340.685
   0  -1  -2 7304.69 308.170
   0   1   2 8182.27 342.869
   0   1   2 7081.04 323.751
   0  -1  -2 7347.01 281.764
   0  -1  -2 7729.84 334.553
   0   1   2 7693.46 336.155
   0   1   2 7656.05 315.612
   0   1   2 8120.11 338.026
   0   1   2 8196.29 339.850
   0  -1  -2 7886.94 337.356
   0  -1  -2 7335.13 328.609
   0  -1  -2 7952.07 340.079
   0  -1  -2 8264.63 351.478
   0  -1  -2 7299.92 323.029
   0   1   2 7568.62 333.428
   0   1   2 7286.93 325.689
   0  -1  -2 7976.34 332.193
   0  -1  -2 7452.75 332.338
   0  -1  -2 7573.57 336.155
   0  -1  -2 7726.41 337.294
   0  -1  -2 7715.87 333.493
   0   1   2 7966.09 340.969
   0  -1  -2 6979.70 321.448
   0   1   2 8134.93 286.666
   0  -1  -2 7148.53 319.473
   0   1   2 7502.19 328.960
   0   1   2 7438.57 328.719
   0  -1  -2 7530.25 331.264
   0   1   2 7599.07 327.293
   0   1   2 7485.38 336.513
   0   1   3 18413.0 627.843
   0  -1  -3 16287.1 608.510
   0  -1  -3 18093.4 635.297
   0  -1  -3 17929.0 624.934
   0  -1  -3 17115.3 615.067
   0   1   3 17812.8 620.486
   0   1   3 17081.4 611.391
   0   1   3 17656.9 627.426
   0   1   3 17310.1 597.844
   0   1   3 18139.1 623.021
   0   1   3 16902.3 611.705
   0   1   3 17691.0 621.773
   0   1   3 18673.4 630.450
   0   1   3 17358.9 623.139
   0   1   3 18608.1 631.609
   0  -1  -3 17550.8 602.342
   0   1   3 17321.0 618.322
   0  -1  -3 17801.0 618.392
   0   1   3 17459.2 619.755
   0  -1  -3 17541.6 620.545
   0   1   3 17210.0 617.710
   0   1   3 18102.0 625.351
   0  -1  -3 16831.0 605.455
   0  -1  -3 17267.9 612.178
   0   1   3 16897.6 593.152
   0  -1  -3 16473.1 602.351
   0   1   3 17400.8 630.002
   0  -1  -3 17317.3 620.867
   0   1   3 17549.1 566.691
   0  -1  -3 17698.6 622.738
   0  -1  -3 17650.5 620.514
   0  -1  -3 17341.9 565.013
   0  -1  -3 17707.6 622.721
   0   1   3 17819.8 623.943
   0  -1  -3 17466.6 594.730
   0  -1  -3 18841.2 635.122
   0   1   3 17527.0 617.436
   0  -1  -3 17434.2 617.493
   0   1   3 17377.1 617.821
   0  -1  -3 17552.0 617.393
   0  -1  -3 17545.0 620.332
   0   1   3 18126.6 628.686
   0  -1  -3 17067.1 618.242
   0   1   3 18493.1 629.096
   0  -1  -3 16800.8 612.731
   0   1   3 18270.5 636.264
   0  -1  -3 19936.5 648.955
   0   1   4 13744.9 538.193
   0   1   4 12644.1 568.227
   0   1   4 13013.6 573.629
   0   1   4 14698.2 576.351
   0   1   4 12815.6 570.056
   0   1   4 14224.7 588.629
   0  -1  -4 13988.3 582.980
   0   1   4 12659.2 567.928
   0   1   4 13139.1 564.153
   0  -1  -4 12777.7 573.373
   0   1   4 13761.7 582.766
   0   1   4 13257.9 579.709
   0   1   4 13988.8 586.203
   0  -1  -4 12717.8 573.948
   0   1   4 13371.2 542.584
   0  -1  -4 12981.7 568.611
   0  -1  -4 13160.5 572.808
   0  -1  -4 12949.3 565.950
   0   1   4 12593.8 565.293
   0   1   4 14411.7 593.393
   0  -1  -4 13204.2 579.752
   0   1   4 13501.0 389.632
   0   1   4 12661.9 566.982
   0  -1  -4 13819.7 586.976
   0  -1  -4 13548.1 586.942
   0  -1  -4 13282.8 570.779
   0  -1  -4 13686.3 578.330
   0  -1  -4 13109.1 566.731
   0  -1  -4 13998.1 584.486
   0   1   4 13043.8 575.359
   0   1   4 14060.3 590.352
   0  -1  -4 13291.7 571.907
   0   1   4 13523.7 589.237
   0  -1  -4 13155.1 547.544
   0  -1  -4 14155.6 583.009
   0  -1  -4 13690.0 556.291
   0   1   4 13811.3 582.390
   0  -1  -4 12820.0 567.794
   0  -1  -4 12686.3 558.952
   0  -1  -4 13959.4 586.393
   0   1   4 13740.6 580.995
   0   1   4 14028.2 592.059
   0   1   4 13517.6 577.449
   0   1   4 13400.3 578.649
   0  -1  -4 13746.8 579.141
   0  -1  -4 13290.7 571.034
   0  -1  -4 12965.3 529.501
   0   1   4 13121.6 570.737
   0   1   5 129362. 2931.29
   0   1   5 123306. 2931.11
   0   1   5 132701. 2984.40
   0  -1  -5 130906. 2961.65
   0   1   5 130521. 2925.25
   0  -1  -5 125650. 2942.38
   0   1   5 124878. 2944.51
   0   1   5 118267. 2904.55
   0   1   5 131793. 2960.05
   0  -1  -5 129173. 2958.89
   0   1   5 126798. 2953.34
   0   1   5 133902. 2967.20
   0  -1  -5 126459. 2870.48
   0  -1  -5 125483. 2937.45
   0   1   5 124821. 2953.26
   0   1   5 123984. 2935.67
   0   1   5 124218. 2948.18
   0  -1  -5 123610. 2893.02
   0  -1  -5 122385. 2927.57
   0  -1  -5 128687. 2953.27
   0  -1  -5 122778. 2899.27
   0   1   5 129607. 2947.92
   0  -1  -5 126220. 2944.17
   0   1   5 122109. 2533.44
   0   1   5 125426. 2954.49
   0   1   5 125118. 2874.24
   0   1   5 121032. 2925.91
   0  -1  -5 127229. 2945.67
   0  -1  -5 121798. 2922.10
   0   1   5 123263. 2838.47
   0   1   5 121597. 2676.98
   0   1   5 132418. 2961.46
   0   1   5 123050. 2932.23
   0  -1  -5 127413. 2945.86
   0   1   5 125158. 2949.24
   0  -1  -5 131527. 2871.22
   0   1   5 124961. 2947.69
   0  -1  -5 130425. 2964.44
   0  -1  -5 121612. 2926.72
   0  -1  -5 122951. 2944.07
   0  -1  -5 128037. 2929.35
   0   1   5 122974. 2942.31
   0   1   5 132062. 2964.98
   0  -1  -5 123887. 2935.56
   0  -1  -5 123813. 2944.06
   0  -1  -5 127064. 2956.23
   0  -1  -5 126233. 2953.18
   0   1   6 78569.2 2059.58
   0   1   6 76629.0 2034.22
   0   1   6 72352.0 2008.53
   0  -1  -6 74503.1 1961.11
   0  -1  -6 75541.6 2026.89
   0  -1  -6 71441.1 2017.87
   0   1   6 75243.7 2034.22
   0   1   6 71769.2 2012.82
   0   1   6 76394.7 2031.72
   0  -1  -6 72279.3 2009.87
   0   1   6 73922.1 1956.14
   0  -1  -6 71734.8 1991.70
   0  -1  -6 72087.4 1969.09
   0  -1  -6 72320.4 1997.69
   0   1   6 80061.3 2056.06
   0   1   6 75704.3 2035.10
   0   1   6 75487.8 2024.79
   0  -1  -6 71531.7 2018.89
   0  -1  -6 77331.7 2047.67
   0  -1  -6 71741.0 1975.17
   0  -1  -6 77942.9 1931.08
   0   1   6 73212.4 2019.60
   0  -1  -6 74888.5 2013.00
   0  -1  -6 78342.5 2042.85
   0  -1  -6 72985.5 2013.49
   0  -1  -6 77559.5 2044.13
   0   1   6 71295.3 1543.89
   0  -1  -6 75696.1 2035.64
   0   1   6 77030.0 2039.11
   0   1   6 75219.4 1988.31
   0  -1  -6 70642.0 1988.12
   0  -1  -6 76098.9 2053.17
   0  -1  -6 74859.8 2026.09
   0  -1  -6 77657.5 2011.43
   0   1   6 80181.9 2056.67
   0   1   6 75928.0 2033.45
   0   1   6 78545.4 2005.96
   0   1   6 75878.8 2041.08
   0   1   6 72932.0 1769.21
   0   1   6 71632.7 1898.57
   0   1   6 71147.0 2004.05
   0   1   6 72899.6 2019.44
   0   1   6 75596.7 2030.70
   0  -1  -6 76962.3 2037.25
   0   1   6 70845.0 1973.97
   0   1   6 71851.1 2010.94
   0  -1  -6 73535.2 2033.94
   0  -1  -7 47524.6 1539.57
   0  -1  -7 45560.2 1469.90
   0   1   7 45793.8 1511.96
   0  -1  -7 47790.4 1407.31
   0   1   7 47344.7 1523.04
   0   1   7 49008.5 1545.06
   0   1   7 44333.3 1468.10
   0   1   7 46618.2 1522.44
   0  -1  -7 42235.9 1469.59
   0  -1  -7 43970.7 1482.55
   0  -1  -7 45427.9 1515.16
   0  -1  -7 46450.9 1509.89
   0  -1  -7 45878.0 1514.17
   0   1   7 46783.7 1279.27
   0  -1  -7 45147.7 1459.49
   0   1   7 45700.1 1507.08
   0  -1  -7 44378.0 1491.71
   0   1   7 45251.4 1375.98
   0  -1  -7 46401.7 1527.65
   0   1   7 45420.3 1506.59
   0   1   7 45973.1 1450.99
   0   1   7 46084.5 1514.05
   0  -1  -7 44590.5 1494.09
   0   1   7 47846.3 1529.98
   0   1   7 44630.0 1497.70
   0   1   8 56525.8 1808.22
   0  -1  -8 53009.6 1758.46
   0  -1  -8 55940.1 1807.09
   0  -1  -8 53583.5 1759.69
   0   1   8 53348.4 1728.77
   0   1   8 53283.0 1762.34
   0   1   8 55985.3 1792.10
   0  -1  -8 56636.4 1811.11
   0  -1  -8 53523.3 1762.09
   0  -1  -8 54615.9 1709.08
   0   1   8 53440.8 1710.48
   0  -1  -8 56521.9 1811.13
   0  -1  -8 55321.0 1800.27
   0   1   8 55952.4 1794.19
   0  -1  -8 52196.4 1748.44
   0   1   8 54960.0 1784.46
   0   1   8 53064.0 1765.62
   0  -1  -8 52700.7 1754.34
   0   1   8 57323.4 1808.98
   0   1   8 53538.8 1616.01
   0   1   8 55155.5 1791.58
   0   1   8 55556.8 1519.94
   0   1   8 53135.3 1761.49
   0  -1  -9 12343.5 779.178
   0   1   9 13829.5 821.779
   0  -1  -9 13347.2 815.413
   0   1   9 13369.7 813.493
   0   1   9 12532.3 785.092
   0  -1  -9 12510.1 774.320
   0   1   9 12383.9 786.056
   0  -1  -9 11029.8 735.656
   0  -1  -9 12082.9 788.167
   0   1   9 12965.5 799.643
   0   1   9 12469.8 676.592
   0  -1  -9 12086.9 766.194
   0   1   9 13615.4 817.482
   0   1   9 12980.6 805.722
   0  -1  -9 12052.1 739.812
   0   1   9 12936.0 771.848
   0  -1  -9 12686.0 780.003
   0   1   9 11712.2 763.610
   0   1   9 13856.2 781.936
   0  -1  -9 12260.0 788.243
   0   1   9 13462.0 807.551
   0   1   9 13322.8 635.761
   0  -1  -9 12009.3 780.151
   0  -1 -10 397.170 204.973
   0   1  10 82.2938 160.098
   0  -1 -10 166.117 163.716
   0   1  10 178.572 168.481
   0  -1 -10 60.9369 204.911
   0   1  10 258.038 230.263
   0   1  10-118.958 158.260
   0   1  10 481.739 228.811
   0  -1 -10 269.770 208.019
   0  -1 -10 139.159 171.795
   0  -1 -10 353.060 213.870
   0  -1 -10 104.449 153.080
   0   1  10 3.87569 122.369
   0   1  10-11.8987 170.870
   0   1  10 481.400 246.800
   0   1  10 58.7074 192.828
   0   1  10-109.772 187.511
   0   1  10 426.808 241.392
   0  -1 -10-81.7932 209.127
   0   1  10-17.5895 71.4855
   0  -1 -10-63.0349 169.202
   0  -1 -10-51.9545 205.833
   0   1  10 85.6393 162.623
   0  -1 -11 35793.9 1558.82
   0   1  11 40438.9 1638.56
   0   1  11 35854.6 1566.51
   0   1  11 36277.9 1373.48
   0  -1 -11 36476.3 1557.35
   0  -1 -11 39855.6 1535.25
   0   1  11 39473.8 1624.68
   0   1  11 35480.1 1550.40
   0   1  11 36719.6 1579.92
   0  -1 -11 38865.8 1603.72
   0   1  11 40253.6 1592.34
   0   1  11 39726.0 1625.35
   0  -1 -11 36124.5 1561.47
   0  -1 -11 38606.4 1617.36
   0   1  11 35108.9 1548.51
   0   1  11 35287.3 1552.02
   0  -1 -11 36368.3 1572.52
   0  -1 -11 38102.4 1612.89
   0   1  11 41533.1 1653.24
   0   1  11 37054.2 1527.79
   0  -1 -11 37716.7 1585.62
   0  -1 -11 37817.7 1602.86
   0   1  12 43118.1 1772.66
   0   1  12 39844.3 1716.33
   0  -1 -12 41730.2 1779.41
   0   1  12 38742.3 1696.74
   0  -1 -12 40159.9 1719.55
   0  -1 -12 40886.7 1739.09
   0  -1 -12 42476.4 1756.08
   0   1  12 41163.4 1748.19
   0  -1 -12 42250.5 1747.26
   0   1  12 44782.1 1807.12
   0   1  12 45574.9 1767.97
   0   1  12 42618.1 1534.16
   0   1  12 42713.0 1778.15
   0  -1 -12 40073.9 1743.64
   0   1  12 41820.4 1755.31
   0  -1 -12 42185.8 1751.35
   0   1  12 44902.1 1815.03
   0  -1 -12 42591.2 1755.31
   0  -1 -12 43181.3 1685.42
   0  -1 -12 39821.6 1744.13
   0   1  12 40305.2 1729.04
   0   1  12 40504.7 1674.46
   0   1  13 10363.7 854.690
   0  -1 -13 11047.8 880.066
   0  -1 -13 10377.6 845.810
   0  -1 -13 9144.23 797.483
   0   1  13 8937.54 789.530
   0   1  13 8807.22 761.297
   0   1  13 11741.3 892.198
   0  -1 -13 8614.27 780.626
   0  -1 -13 8267.56 765.243
   0   1  13 9891.03 828.000
   0  -1 -13 7644.06 686.227
   0   1  13 9558.87 816.946
   0   1  13 10011.8 836.605
   0  -1 -13 9644.79 830.668
   0   1  13 9456.84 816.245
   0   1  13 9629.10 821.741
   0  -1 -13 9377.33 801.214
   0  -1 -13 9550.94 825.557
   0   1  13 8997.75 662.150
   0   1  13 12008.8 907.767
   0   1  13 10765.6 836.386
   0  -1 -13 9662.13 815.127
   0   1  14 25160.2 1393.30
   0  -1 -14 22483.3 1338.62
   0   1  14 23949.7 1314.92
   0   1  14 21397.5 1301.02
   0   1  14 22848.2 1346.55
   0   1  14 22175.4 1110.71
   0   1  14 24987.8 1380.07
   0  -1 -14 22267.3 1236.77
   0  -1 -14 21694.2 1298.41
   0   1  14 20356.5 1273.41
   0  -1 -14 22496.8 1322.34
   0   1  14 25128.0 1400.21
   0  -1 -14 24950.9 1402.96
   0   1  14 23607.5 1354.79
   0  -1 -14 23379.6 1366.82
   0  -1 -14 21101.0 1293.82
   0   1  14 19938.4 1259.91
   0  -1 -14 22172.5 1318.47
   0   1  14 23523.4 1313.41
   0   1  14 20658.3 1282.33
   0  -1 -14 20840.1 1285.36
   0  -1 -14 24545.7 1392.93
   0  -1 -15 285.403 317.623
   0  -1 -15 286.187 214.246
   0   1  15 635.930 327.379
   0   1  15 809.897 385.088
   0   1  15 648.036 226.869
   0   1  15 319.045 205.364
   0   1  15 602.103 267.710
   0  -1 -15 749.333 340.291
   0   1  15 594.356 281.138
   0   1  15 514.500 287.486
   0  -1 -15 281.530 236.651
   0   1  15 434.398 287.040
   0   1  15 438.083 301.057
   0   1  15 222.540 195.930
   0  -1 -15 413.108 297.349
   0  -1 -15 496.889 256.295
   0   1  15 436.966 237.825
   0  -1 -15 461.566 309.308
   0  -1 -15 715.658 306.073
   0  -1 -15 334.005 195.900
   0  -1 -15 831.202 332.110
   0   1  15 582.781 331.834
   0  -1 -16 13319.2 1101.98
   0   1  16 14545.2 1095.68
   0   1  16 15454.5 969.144
   0  -1 -16 12669.1 1070.84
   0  -1 -16 13962.9 1127.05
   0   1  16 14117.1 1079.10
   0   1  16 15576.1 1173.06
   0   1  16 14571.3 1153.43
   0   1  16 13988.9 1125.46
   0  -1 -16 14272.1 1134.05
   0   1  16 13782.7 1110.59
   0   1  16 15210.3 1159.63
   0  -1 -16 13483.2 1108.12
   0   1  16 13584.2 1101.14
   0  -1 -16 13094.0 1099.53
   0  -1 -16 16510.8 1211.03
   0  -1 -16 13754.7 1101.78
   0   1  16 14320.1 1134.85
   0   1  16 13323.8 1095.60
   0   1  16 12509.2 1070.80
   0  -1 -16 12816.1 997.387
   0  -1 -16 15401.2 1160.76
   0   1  17 50380.2 2209.03
   0  -1 -17 48356.1 2230.16
   0  -1 -17 48154.6 2256.73
   0   1  17 45622.5 2190.77
   0   1  17 48774.5 2255.40
   0   1  17 46760.6 2201.31
   0  -1 -17 46439.8 2185.62
   0  -1 -17 46531.1 2185.86
   0  -1 -17 45656.6 2200.49
   0  -1 -17 45503.3 2168.10
   0   1  17 44529.6 2105.26
   0   1  17 45936.1 2200.70
   0  -1 -17 48003.4 2099.44
   0   1  17 45761.4 2181.33
   0   1  17 45685.1 2176.18
   0  -1 -17 47327.7 2217.24
   0  -1 -17 46765.3 2195.26
   0  -1 -17 44485.1 2184.01
   0   1  17 49518.5 2264.99
   0   1  17 42145.8 2111.04
   0   1  17 39749.2 2061.19
   0   1  17 46368.8 1868.76
   0  -1 -18 654.050 348.716
   0  -1 -18 659.647 343.171
   0   1  18 173.292 267.550
   0  -1 -18-222.246 282.411
   0  -1 -18-11.3702 205.282
   0  -1 -18 249.117 293.954
   0  -1 -18 263.811 227.457
   0   1  18-27.0610 296.266
   0   1  18 19.2537 190.922
   0   1  18-66.6339 218.590
   0   1  18-5.32890 288.993
   0   1  18 44.4270 258.519
   0  -1 -18-154.016 290.509
   0   1  18 172.310 288.726
   0   1  18 104.261 179.418
   0  -1 -18 281.918 292.788
   0  -1 -18-42.7693 258.191
   0   1  18 314.582 333.307
   0   1  18-104.639 226.764
   0   1  18 162.815 288.002
   0   1  18 465.573 288.727
   0   1  18 440.220 302.959
   0  -1 -18 202.288 284.538
   0   1  19 4561.98 735.593
   0   1  19 5361.82 764.295
   0   1  19 7175.20 898.279
   0   1  19 4844.44 720.506
   0   1  19 6539.33 671.154
   0   1  19 7096.74 882.725
   0   1  19 6935.93 886.252
   0  -1 -19 5778.17 796.229
   0  -1 -19 6550.12 846.125
   0  -1 -19 4859.97 741.158
   0  -1 -19 5753.36 805.772
   0  -1 -19 6751.78 871.085
   0   1  19 5732.36 797.547
   0  -1 -19 5599.37 726.502
   0  -1 -19 5993.99 822.958
   0  -1 -19 6346.88 843.257
   0   1  19 4117.20 664.761
   0   1  19 5659.03 806.416
   0   1  19 7844.23 926.704
   0   1  19 6445.43 798.201
   0  -1 -19 5075.64 743.485
   0   1  20 1283.15 458.558
   0  -1 -20 639.069 380.702
   0   1  20 774.512 352.005
   0  -1 -20 617.447 278.682
   0   1  20 887.086 358.935
   0  -1 -20 222.595 212.080
   0   1  20 1143.28 432.901
   0  -1 -20 1514.57 409.986
   0  -1 -20 894.356 373.726
   0  -1 -20 930.920 407.086
   0   1  20 1164.30 311.803
   0  -1 -20 1009.98 411.085
   0   1  20 1113.60 394.690
   0   1  20 730.313 322.474
   0   1  20 892.147 378.421
   0   1  20 937.218 353.117
   0   1  20 853.425 339.933
   0   1  20 967.257 393.036
   0  -1 -20 1263.15 437.884
   0   1  20 1008.44 416.873
   0   1  21 314.330 280.742
   0   1  21-203.119 342.061
   0   1  21-219.035 301.084
   0   1  21 714.600 436.167
   0   1  21-157.088 300.806
   0   1  21-33.3645 270.675
   0  -1 -21-145.898 299.726
   0   1  21 884.780 434.653
   0  -1 -21 65.6208 303.734
   0   1  21 74.7459 257.001
   0  -1 -21 185.753 258.158
   0   1  21 165.727 349.288
   0   1  21 615.199 350.393
   0  -1 -21 34.5789 302.504
   0  -1 -21 175.244 189.325
   0   1  21-12.5832 256.178
   0  -1 -21 812.712 462.920
   0  -1 -21-44.0235 269.131
   0  -1 -21-52.2059 239.325
   0   1  22 4296.51 728.679
   0  -1 -22 5395.05 865.371
   0   1  22 5364.52 839.207
   0  -1 -22 5295.27 838.343
   0  -1 -22 5246.31 845.254
   0   1  22 6512.21 924.910
   0  -1 -22 3482.81 717.239
   0  -1 -22 4636.57 786.804
   0   1  22 6224.16 912.342
   0   1  22 4391.14 777.445
   0   1  22 5547.43 851.472
   0   1  22 5258.30 833.027
   0  -1 -22 5671.48 780.368
   0  -1 -22 5584.83 858.995
   0   1  22 5148.09 834.242
   0  -1 -22 4885.81 824.466
   0   1  22 5954.52 897.004
   0   1  22 4759.15 810.347
   0   1  22 4830.24 786.862
   0  -1 -23 316.597 283.842
   0   1  23 189.552 252.995
   0  -1 -23 143.269 218.791
   0   1  23 425.999 357.617
   0  -1 -23 635.674 338.899
   0  -1 -23-87.0849 221.381
   0   1  23-208.570 250.452
   0   1  23-241.229 314.327
   0   1  23 117.913 251.495
   0   1  23 22.3905 235.180
   0   1  23-244.471 322.419
   0  -1 -23 77.5755 321.374
   0  -1 -23 194.891 267.307
   0  -1 -23 611.170 333.452
   0   1  23 620.101 393.848
   0   1  23 144.705 273.779
   0   1  23 8.01484 264.453
   0   1  23-157.937 339.876
   0  -1 -23-218.652 359.085
   0   1  23 327.996 345.874
   0  -1 -24 718.449 386.624
   0   1  24 163.007 344.193
   0   1  24 750.154 421.412
   0   1  24 403.489 322.611
   0   1  24-51.2949 246.629
   0   1  24-203.678 285.543
   0  -1 -24 232.546 321.410
   0  -1 -24 21.8287 255.255
   0  -1 -24-587.545 424.915
   0  -1 -24 381.859 372.798
   0   1  24 105.429 285.249
   0  -1 -24-141.438 306.803
   0   1  24-1035.33 442.176
   0  -1 -24-235.482 249.297
   0   1  24 490.753 380.932
   0   1  24 545.418 352.080
   0   1  24 161.460 255.245
   0  -1 -24 849.510 356.666
   0   1  24 382.005 343.296
   0   1  24 0.61136 288.496
   0  -1 -25 234.500 260.397
   0   1  25 565.691 369.158
   0  -2  26 3582.82 734.859
   0  -2  25 8175.09 1046.72
   0  -2  24 9533.64 1189.79
   0  -2  24 10656.0 1254.05
   0  -2  24 8226.99 1101.84
   0   2 -24 9951.92 1220.94
   0   2 -24 8852.08 1146.25
   0  -2  24 10542.8 1242.30
   0   2 -24 9177.39 1142.56
   0  -2  24 10909.9 1274.08
   0  -2  24 9822.21 1193.62
   0  -2  24 9410.33 1190.40
   0  -2  24 10181.4 1220.63
   0   2 -24 10901.5 1279.66
   0   2 -24 8637.18 1103.96
   0  -2  24 10011.1 1133.89
   0   2 -24 10188.0 1240.58
   0  -2  24 10188.0 1226.94
   0  -2  24 9366.09 1161.42
   0   2 -24 11688.4 1289.60
   0   2 -24 10559.0 1238.48
   0   2 -24 10540.3 1235.54
   0   2 -23 7004.80 1012.89
   0  -2  23 9463.14 1273.57
   0  -2  23 8338.86 1075.13
   0  -2  23 9627.12 1140.13
   0   2 -23 9111.20 1092.05
   0  -2  23 8625.53 1103.03
   0  -2  23 8259.24 1068.64
   0  -2  23 8459.14 1070.42
   0  -2  23 8383.22 1016.37
   0  -2  23 8313.51 1076.67
   0   2 -23 9587.03 1142.03
   0   2 -23 10527.3 1214.35
   0  -2  23 9014.19 1120.34
   0   2 -23 9209.69 1139.03
   0  -2  23 7071.82 1001.22
   0   2 -23 10505.2 1200.27
   0   2 -23 8439.18 1073.41
   0  -2  23 6813.28 967.436
   0   2 -23 8658.27 1082.87
   0   2 -23 9479.63 1136.64
   0  -2  22 840.455 400.918
   0  -2  22 689.276 407.279
   0   2 -22 384.089 394.065
   0   2 -22 1313.21 460.230
   0   2 -22 608.586 329.708
   0   2 -22 955.802 357.697
   0  -2  22 1231.68 464.384
   0  -2  22 978.963 402.802
   0   2 -22 1157.20 467.674
   0  -2  22 751.134 371.094
   0  -2  22 733.709 394.962
   0   2 -22 387.442 362.703
   0   2 -22 790.095 360.215
   0   2 -22 560.428 337.115
   0  -2  22 341.427 256.834
   0  -2  22 1256.61 457.306
   0  -2  22 1156.52 450.840
   0   2 -22 1012.03 413.187
   0   2 -22 1430.99 379.730
   0  -2  22 1697.08 562.114
   0  -2  22 1014.44 364.788
   0  -2  21 5403.47 812.640
   0   2 -21 4033.80 706.775
   0   2 -21 3686.06 707.001
   0   2 -21 5423.96 809.434
   0  -2  21 3883.88 675.664
   0   2 -21 3725.80 668.204
   0  -2  21 5389.21 820.247
   0  -2  21 3576.29 673.382
   0  -2  21 5351.99 774.034
   0   2 -21 4865.12 794.977
   0   2 -21 4096.67 722.920
   0   2 -21 4513.26 760.016
   0  -2  21 4114.60 702.909
   0  -2  21 4331.58 743.622
   0   2 -21 4559.97 637.507
   0   2 -21 4925.96 777.984
   0  -2  21 4918.82 759.221
   0  -2  21 3838.11 682.060
   0  -2  21 4164.55 720.099
   0  -2  21 4841.07 792.464
   0   2 -21 4548.74 749.908
   0   2 -21 4436.04 778.159
   0   2 -20 13299.8 1207.16
   0  -2  20 14855.9 1297.61
   0   2 -20 13042.3 1215.03
   0  -2  20 13457.5 1250.32
   0   2 -20 12286.1 1182.71
   0  -2  20 13265.5 1241.07
   0  -2  20 13199.3 1233.79
   0   2 -20 14227.2 1082.96
   0   2 -20 15618.3 1350.14
   0   2 -20 13938.1 1252.49
   0  -2  20 13605.7 1249.85
   0  -2  20 14080.7 1251.89
   0   2 -20 14183.4 1267.40
   0  -2  20 14724.7 1212.20
   0  -2  20 14923.0 1291.19
   0   2 -20 14609.3 1298.19
   0  -2  20 13830.8 1259.82
   0   2 -20 14218.1 1295.51
   0  -2  20 13473.3 1240.58
   0  -2  20 16895.7 1365.01
   0   2 -20 12644.7 1215.23
   0   2 -20 14441.5 1287.11
   0  -2  19 1653.35 470.897
   0  -2  19 1763.37 489.967
   0  -2  19 1719.43 483.448
   0  -2  19 2110.87 507.431
   0  -2  19 1795.74 490.890
   0   2 -19 1157.82 401.689
   0  -2  19 2481.07 530.913
   0   2 -19 1494.66 454.494
   0  -2  19 1956.39 507.448
   0   2 -19 1340.78 424.034
   0  -2  19 1165.84 416.556
   0   2 -19 1900.33 402.378
   0  -2  19 1927.90 482.933
   0   2 -19 1954.32 484.227
   0  -2  19 1548.11 421.889
   0  -2  19 2131.20 493.740
   0   2 -19 1290.96 415.831
   0   2 -19 1383.89 405.637
   0   2 -19 2313.09 549.553
   0   2 -19 2771.90 578.013
   0   2 -19 1777.85 476.368
   0   2 -19 1390.16 445.087
   0   2 -18 966.659 351.414
   0   2 -18 2799.95 539.299
   0   2 -18 2044.90 472.978
   0  -2  18 1645.50 449.091
   0  -2  18 2527.69 512.716
   0  -2  18 1664.84 415.738
   0   2 -18 1511.04 409.515
   0  -2  18 1979.49 446.801
   0   2 -18 2412.21 518.853
   0   2 -18 1557.53 410.414
   0   2 -18 2147.48 391.062
   0   2 -18 1185.44 393.311
   0  -2  18 1824.17 432.438
   0  -2  18 1837.26 449.294
   0  -2  18 1237.33 380.355
   0  -2  18 1423.36 441.127
   0  -2  18 2911.84 563.254
   0   2 -18 1249.98 395.018
   0   2 -18 1936.73 465.422
   0   2 -18 1886.19 457.404
   0  -2  18 1606.20 267.012
   0  -2  18 2387.47 553.029
   0  -2  18 1616.81 455.519
   0   2 -17 84.9980 241.729
   0   2 -17-57.6637 230.645
   0  -2  17 35.1085 94.1969
   0   2 -17 74.1958 209.139
   0   2 -17 155.316 162.473
   0  -2  17 321.739 253.439
   0   2 -17-29.7295 259.902
   0   2 -17-100.725 264.014
   0  -2  17 79.4781 209.190
   0   2 -17-44.7723 194.531
   0  -2  17-243.513 245.562
   0  -2  17 23.1706 181.239
   0  -2  17-184.407 244.964
   0  -2  17-11.9498 230.200
   0  -2  17 14.1893 186.591
   0   2 -17 269.870 273.118
   0   2 -17-77.4877 233.558
   0  -2  17 388.031 251.010
   0   2 -17-283.733 252.147
   0  -2  17 40.1875 226.086
   0   2 -17-7.05442 187.137
   0  -2  17-8.57897 245.612
   0  -2  17 72.9468 231.715
   0   2 -16 6410.80 742.331
   0   2 -16 7075.46 783.744
   0  -2  16 7017.18 780.116
   0  -2  16 6958.74 523.517
   0   2 -16 7014.80 800.629
   0   2 -16 6107.54 753.738
   0  -2  16 5844.36 728.109
   0  -2  16 6615.07 722.245
   0  -2  16 7039.74 750.531
   0  -2  16 6281.32 742.373
   0   2 -16 6900.39 755.508
   0  -2  16 6891.89 780.887
   0  -2  16 5163.43 683.198
   0   2 -16 4855.26 677.496
   0   2 -16 6541.16 760.229
   0   2 -16 7069.73 780.368
   0  -2  16 6153.83 729.282
   0  -2  16 6127.66 737.039
   0   2 -16 5849.00 735.595
   0  -2  16 4934.58 674.584
   0   2 -16 7006.02 781.280
   0  -2  16 5236.31 690.471
   0   2 -16 6555.06 651.445
   0  -2  15 40163.3 1771.52
   0   2 -15 40150.3 1891.85
   0  -2  15 36951.2 1071.49
   0  -2  15 40247.0 1874.32
   0  -2  15 37954.9 1838.98
   0  -2  15 38537.1 1836.33
   0   2 -15 38685.6 1844.18
   0  -2  15 39481.4 1859.42
   0  -2  15 36717.7 1323.45
   0   2 -15 36432.3 1805.66
   0   2 -15 34662.8 1755.44
   0  -2  15 38101.0 1836.25
   0   2 -15 43661.7 1943.21
   0   2 -15 38788.8 1598.25
   0  -2  15 36602.5 1805.54
   0  -2  15 38526.2 1841.54
   0   2 -15 36086.9 1788.86
   0  -2  15 38562.9 1816.86
   0   2 -15 37672.1 1834.74
   0  -2  15 35510.3 1787.42
   0   2 -15 39360.2 1873.66
   0  -2  15 37373.9 1812.24
   0   2 -15 36123.9 1762.83
   0   2 -15 34781.7 1767.29
   0   2 -14 5583.91 651.798
   0  -2  14 4903.77 613.453
   0  -2  14 5559.93 648.519
   0   2 -14 4749.62 611.667
   0   2 -14 5127.39 642.616
   0   2 -14 5113.60 631.777
   0  -2  14 4654.09 597.404
   0  -2  14 4810.42 600.714
   0   2 -14 5047.69 642.414
   0  -2  14 5204.58 634.846
   0   2 -14 4779.66 610.609
   0  -2  14 5138.69 413.361
   0  -2  14 5034.02 566.344
   0  -2  14 5369.25 642.013
   0  -2  14 5659.29 659.036
   0  -2  14 4799.81 624.943
   0   2 -14 6017.29 672.381
   0   2 -14 6462.36 694.944
   0  -2  14 4971.24 626.202
   0   2 -14 5392.48 528.625
   0  -2  14 5521.30 654.927
   0   2 -14 4768.97 622.497
   0   2 -13 431.661 260.871
   0   2 -13 558.545 252.289
   0   2 -13 494.005 275.015
   0  -2  13 650.318 234.302
   0  -2  13 489.810 184.648
   0  -2  13 342.258 210.055
   0   2 -13 167.404 194.943
   0  -2  13 382.749 138.917
   0   2 -13 266.004 194.579
   0   2 -13 258.586 197.909
   0  -2  13 78.7856 202.321
   0  -2  13 268.268 193.295
   0   2 -13 182.363 222.496
   0  -2  13 138.997 164.982
   0   2 -13 604.683 199.670
   0  -2  13 212.622 194.383
   0   2 -13 408.454 260.917
   0   2 -13 482.889 234.803
   0  -2  13 44.6713 212.259
   0  -2  13 601.531 250.410
   0  -2  13 98.5964 213.974
   0   2 -13 730.706 148.610
   0  -2  13 439.512 222.780
   0   2 -12 547.876 173.768
   0   2 -12-73.1208 178.956
   0  -2  12-88.9767 188.101
   0   2 -12-102.557 223.422
   0  -2  12-90.2468 181.481
   0   2 -12 25.5918 35.1970
   0  -2  12-32.3040 178.478
   0   2 -12 75.0698 63.6370
   0  -2  12-134.176 231.896
   0  -2  12 17.2752 197.715
   0  -2  12-468.887 273.517
   0  -2  12-133.681 202.349
   0  -2  12 18.4633 97.0476
   0   2 -12-13.9885 178.087
   0  -2  12-59.3891 183.883
   0   2 -12-36.1014 236.123
   0   2 -12-45.6101 184.288
   0  -2  12 114.286 188.219
   0  -2  12-149.008 207.337
   0   2 -12-103.642 183.841
   0   2 -12-120.445 171.231
   0   2 -12-23.6639 184.162
   0   2 -12-169.700 238.392
   0  -2  12 4.17683 192.586
   0   2 -11 0.44545 168.608
   0   2 -11 108.643 171.926
   0  -2  11-31.1062 178.851
   0   2 -11 13.6821 37.5648
   0  -2  11-5.93920 191.038
   0  -2  11-123.639 198.447
   0   2 -11 314.878 203.427
   0  -2  11 53.3479 195.227
   0   2 -11-49.0078 115.699
   0  -2  11 12.5451 187.464
   0   2 -11-106.977 201.495
   0  -2  11 125.526 195.141
   0  -2  11-50.3064 79.0052
   0   2 -11 152.328 77.2497
   0  -2  11 6.75096 176.491
   0   2 -11-12.8619 156.989
   0   2 -11 120.521 197.151
   0  -2  11-59.4475 194.002
   0   2 -11 53.2429 200.782
   0   2 -11-31.3131 194.425
   0  -2  11-130.259 197.406
   0  -2  11-244.752 167.562
   0  -2  11 128.993 165.812
   0   2 -11-188.731 201.140
   0  -2  11 77.9509 182.461
   0  -2  10 4403.36 497.951
   0  -2  10 5080.19 534.782
   0  -2  10 4589.11 500.521
   0   2 -10 5404.81 516.224
   0   2 -10 5033.11 274.478
   0  -2  10 4742.16 514.249
   0   2 -10 5294.49 545.185
   0   2 -10 4677.02 507.568
   0  -2  10 4822.19 505.724
   0  -2  10 4889.63 332.650
   0   2 -10 4847.67 414.380
   0  -2  10 5599.18 548.270
   0  -2  10 4194.78 482.889
   0   2 -10 5645.05 545.686
   0  -2  10 5076.63 519.944
   0   2 -10 5056.20 510.270
   0   2 -10 4889.21 331.268
   0   2 -10 4708.89 504.712
   0   2 -10 5745.47 556.679
   0  -2  10 4649.16 499.425
   0  -2  10 4923.17 514.534
   0  -2  10 5154.79 481.370
   0   2 -10 4596.79 512.559
   0   2 -10 5017.60 516.605
   0  -2   9 30891.7 1299.15
   0  -2   9 29457.4 1279.92
   0   2  -9 30354.5 1292.95
   0  -2   9 30629.9 1284.03
   0   2  -9 29497.4 1270.20
   0   2  -9 31546.4 1309.46
   0   2  -9 29980.7 1279.89
   0   2  -9 30819.8 1282.33
   0   2  -9 33119.6 1343.60
   0  -2   9 31537.8 1298.47
   0   2  -9 32621.7 961.473
   0   2  -9 31311.7 1300.00
   0   2  -9 31996.5 1323.05
   0  -2   9 30940.2 1228.70
   0   2  -9 30927.0 1298.92
   0  -2   9 31385.1 1299.81
   0   2  -9 31622.2 1106.32
   0  -2   9 31193.5 946.876
   0   2  -9 31366.3 1304.22
   0  -2   9 30290.5 1286.26
   0  -2   9 30962.4 1292.67
   0   2  -9 31672.2 884.155
   0  -2   9 30683.8 1294.73
   0  -2   9 30278.8 1284.75
   0  -2   9 29082.6 1256.26
   0   2  -8 4706.21 457.168
   0  -2   8 3795.71 379.265
   0  -2   8 5184.48 474.927
   0   2  -8 4844.62 464.169
   0   2  -8 4533.61 347.514
   0   2  -8 4503.20 450.883
   0   2  -8 4661.25 283.278
   0  -2   8 4945.88 450.584
   0   2  -8 4406.81 445.674
   0   2  -8 3785.09 414.511
   0  -2   8 3073.49 376.205
   0   2  -8 4489.01 452.757
   0  -2   8 4361.99 442.903
   0  -2   8 4076.59 429.112
   0   2  -8 4375.38 437.348
   0  -2   8 3953.16 420.219
   0   2  -8 3465.73 397.190
   0  -2   8 3514.61 400.391
   0   2  -8 4086.35 261.885
   0   2  -8 4092.96 423.018
   0  -2   8 4175.07 432.332
   0   2  -8 5247.98 467.746
   0  -2   8 3993.35 419.077
   0  -2   8 4118.22 418.068
   0  -2   7 8610.53 561.423
   0   2  -7 7954.68 545.231
   0   2  -7 7610.31 543.179
   0  -2   7 7842.82 541.049
   0  -2   7 7816.55 538.697
   0  -2   7 8728.17 563.397
   0  -2   7 8521.32 514.805
   0  -2   7 7117.11 522.033
   0   2  -7 8013.41 541.173
   0   2  -7 8598.49 567.845
   0  -2   7 7794.48 534.697
   0   2  -7 8251.81 555.687
   0   2  -7 7844.45 541.026
   0   2  -7 7405.58 529.029
   0   2  -7 7457.49 364.789
   0   2  -7 7917.01 545.765
   0  -2   7 7382.66 533.403
   0   2  -7 8333.57 557.304
   0  -2   7 7803.37 537.641
   0  -2   7 7796.17 512.620
   0   2  -7 8097.25 359.516
   0  -2   7 7799.48 547.233
   0   2  -7 7625.53 534.510
   0  -2   7 7709.35 538.504
   0   2  -7 8574.14 577.618
   0  -2   6 3740.54 340.861
   0  -2   6 2915.55 304.911
   0   2  -6 3538.58 338.678
   0   2  -6 2682.61 286.037
   0  -2   6 2278.24 269.768
   0   2  -6 2859.51 217.524
   0   2  -6 3599.89 335.250
   0   2  -6 3174.12 298.769
   0  -2   6 3307.89 317.141
   0  -2   6 2700.90 293.093
   0  -2   6 2910.76 305.980
   0   2  -6 2832.23 318.144
   0   2  -6 3308.50 305.898
   0   2  -6 3241.57 316.757
   0   2  -6 3275.15 319.768
   0   2  -6 3599.61 343.661
   0   2  -6 3196.71 200.332
   0   2  -6 2963.17 313.870
   0   2  -6 3695.33 330.320
   0  -2   6 2930.54 288.158
   0  -2   6 2784.97 311.473
   0   2  -6 3098.78 316.337
   0  -2   6 2994.62 313.834
   0   2  -6 3112.88 320.685
   0  -2   6 2958.01 312.887
   0  -2   6 2751.45 308.794
   0  -2   6 3474.43 344.276
   0  -2   6 2841.06 300.148
   0   2  -6 2749.76 294.819
   0  -2   6 3350.68 329.785
   0   2  -6 2993.47 306.174
   0  -2   6 3210.35 317.771
   0  -2   6 2556.24 289.819
   0   2  -6 2871.23 313.282
   0   2  -6 2774.23 311.221
   0   2  -6 3411.95 325.648
   0   2  -6 2929.23 309.551
   0   2  -6 2878.85 319.745
   0  -2   6 3437.08 328.591
   0  -2   6 3268.19 327.570
   0  -2   6 2938.29 305.381
   0  -2   6 3345.59 322.754
   0  -2   6 2990.04 321.059
   0  -2   6 3250.00 318.923
   0   2  -6 2984.93 314.465
   0  -2   5 1771.81 222.030
   0   2  -5 2139.32 259.170
   0  -2   5 2139.88 266.972
   0  -2   5 1444.61 214.000
   0   2  -5 1920.84 247.035
   0  -2   5 1595.69 218.195
   0  -2   5 1695.83 222.131
   0  -2   5 1592.78 212.697
   0   2  -5 1998.86 234.428
   0   2  -5 1846.76 225.046
   0  -2   5 1874.30 231.804
   0   2  -5 1757.84 239.715
   0  -2   5 1654.38 227.945
   0  -2   5 1667.23 228.729
   0  -2   5 1510.65 203.757
   0   2  -5 1871.58 238.771
   0  -2   5 1827.50 211.379
   0  -2   5 1966.52 236.769
   0  -2   5 1536.05 228.985
   0   2  -5 1917.43 243.613
   0   2  -5 1826.28 227.071
   0   2  -5 2016.53 249.708
   0  -2   5 1745.68 225.437
   0  -2   5 1713.23 240.552
   0   2  -5 1834.41 144.066
   0   2  -5 1742.09 156.339
   0  -2   5 1688.04 229.378
   0   2  -5 2328.41 257.213
   0   2  -5 1866.20 238.708
   0   2  -5 2095.80 243.925
   0  -2   5 1851.73 222.887
   0  -2   5 1755.45 223.355
   0   2  -5 2028.50 245.180
   0  -2   5 1727.90 233.369
   0   2  -5 2153.19 254.709
   0   2  -5 1685.39 234.269
   0   2  -5 1550.50 207.011
   0   2  -5 2207.38 249.441
   0   2  -5 1740.33 229.767
   0  -2   5 2020.60 237.509
   0   2  -5 1768.21 234.711
   0   2  -5 1635.15 206.286
   0   2  -5 1693.63 202.950
   0  -2   4 359540. 7394.79
   0  -2   4 367144. 7454.61
   0   2  -4 370947. 7445.36
   0   2  -4 366813. 7438.15
   0   2  -4 361026. 7441.89
   0   2  -4 361887. 7130.90
   0   2  -4 374737. 7464.14
   0  -2   4 350729. 7425.99
   0  -2   4 352493. 7429.09
   0   2  -4 370050. 7443.33
   0  -2   4 369758. 7467.12
   0  -2   4 358484. 7374.70
   0   2  -4 348121. 7441.88
   0  -2   4 363048. 7437.50
   0  -2   4 374225. 7466.10
   0  -2   4 378316. 7465.44
   0  -2   4 370942. 7461.39
   0  -2   4 361233. 7432.85
   0   2  -4 371798. 7403.40
   0   2  -4 372804. 7450.13
   0   2  -4 379598. 7463.41
   0  -2   4 361975. 7388.71
   0  -2   4 351816. 7420.52
   0   2  -4 378145. 7465.73
   0  -2   4 374211. 7464.33
   0   2  -4 358373. 7432.59
   0  -2   4 377162. 7459.17
   0   2  -4 361006. 7431.87
   0  -2   4 366424. 7437.17
   0   2  -4 373195. 7312.62
   0  -2   4 372092. 7459.57
   0   2  -4 355875. 7434.26
   0  -2   4 360473. 7432.71
   0   2  -4 364397. 7440.13
   0  -2   4 355909. 7429.86
   0   2  -4 359671. 7440.46
   0  -2   4 366582. 7440.51
   0   2  -4 353596. 7430.93
   0   2  -4 354806. 7434.38
   0  -2   4 353707. 7424.89
   0  -2   4 359691. 7429.51
   0   2  -4 382048. 7468.92
   0  -2   4 365489. 7437.59
   0   2  -4 379955. 7460.95
   0   2  -4 379512. 7464.36
   0   2  -4 355457. 7395.68
   0  -2   3 245.472 56.1182
   0   2  -3 178.715 108.244
   0  -2   3 226.647 87.3268
   0   2  -3 412.822 126.909
   0  -2   3 146.091 101.983
   0   2  -3 225.383 124.372
   0  -2   3 424.637 114.709
   0   2  -3 135.625 95.0807
   0   2  -3 286.044 90.8269
   0   2  -3 280.843 104.928
   0   2  -3 132.484 112.571
   0  -2   3 357.996 92.9431
   0  -2   3 257.127 93.7840
   0  -2   3 429.418 114.527
   0   2  -3 190.003 85.7292
   0   2  -3 78.8586 93.6376
   0  -2   3 372.552 117.387
   0   2  -3 356.930 109.672
   0   2  -3 450.832 123.499
   0   2  -3 175.850 79.5248
   0   2  -3 249.182 102.667
   0  -2   3 146.100 82.5381
   0  -2   3 278.779 91.5858
   0   2  -3 228.202 111.633
   0  -2   3 317.785 102.131
   0  -2   3 137.659 98.3625
   0  -2   3 328.834 108.517
   0  -2   3 252.906 111.011
   0  -2   3 167.230 98.3879
   0   2  -3 190.809 84.4071
   0   2  -3 492.537 129.869
   0  -2   3 229.302 99.0914
   0   2  -3 203.367 92.0652
   0   2  -3 141.693 43.8566
   0  -2   3 311.129 108.219
   0  -2   3 302.002 111.054
   0   2  -3 313.898 104.506
   0  -2   3 276.069 111.062
   0  -2   3 244.593 103.249
   0   2  -3 262.421 103.204
   0   2  -3 220.695 105.581
   0  -2   3 344.691 107.917
   0  -2   3 24.3502 67.9149
   0   2  -2 1062.97 141.599
   0   2  -2 1092.94 124.015
   0   2  -2 1028.60 147.414
   0   2  -2 1235.94 150.806
   0  -2   2 1382.63 160.977
   0  -2   2 1186.49 150.518
   0   2  -2 1500.28 163.471
   0   2  -2 1311.10 158.172
   0  -2   2 1238.95 154.299
   0  -2   2 1157.23 89.1778
   0   2  -2 1397.88 164.963
   0   2  -2 1238.58 153.668
   0  -2   2 1451.59 169.088
   0   2  -2 1405.15 134.312
   0  -2   2 1267.98 153.309
   0  -2   2 1236.72 147.285
   0  -2   2 1138.89 144.162
   0   2  -2 1276.84 153.640
   0  -2   2 1172.92 143.815
   0  -2   2 1305.71 132.094
   0  -2   2 1408.28 133.907
   0   2  -2 1056.61 147.687
   0   2  -2 1141.96 151.921
   0  -2   2 1193.25 158.953
   0   2  -2 1069.64 144.122
   0  -2   2 1316.02 160.657
   0   2  -2 1492.64 168.263
   0   2  -2 1175.05 147.980
   0   2  -2 1199.10 93.7835
   0  -2   2 1087.05 145.731
   0  -2   2 1533.74 163.874
   0  -2   2 1250.76 157.414
   0   2  -2 1136.53 146.778
   0  -2   2 1372.69 162.176
   0  -2   2 1178.91 149.886
   0   2  -2 1348.51 159.393
   0   2  -2 1383.90 164.235
   0  -2   2 1100.74 152.127
   0   2  -2 1188.29 154.426
   0  -2   2 1200.46 146.249
   0   2  -2 1271.34 152.910
   0  -2   2 1119.86 145.872
   0   2  -2 1321.07 158.613
   0  -2   2 1312.91 161.845
   0  -2   1 222433. 4633.20
   0   2  -1 232619. 4683.01
   0   2  -1 225450. 4658.63
   0  -2   1 221251. 4611.17
   0   2  -1 226655. 4643.89
   0   2  -1 231153. 4707.09
   0  -2   1 227224. 4651.20
   0   2  -1 220021. 4665.97
   0  -2   1 227062. 4673.68
   0  -2   1 232885. 4686.65
   0  -2   1 225606. 4663.20
   0  -2   1 226381. 4527.39
   0   2  -1 234609. 4616.09
   0   2  -1 234529. 4678.59
   0   2  -1 224121. 4596.58
   0   2  -1 237890. 4692.18
   0   2  -1 231606. 4684.84
   0  -2   1 227057. 4677.55
   0  -2   1 230956. 4683.78
   0  -2   1 226311. 4675.69
   0  -2   1 233369. 4686.51
   0   2  -1 235574. 4681.41
   0  -2   1 228983. 4700.98
   0   2  -1 238547. 4683.34
   0   2  -1 225256. 4674.71
   0  -2   1 228160. 4676.03
   0   2  -1 225711. 4674.92
   0  -2   1 229447. 4713.96
   0   2  -1 232884. 4688.72
   0  -2   1 229897. 4669.42
   0   2  -1 232937. 4685.87
   0  -2   1 229526. 4594.55
   0   2  -1 229938. 4502.98
   0  -2   1 228357. 4674.69
   0  -2   1 230959. 4671.36
   0  -2   1 228325. 4665.39
   0   2  -1 227401. 4710.83
   0   2  -1 226740. 4678.07
   0   2  -1 227863. 4677.75
   0  -2   1 234354. 4690.94
   0   2  -1 234746. 4677.49
   0   2  -1 224239. 4672.04
   0  -2   1 232582. 4679.83
   0  -2   1 232175. 4684.99
   0  -2   1 231431. 4497.98
   0   2   0 1363.43 139.454
   0  -2   0 1550.14 156.158
   0  -2   0 1372.56 140.354
   0   2   0 1504.29 156.460
   0  -2   0 1295.11 145.272
   0   2   0 1549.14 176.569
   0  -2   0 1305.78 145.870
   0  -2   0 1740.25 164.315
   0  -2   0 1345.78 141.567
   0  -2   0 1390.13 146.361
   0   2   0 1548.80 153.807
   0   2   0 1457.12 144.857
   0  -2   0 1276.55 136.244
   0  -2   0 1437.11 153.089
   0   2   0 1488.58 154.667
   0  -2   0 1575.78 155.589
   0   2   0 1254.85 143.741
   0   2   0 1546.81 153.396
   0   2   0 1347.03 151.845
   0  -2   0 1313.88 144.745
   0  -2   0 1533.99 156.064
   0  -2   0 1643.04 163.830
   0  -2   0 1477.70 140.888
   0   2   0 1688.73 164.481
   0   2   0 1494.30 153.928
   0   2   0 1490.16 157.803
   0  -2   0 1597.29 154.182
   0   2   0 1522.48 155.950
   0   2   0 1613.40 156.528
   0   2   0 1375.03 142.667
   0  -2   0 1407.21 150.441
   0  -2   0 1531.03 152.796
   0   2   0 1789.17 160.145
   0   2   0 1312.22 142.273
   0  -2   0 1316.86 142.536
   0   2   0 1710.88 161.233
   0   2   0 1428.23 153.255
   0   2   0 1322.31 139.097
   0   2   0 1619.92 159.864
   0   2   0 1519.57 156.193
   0   2   0 1617.32 134.204
   0   2   0 1401.39 149.412
   0  -2   0 1486.09 151.612
   0  -2   0 1490.17 149.687
   0  -2   0 1514.59 154.666
   0  -2   0 1389.88 150.724
   0   2   1 193410. 4045.32
   0  -2  -1 191037. 4098.86
   0   2   1 199023. 3988.70
   0   2   1 201519. 4111.47
   0   2   1 195347. 4081.08
   0   2   1 194991. 4080.09
   0   2   1 192920. 4080.60
   0  -2  -1 190192. 4070.89
   0  -2  -1 195426. 4079.39
   0   2   1 198055. 4082.79
   0   2   1 204940. 4038.31
   0   2   1 200182. 4089.28
   0   2   1 203582. 4095.00
   0  -2  -1 196866. 4084.76
   0   2   1 203617. 4096.76
   0   2   1 202769. 4097.74
   0   2   1 199168. 4086.41
   0  -2  -1 200079. 4094.26
   0  -2  -1 196803. 4088.16
   0  -2  -1 202558. 4092.20
   0   2   1 192769. 3888.09
   0   2   1 198858. 4081.30
   0  -2  -1 191815. 4069.79
   0  -2  -1 188083. 4070.15
   0  -2  -1 194967. 4081.95
   0   2   1 204817. 4096.11
   0   2   1 193558. 4088.20
   0   2   1 195491. 4091.75
   0   2   1 196869. 4092.63
   0   2   1 197874. 4115.30
   0  -2  -1 202137. 4100.87
   0  -2  -1 196468. 4022.14
   0  -2  -1 194489. 4083.37
   0  -2  -1 193327. 4082.17
   0   2   1 198256. 4085.41
   0  -2  -1 201919. 4096.13
   0   2   1 198811. 4084.52
   0   2   1 190322. 4089.66
   0  -2  -1 192768. 4073.17
   0  -2  -1 196713. 3990.11
   0  -2  -1 198344. 4089.95
   0  -2  -1 196569. 3890.77
   0   2   1 193700. 4079.70
   0  -2  -1 193811. 4081.62
   0  -2  -1 204494. 4066.02
   0  -2  -1 192973. 4072.19
   0  -2  -1 197593. 4089.71
   0  -2  -1 194777. 4088.60
   0   2   2 96.6712 89.7674
   0  -2  -2 14.4919 85.9600
   0  -2  -2 108.504 94.0553
   0  -2  -2 54.6271 73.4054
   0   2   2 123.615 59.6576
   0  -2  -2 68.1716 100.910
   0  -2  -2 105.513 64.1278
   0  -2  -2 9.24596 66.5140
   0  -2  -2 130.611 85.5657
   0  -2  -2 28.0622 74.3931
   0  -2  -2 30.9762 76.2172
   0  -2  -2 63.8891 79.8833
   0  -2  -2 6.45477 85.1670
   0  -2  -2 106.885 43.3414
   0   2   2 104.008 65.8576
   0   2   2 76.8235 78.0605
   0  -2  -2 32.4021 103.554
   0   2   2 49.4313 67.5691
   0   2   2 100.053 72.4087
   0  -2  -2 67.6190 66.4667
   0   2   2 37.0405 57.5394
   0   2   2 37.3860 84.4793
   0   2   2 10.1239 65.0976
   0  -2  -2 127.532 63.0652
   0   2   2 100.776 95.0588
   0   2   2-36.4583 94.0300
   0   2   2-1.76688 67.4449
   0  -2  -2 75.1943 91.3175
   0  -2  -2-26.8729 71.6330
   0  -2  -2 84.6037 72.4587
   0   2   2-35.7848 89.2076
   0   2   2-32.1412 105.707
   0  -2  -2 83.0671 81.9218
   0   2   2 78.8615 77.2907
   0   2   2 2.27095 94.6908
   0   2   2-20.3193 62.8672
   0   2   2 37.4459 76.3686
   0   2   2 98.6329 48.0129
   0  -2  -2 270.994 101.659
   0   2   2 116.733 94.2215
   0  -2  -2 134.847 94.2454
   0   2   2 72.5126 87.3876
   0   2   2-22.0084 65.2124
   0  -2  -2 62.8031 64.6272
   0   2   2-50.3154 69.9127
   0  -2  -2 206.657 79.9804
   0  -2  -3 21631.8 653.155
   0  -2  -3 21427.0 773.739
   0   2   3 22852.6 792.962
   0  -2  -3 22051.3 783.886
   0  -2  -3 23184.7 812.045
   0  -2  -3 21267.8 770.837
   0   2   3 20727.1 765.470
   0   2   3 22306.7 783.738
   0   2   3 22489.2 786.623
   0  -2  -3 22740.2 810.860
   0   2   3 22346.4 744.645
   0  -2  -3 23434.0 797.174
   0   2   3 21498.2 792.619
   0   2   3 21665.0 780.001
   0   2   3 22069.2 647.497
   0   2   3 21136.6 770.282
   0   2   3 23132.8 794.094
   0  -2  -3 21030.2 761.008
   0   2   3 22075.4 785.125
   0   2   3 21124.9 776.899
   0   2   3 20906.7 785.216
   0  -2  -3 22636.9 740.812
   0   2   3 22959.2 798.116
   0  -2  -3 22426.3 787.011
   0   2   3 22572.3 785.022
   0  -2  -3 23685.3 801.577
   0  -2  -3 22493.1 787.075
   0  -2  -3 23175.1 794.586
   0  -2  -3 22906.4 794.978
   0  -2  -3 23637.1 799.793
   0  -2  -3 20766.2 773.357
   0  -2  -3 22714.4 642.482
   0  -2  -3 21909.7 798.131
   0  -2  -3 22741.4 795.408
   0   2   3 22374.7 791.789
   0  -2  -3 21721.1 771.959
   0   2   3 22700.2 790.898
   0   2   3 22631.4 788.502
   0   2   3 22608.1 786.934
   0  -2  -3 21499.3 774.215
   0  -2  -3 22545.0 798.465
   0  -2  -3 23011.4 794.247
   0   2   3 22164.2 782.786
   0   2   3 21879.2 783.684
   0   2   4 76021.1 1990.76
   0   2   4 81352.5 2053.20
   0  -2  -4 80379.5 2024.47
   0  -2  -4 81406.4 2028.25
   0  -2  -4 75640.1 2007.24
   0   2   4 78495.2 2015.23
   0  -2  -4 79624.2 2020.75
   0   2   4 79002.1 1855.03
   0  -2  -4 77108.2 2004.34
   0   2   4 79408.6 2022.01
   0   2   4 77155.4 2010.77
   0  -2  -4 76210.4 1846.66
   0   2   4 85155.6 2050.77
   0  -2  -4 76181.1 1998.09
   0   2   4 79665.4 2031.54
   0  -2  -4 81075.6 2026.93
   0   2   4 80578.1 2032.29
   0  -2  -4 81465.1 2028.28
   0  -2  -4 82515.7 2031.14
   0   2   4 77717.5 2020.15
   0   2   4 76903.4 2017.16
   0  -2  -4 82581.4 2037.02
   0   2   4 73841.3 2001.48
   0   2   4 84152.2 1988.90
   0   2   4 81356.5 2029.86
   0  -2  -4 78119.9 2025.93
   0   2   4 77380.2 2013.85
   0  -2  -4 79293.6 2018.78
   0  -2  -4 79908.7 2040.18
   0  -2  -4 82862.7 2039.14
   0  -2  -4 80734.5 2051.99
   0   2   4 77634.2 2012.68
   0   2   4 75524.5 1995.96
   0  -2  -4 78345.4 2029.34
   0   2   4 78878.7 2025.82
   0  -2  -4 76811.8 2015.63
   0   2   4 83043.3 2037.77
   0  -2  -4 71219.0 1979.94
   0  -2  -4 79493.6 1958.55
   0   2   4 83734.1 2038.97
   0  -2  -4 79750.6 2018.83
   0  -2  -4 78171.8 1771.28
   0   2   4 83237.1 2069.18
   0  -2  -4 76109.8 1995.84
   0   2   4 78748.4 2026.77
   0  -2  -4 76920.1 2025.94
   0  -2  -5 6794.01 454.641
   0   2   5 7021.43 465.187
   0  -2  -5 7557.81 492.720
   0   2   5 7310.04 471.994
   0   2   5 7163.99 470.434
   0  -2  -5 6356.83 452.058
   0   2   5 7938.84 464.563
   0   2   5 7141.68 469.449
   0   2   5 6432.29 449.050
   0  -2  -5 6783.26 459.729
   0  -2  -5 7071.22 459.654
   0   2   5 7598.98 414.866
   0  -2  -5 7236.71 468.397
   0   2   5 7204.25 473.661
   0  -2  -5 7565.22 481.575
   0   2   5 7566.65 482.716
   0   2   5 7446.71 479.907
   0   2   5 6594.76 460.169
   0   2   5 7104.27 470.914
   0   2   5 6589.23 333.877
   0   2   5 7310.07 464.349
   0   2   5 6946.38 470.804
   0  -2  -5 6646.09 454.953
   0   2   5 7877.50 493.157
   0   2   5 7798.19 491.277
   0   2   5 6772.78 459.040
   0  -2  -5 7862.87 475.210
   0   2   5 7537.01 468.543
   0  -2  -5 7168.98 401.964
   0   2   5 6818.32 461.147
   0  -2  -5 7657.46 478.050
   0  -2  -5 6592.63 455.419
   0  -2  -5 7305.81 471.567
   0  -2  -5 6877.94 436.306
   0  -2  -5 7218.79 480.158
   0   2   5 7818.82 482.127
   0  -2  -5 6801.13 469.572
   0  -2  -5 7258.17 466.349
   0   2   5 7360.05 469.086
   0   2   5 7543.46 474.169
   0   2   5 7221.43 475.791
   0  -2  -5 6836.10 457.669
   0  -2  -5 6554.36 452.006
   0  -2  -5 8065.72 499.532
   0  -2  -5 7907.02 494.389
   0  -2  -5 6632.23 455.435
   0   2   6 5470.12 440.401
   0   2   6 6373.50 416.647
   0  -2  -6 5557.23 434.734
   0   2   6 6261.56 473.701
   0   2   6 5909.11 461.717
   0   2   6 5820.16 456.007
   0  -2  -6 5654.76 423.357
   0   2   6 5496.03 438.980
   0   2   6 6446.10 476.371
   0  -2  -6 6094.31 458.627
   0   2   6 5783.06 454.096
   0  -2  -6 5540.87 456.976
   0  -2  -6 6200.56 461.922
   0   2   6 6639.21 445.248
   0  -2  -6 5649.46 452.789
   0   2   6 5297.87 296.991
   0   2   6 5981.34 462.078
   0  -2  -6 5972.77 276.275
   0  -2  -6 6606.70 489.747
   0   2   6 5428.25 444.721
   0   2   6 5907.72 449.358
   0   2   6 5357.39 415.587
   0   2   6 5616.73 450.040
   0  -2  -6 6388.41 477.934
   0  -2  -6 5564.58 388.645
   0  -2  -6 4841.21 412.101
   0  -2  -6 5946.28 468.069
   0  -2  -6 5284.73 439.150
   0  -2  -7 80549.3 2313.00
   0  -2  -7 80322.9 2315.79
   0   2   7 84184.2 2352.80
   0  -2  -7 84517.1 2361.18
   0  -2  -7 84550.7 2354.37
   0  -2  -7 81872.6 2367.59
   0   2   7 83109.8 2338.25
   0  -2  -7 80565.3 2324.07
   0  -2  -7 85580.9 2370.02
   0  -2  -7 81989.1 2331.61
   0   2   7 84503.2 2268.54
   0   2   7 85593.0 2362.55
   0   2   7 83933.4 2206.71
   0  -2  -7 83418.4 2270.32
   0   2   7 84974.4 2361.21
   0   2   7 85689.7 2367.99
   0  -2  -7 83998.9 2362.46
   0   2   7 82462.7 2345.88
   0   2   7 81763.5 1928.07
   0  -2  -7 82845.9 2200.12
   0  -2  -7 83274.9 1814.81
   0   2   7 85083.7 1891.38
   0   2   7 83409.9 2344.99
   0   2   7 81874.9 2320.59
   0   2   7 83915.4 2352.92
   0   2   7 84466.2 2350.57
   0   2   8 34700.3 1359.40
   0   2   8 35279.8 1367.78
   0  -2  -8 34616.5 1344.93
   0  -2  -8 36733.0 1375.96
   0   2   8 33866.5 1350.45
   0   2   8 35430.6 1030.45
   0   2   8 34788.2 1363.37
   0  -2  -8 36826.6 1407.47
   0  -2  -8 36590.4 1371.25
   0  -2  -8 35985.3 1371.29
   0   2   8 33433.3 1332.72
   0  -2  -8 33647.4 840.567
   0  -2  -8 34088.8 1366.20
   0   2   8 36594.5 1384.72
   0  -2  -8 32578.2 1348.76
   0  -2  -8 35155.8 1381.88
   0   2   8 34131.0 1357.35
   0   2   8 34813.1 1256.23
   0   2   8 35260.5 1363.39
   0   2   8 33873.8 1269.71
   0   2   8 34862.4 1363.98
   0   2   8 32650.0 1333.44
   0  -2  -8 33571.7 1288.34
   0  -2  -8 33429.5 1332.79
   0   2   8 34313.3 923.932
   0   2   9 27715.3 1260.56
   0   2   9 29379.8 1195.84
   0  -2  -9 28866.2 1259.93
   0   2   9 28884.5 949.390
   0   2   9 26843.6 1231.26
   0   2   9 30730.1 1312.36
   0   2   9 28252.6 1262.66
   0   2   9 29781.5 1291.58
   0   2   9 29423.7 1280.23
   0  -2  -9 29460.5 1262.29
   0   2   9 30250.3 1292.13
   0  -2  -9 26464.8 1219.44
   0  -2  -9 29148.4 1295.62
   0  -2  -9 29495.1 1298.08
   0   2   9 28148.0 783.925
   0  -2  -9 26732.3 1249.45
   0   2   9 31302.0 1319.05
   0  -2  -9 28755.5 1259.54
   0  -2  -9 26457.6 1177.26
   0   2   9 28093.1 1160.80
   0  -2  -9 29004.1 1264.28
   0  -2  -9 27162.7 1263.02
   0   2   9 28718.1 1267.51
   0   2   9 29373.0 1275.26
   0   2  10 17016.1 988.193
   0   2  10 16051.0 704.063
   0   2  10 18690.9 953.293
   0  -2 -10 16438.0 963.959
   0   2  10 15758.9 949.165
   0   2  10 18399.4 1020.93
   0  -2 -10 15375.9 952.627
   0   2  10 17825.3 1003.49
   0  -2 -10 17787.7 1012.48
   0  -2 -10 16726.6 965.545
   0   2  10 17891.9 1008.12
   0  -2 -10 15210.5 901.055
   0  -2 -10 16432.6 967.747
   0   2  10 17518.7 994.562
   0  -2 -10 17321.8 984.716
   0   2  10 17823.6 992.312
   0  -2 -10 16689.3 972.981
   0   2  10 16032.6 963.660
   0  -2 -10 16203.2 976.940
   0   2  10 16178.1 507.827
   0   2  10 16628.1 974.452
   0   2  10 17696.3 1004.60
   0   2  10 15797.2 863.398
   0  -2 -10 17367.6 1003.36
   0  -2 -10 15642.9 936.114
   0   2  10 16835.6 976.020
   0   2  11 27241.3 1320.47
   0   2  11 26431.0 1302.46
   0   2  11 24028.0 1249.45
   0   2  11 24662.9 1259.31
   0   2  11 26620.1 1221.76
   0   2  11 25577.5 1278.41
   0   2  11 28352.1 1340.44
   0  -2 -11 26288.3 1285.97
   0  -2 -11 26405.8 1310.47
   0   2  11 28492.2 1338.99
   0  -2 -11 25661.9 1248.89
   0  -2 -11 24761.1 1254.08
   0  -2 -11 23624.7 1229.52
   0  -2 -11 24701.2 1276.65
   0   2  11 25034.8 955.570
   0   2  11 24626.3 1259.80
   0   2  11 26019.1 1267.50
   0   2  11 23515.5 621.068
   0   2  11 24476.2 1256.39
   0   2  11 23574.6 1120.49
   0  -2 -11 25248.6 1263.80
   0   2  11 24112.2 1247.15
   0  -2 -11 23520.1 1260.78
   0  -2 -11 24249.7 1243.43
   0  -2 -11 24954.1 1278.86
   0   2  12 1397.88 343.301
   0   2  12 770.435 245.249
   0  -2 -12 770.418 267.197
   0   2  12 736.683 279.365
   0   2  12 714.827 280.643
   0  -2 -12 1263.48 372.426
   0  -2 -12 611.246 269.258
   0  -2 -12 901.919 284.870
   0   2  12 1241.78 269.287
   0   2  12 1065.22 295.962
   0  -2 -12 1387.02 360.859
   0   2  12 657.217 254.309
   0  -2 -12 1117.98 309.977
   0   2  12 1417.74 344.322
   0   2  12 927.855 308.302
   0  -2 -12 851.962 276.867
   0   2  12 882.856 283.658
   0   2  12 1124.66 290.147
   0  -2 -12 907.517 288.222
   0   2  12 805.789 290.804
   0   2  12 526.289 211.304
   0  -2 -12 874.688 279.122
   0  -2 -12 901.937 272.028
   0   2  13 8147.33 754.022
   0   2  13 9334.04 818.154
   0   2  13 10438.2 859.138
   0  -2 -13 7780.28 740.960
   0   2  13 7649.39 734.747
   0   2  13 7693.47 662.895
   0   2  13 8137.13 726.885
   0  -2 -13 7612.12 743.441
   0  -2 -13 7169.59 712.175
   0   2  13 8137.10 771.286
   0   2  13 8999.23 804.055
   0   2  13 9684.31 828.095
   0   2  13 9260.22 817.098
   0  -2 -13 8387.37 787.099
   0   2  13 7607.53 741.698
   0   2  13 8476.71 765.526
   0   2  13 8307.51 773.302
   0  -2 -13 8555.36 791.723
   0  -2 -13 7995.76 756.789
   0  -2 -13 9637.21 798.515
   0  -2 -13 7882.00 772.400
   0  -2 -13 8040.79 748.994
   0  -2 -13 7586.83 740.818
   0   2  14 2062.71 418.719
   0   2  14 2312.03 434.562
   0  -2 -14 1376.78 362.566
   0   2  14 2413.93 442.496
   0   2  14 2032.08 449.546
   0   2  14 2059.33 420.433
   0  -2 -14 2030.06 401.445
   0   2  14 2496.73 431.512
   0   2  14 1722.78 396.393
   0  -2 -14 2548.78 485.326
   0  -2 -14 1495.86 377.659
   0  -2 -14 1988.71 440.007
   0  -2 -14 2191.33 425.377
   0  -2 -14 2621.80 467.920
   0   2  14 2445.07 379.129
   0  -2 -14 1924.08 373.497
   0  -2 -14 1953.58 400.730
   0   2  14 2326.57 450.133
   0  -2 -14 2467.79 455.110
   0   2  14 2350.02 431.980
   0   2  14 2592.48 484.842
   0   2  14 1988.05 435.687
   0   2  14 2976.41 487.813
   0   2  15 167.261 222.274
   0  -2 -15 635.423 295.935
   0  -2 -15 156.334 225.803
   0  -2 -15 782.407 263.450
   0  -2 -15 652.702 288.461
   0   2  15 120.647 261.673
   0   2  15-51.3932 240.397
   0  -2 -15 274.450 203.768
   0  -2 -15 394.505 191.451
   0  -2 -15 514.287 278.465
   0  -2 -15-106.242 243.983
   0  -2 -15 815.275 342.940
   0  -2 -15 182.478 199.984
   0   2  15 243.184 248.348
   0   2  15 365.777 264.803
   0   2  15 84.5285 229.692
   0   2  15 321.453 250.456
   0   2  15 79.5730 240.888
   0   2  15 330.508 187.558
   0   2  15 896.297 361.882
   0   2  15 819.389 283.554
   0   2  15 272.590 241.185
   0  -2 -16 11444.0 965.699
   0  -2 -16 8641.78 900.031
   0  -2 -16 10219.0 979.061
   0  -2 -16 8482.89 892.769
   0   2  16 9916.60 807.545
   0  -2 -16 8768.05 887.387
   0   2  16 11213.1 1002.38
   0   2  16 10256.1 966.555
   0  -2 -16 9568.70 926.717
   0   2  16 9456.05 914.764
   0   2  16 9725.83 939.568
   0   2  16 9213.77 914.824
   0   2  16 8787.78 886.921
   0   2  16 9706.02 890.173
   0   2  16 9957.33 930.234
   0  -2 -16 10371.5 962.209
   0   2  16 9805.90 946.965
   0   2  16 10130.7 944.517
   0   2  16 8961.13 902.699
   0  -2 -16 10290.9 972.869
   0  -2 -16 8091.02 866.833
   0   2  16 10995.9 994.592
   0  -2 -16 9885.17 938.057
   0   2  17 5039.06 728.184
   0  -2 -17 4921.42 711.104
   0   2  17 5913.94 769.712
   0  -2 -17 4281.53 659.830
   0  -2 -17 4589.91 679.548
   0   2  17 6003.11 750.020
   0   2  17 5522.45 736.583
   0   2  17 4317.93 662.162
   0  -2 -17 4543.35 657.835
   0   2  17 5295.62 725.387
   0  -2 -17 4544.15 684.550
   0   2  17 4106.71 656.375
   0   2  17 4518.41 664.597
   0   2  17 5669.17 721.826
   0   2  17 4750.28 657.250
   0  -2 -17 4229.29 627.018
   0  -2 -17 5396.68 736.350
   0   2  17 5000.05 709.593
   0  -2 -17 3795.55 629.023
   0   2  17 4826.56 699.483
   0   2  17 4004.95 533.034
   0  -2 -17 5230.44 716.509
   0  -2 -17 3946.61 622.233
   0   2  18 8612.70 942.037
   0   2  18 9060.21 962.366
   0   2  18 8851.20 977.179
   0   2  18 9572.35 992.733
   0   2  18 6732.04 853.993
   0   2  18 6835.71 861.426
   0   2  18 7305.88 874.690
   0  -2 -18 8785.45 956.756
   0  -2 -18 8124.32 936.525
   0  -2 -18 8280.62 933.560
   0   2  18 7994.50 913.305
   0  -2 -18 8180.36 922.560
   0   2  18 7415.96 897.626
   0  -2 -18 9791.28 1014.05
   0  -2 -18 7147.44 871.131
   0  -2 -18 8127.79 879.541
   0   2  18 9513.76 958.686
   0   2  18 8185.57 955.081
   0  -2 -18 7649.39 905.071
   0  -2 -18 8091.13 922.259
   0   2  18 9463.71 937.592
   0  -2 -18 8573.23 948.145
   0   2  18 8983.63 824.670
   0   2  19 22753.0 1595.29
   0   2  19 22749.5 1599.56
   0  -2 -19 20172.8 1506.67
   0   2  19 24523.4 1645.98
   0  -2 -19 20166.5 1440.26
   0  -2 -19 21543.9 1577.68
   0  -2 -19 19495.5 1494.56
   0   2  19 23866.6 1634.00
   0   2  19 21952.5 1569.53
   0   2  19 20560.0 1454.79
   0  -2 -19 19603.6 1515.61
   0   2  19 18731.3 1477.17
   0  -2 -19 20765.4 1558.08
   0  -2 -19 20235.6 1514.60
   0   2  19 22648.5 1596.66
   0   2  19 23219.7 1613.94
   0   2  19 18818.3 1433.12
   0  -2 -19 21666.7 1564.88
   0  -2 -19 21270.4 1558.65
   0   2  19 20655.8 1533.87
   0  -2 -19 23270.6 1622.85
   0   2  19 21469.8 1315.66
   0   2  19 21591.6 1560.71
   0   2  20 1114.76 389.392
   0  -2 -20 1052.71 453.514
   0  -2 -20 516.185 356.628
   0   2  20 1360.45 490.285
   0   2  20 993.744 422.373
   0  -2 -20 721.672 387.105
   0   2  20 899.971 410.130
   0   2  20 468.816 304.160
   0  -2 -20 620.815 390.342
   0   2  20 929.466 381.614
   0  -2 -20 633.437 331.925
   0  -2 -20 1409.65 453.639
   0   2  20 873.801 433.404
   0  -2 -20 546.816 320.031
   0   2  20 804.527 302.644
   0   2  20 1472.77 504.365
   0  -2 -20 1139.29 420.913
   0   2  20 1262.31 489.575
   0  -2 -20 807.358 302.518
   0   2  20 1070.20 375.237
   0  -2 -20 969.298 429.687
   0   2  20 400.558 254.537
   0   2  20 822.948 378.202
   0   2  21 4815.80 801.739
   0   2  21 7820.18 952.698
   0   2  21 5775.42 898.148
   0  -2 -21 5530.24 840.924
   0  -2 -21 5854.03 849.014
   0   2  21 6942.77 945.584
   0  -2 -21 4636.01 774.318
   0  -2 -21 7087.23 864.503
   0   2  21 5303.94 664.224
   0   2  21 5857.49 862.128
   0  -2 -21 6028.67 865.852
   0   2  21 5740.42 852.395
   0   2  21 5404.60 830.887
   0  -2 -21 3685.34 707.824
   0  -2 -21 5539.61 840.458
   0  -2 -21 4899.53 799.566
   0  -2 -21 5509.17 876.224
   0   2  21 5849.95 834.832
   0   2  21 5365.02 829.094
   0   2  21 7057.51 947.790
   0   2  21 5203.85 807.218
   0   2  21 6169.45 854.441
   0   2  22 1331.76 487.873
   0   2  22 1039.12 428.926
   0   2  22 123.752 253.012
   0  -2 -22 42.2937 253.838
   0   2  22 101.832 278.766
   0   2  22 586.513 345.853
   0  -2 -22 516.319 314.439
   0  -2 -22-366.724 336.568
   0   2  22 128.796 263.508
   0   2  22 1262.91 443.531
   0   2  22 906.838 418.583
   0   2  22-58.2651 291.865
   0   2  22 253.975 254.210
   0   2  22 40.7280 273.939
   0  -2 -22 50.1252 268.309
   0   2  22 851.531 387.816
   0  -2 -22 429.832 288.512
   0  -2 -22 793.184 424.733
   0  -2 -22 357.128 316.159
   0  -2 -22-298.100 341.444
   0  -2 -22 376.547 303.748
   0  -2 -23 4344.12 738.232
   0  -2 -23 4190.30 779.702
   0   2  23 3914.10 715.235
   0   2  23 3159.70 678.517
   0  -2 -23 3008.95 685.239
   0   2  23 3070.46 678.675
   0  -2 -23 4543.50 806.756
   0  -2 -23 3306.84 696.997
   0   2  23 5712.66 859.185
   0  -2 -23 3511.22 742.434
   0   2  23 3919.41 715.590
   0   2  23 4672.02 825.825
   0  -2 -23 4274.83 776.298
   0   2  23 3307.94 735.818
   0  -2 -23 2964.59 642.697
   0   2  23 3447.33 709.985
   0   2  23 4299.70 788.899
   0   2  23 4051.16 774.128
   0   2  23 3822.45 729.571
   0   2  23 3723.05 750.432
   0  -2 -24 53.3926 275.686
   0   2  24 334.134 331.427
   0   2  24 351.130 329.749
   0  -2 -25-132.635 270.010
   0   3 -26 280.284 266.356
   0  -3  26-233.118 340.872
   0   3 -25 1596.69 500.915
   0  -3  25 590.173 377.644
   0  -3  24 5008.05 775.451
   0   3 -24 3606.78 746.913
   0  -3  24 4642.64 835.351
   0  -3  24 4331.79 810.352
   0  -3  24 4211.48 807.751
   0   3 -24 5406.04 912.944
   0  -3  24 6190.93 966.282
   0  -3  24 3587.50 723.242
   0  -3  24 3804.63 779.900
   0   3 -24 3917.82 780.666
   0  -3  24 4975.06 869.728
   0   3 -24 5749.91 943.074
   0   3 -24 6587.12 1007.17
   0   3 -24 5289.13 892.689
   0  -3  24 3103.20 695.415
   0   3 -24 5310.99 873.843
   0  -3  24 5691.86 902.999
   0  -3  24 4665.42 837.760
   0   3 -24 4473.02 820.318
   0   3 -24 5471.98 925.177
   0  -3  23 180.357 280.912
   0   3 -23 56.3616 267.186
   0  -3  23-564.950 405.207
   0   3 -23 649.675 385.273
   0  -3  23 101.271 271.066
   0   3 -23 669.046 453.515
   0   3 -23-215.805 280.587
   0  -3  23 34.4377 303.115
   0  -3  23 647.569 386.028
   0   3 -23 112.368 334.823
   0   3 -23-122.201 291.476
   0   3 -23-338.271 403.446
   0  -3  23 48.2413 287.524
   0   3 -23-79.2848 347.467
   0  -3  23 568.482 391.475
   0  -3  23 33.1658 234.087
   0  -3  23 13.6383 262.356
   0  -3  23 372.708 309.503
   0  -3  23 434.114 354.357
   0   3 -23 480.175 380.096
   0   3 -23 90.9693 303.207
   0   3 -22 4945.30 835.537
   0  -3  22 6489.37 933.248
   0  -3  22 5626.79 830.380
   0  -3  22 5469.85 833.253
   0   3 -22 5012.02 812.994
   0  -3  22 6030.14 900.466
   0  -3  22 4440.96 786.420
   0   3 -22 4472.94 758.713
   0   3 -22 5748.34 867.951
   0  -3  22 6215.50 914.087
   0   3 -22 5726.98 881.260
   0   3 -22 4965.62 818.192
   0   3 -22 6404.58 909.207
   0   3 -22 5424.02 829.206
   0  -3  22 6751.31 936.037
   0   3 -22 5742.21 863.918
   0  -3  22 5672.04 872.041
   0  -3  22 6132.68 918.041
   0   3 -22 6261.13 894.756
   0  -3  22 6017.34 910.296
   0  -3  22 6116.42 906.104
   0   3 -21 480.741 357.286
   0   3 -21 361.528 402.124
   0   3 -21-23.3503 283.435
   0  -3  21 478.382 369.998
   0   3 -21-6.94747 255.033
   0   3 -21 172.236 244.913
   0  -3  21 277.686 234.942
   0  -3  21 455.451 246.258
   0   3 -21 92.3320 342.740
   0  -3  21 346.313 315.755
   0   3 -21 509.221 333.135
   0  -3  21 580.302 348.419
   0  -3  21 558.250 356.741
   0   3 -21 500.344 238.922
   0  -3  21 278.455 273.613
   0   3 -21 246.346 302.418
   0  -3  21 21.9917 253.091
   0  -3  21 337.091 281.499
   0   3 -21 358.937 263.487
   0  -3  21 465.396 347.081
   0   3 -21 497.524 246.006
   0  -3  21 457.898 323.343
   0  -3  20 4535.28 728.191
   0   3 -20 6460.26 884.789
   0  -3  20 4349.03 723.073
   0   3 -20 4696.46 744.882
   0  -3  20 5251.79 792.521
   0   3 -20 5931.60 850.951
   0  -3  20 5679.36 774.153
   0   3 -20 5279.92 797.005
   0  -3  20 6039.58 839.028
   0  -3  20 4544.06 744.751
   0  -3  20 5226.84 778.561
   0   3 -20 5981.76 837.296
   0   3 -20 5053.21 766.538
   0  -3  20 4692.86 742.969
   0  -3  20 4550.45 729.985
   0   3 -20 4459.99 717.743
   0   3 -20 4891.11 773.630
   0   3 -20 4737.67 738.940
   0   3 -20 5648.85 819.699
   0  -3  20 5351.57 790.395
   0   3 -20 6465.95 694.606
   0  -3  20 4823.05 740.489
   0  -3  19 8046.11 915.634
   0   3 -19 7745.00 739.473
   0   3 -19 8573.15 957.475
   0   3 -19 8625.62 984.318
   0  -3  19 7458.55 892.877
   0  -3  19 7802.83 847.905
   0   3 -19 8311.72 963.352
   0  -3  19 7665.77 921.841
   0   3 -19 8724.56 966.499
   0   3 -19 7675.66 892.543
   0   3 -19 7255.40 893.906
   0  -3  19 7780.91 922.896
   0   3 -19 6697.03 857.358
   0   3 -19 7199.22 877.106
   0  -3  19 8196.51 944.920
   0  -3  19 8895.53 971.384
   0  -3  19 6483.60 847.249
   0  -3  19 7049.06 887.293
   0  -3  19 8748.71 972.781
   0   3 -19 8060.65 944.072
   0   3 -19 7462.50 892.934
   0  -3  19 8917.63 972.114
   0  -3  18 392.000 300.559
   0  -3  18 245.718 295.949
   0   3 -18 140.525 274.857
   0   3 -18 597.112 304.981
   0   3 -18 1017.50 412.079
   0  -3  18 145.742 247.983
   0   3 -18 666.812 267.374
   0   3 -18 495.678 319.334
   0   3 -18 31.1514 233.098
   0  -3  18 79.0687 263.345
   0  -3  18 156.024 252.702
   0   3 -18 613.949 359.841
   0   3 -18 421.057 315.884
   0  -3  18 88.9272 232.594
   0  -3  18-764.217 346.479
   0  -3  18 220.545 262.869
   0  -3  18 538.790 300.337
   0  -3  18 179.568 219.067
   0  -3  18 328.657 293.647
   0   3 -18 329.007 307.005
   0   3 -18 501.710 316.789
   0   3 -18 154.690 228.773
   0   3 -17 1423.37 420.893
   0   3 -17 520.282 257.288
   0  -3  17 1184.09 384.486
   0  -3  17 486.576 301.637
   0   3 -17 1186.22 288.219
   0  -3  17 1653.87 420.254
   0  -3  17 699.733 289.758
   0  -3  17 536.148 254.121
   0  -3  17 859.886 374.409
   0   3 -17 1065.79 404.785
   0  -3  17 327.970 259.026
   0   3 -17 2044.35 518.723
   0   3 -17 613.162 276.418
   0  -3  17 889.412 330.135
   0   3 -17 1150.06 366.579
   0  -3  17 951.427 372.235
   0   3 -17 835.653 324.332
   0   3 -17 1001.39 384.358
   0   3 -17 991.610 349.694
   0  -3  17 927.607 308.118
   0   3 -17 684.686 319.987
   0  -3  17 1089.04 357.264
   0   3 -16 21656.7 1397.37
   0  -3  16 21168.6 1396.74
   0   3 -16 22485.7 1402.58
   0   3 -16 25117.9 1518.67
   0   3 -16 25047.2 1514.66
   0  -3  16 23071.4 1442.02
   0   3 -16 21782.6 1401.04
   0  -3  16 25655.4 1509.02
   0   3 -16 21321.7 1393.65
   0  -3  16 22172.9 1418.45
   0  -3  16 23540.5 1372.17
   0  -3  16 23835.4 1469.44
   0   3 -16 23685.9 1472.68
   0   3 -16 21489.1 1397.33
   0  -3  16 23068.4 1454.66
   0  -3  16 24277.8 1471.45
   0  -3  16 23463.2 1438.37
   0  -3  16 22558.5 1428.10
   0   3 -16 21330.5 1392.44
   0  -3  16 21522.9 1399.05
   0   3 -16 23917.9 1217.35
   0   3 -16 25189.5 1514.49
   0   3 -15 30728.2 1344.75
   0  -3  15 26814.9 1538.95
   0   3 -15 27648.3 1523.10
   0   3 -15 29696.6 838.030
   0   3 -15 31719.8 1664.08
   0   3 -15 28233.1 1564.80
   0  -3  15 27234.9 1541.04
   0   3 -15 26630.5 1529.26
   0  -3  15 27632.9 1549.96
   0  -3  15 27424.9 1556.13
   0   3 -15 30179.2 1611.78
   0  -3  15 27735.8 1556.90
   0   3 -15 33035.1 1692.10
   0   3 -15 30537.0 1635.29
   0  -3  15 28889.0 1587.46
   0  -3  15 31070.3 1640.78
   0   3 -15 28996.1 1602.65
   0  -3  15 31630.8 1548.79
   0  -3  15 28425.5 1570.32
   0  -3  15 26947.0 1538.91
   0   3 -15 30357.6 1616.50
   0   3 -15 26144.6 1507.82
   0  -3  15 31141.9 1638.98
   0   3 -14 7773.51 768.178
   0  -3  14 9149.10 827.551
   0   3 -14 8722.36 815.015
   0   3 -14 9515.89 686.903
   0  -3  14 9919.79 857.484
   0  -3  14 7994.98 780.982
   0  -3  14 8762.95 811.333
   0   3 -14 9258.39 524.592
   0   3 -14 9528.04 840.385
   0   3 -14 9337.79 852.185
   0   3 -14 8881.26 831.805
   0   3 -14 8969.07 846.334
   0  -3  14 9493.51 851.633
   0  -3  14 9228.09 830.278
   0  -3  14 7332.18 755.705
   0   3 -14 8244.88 803.078
   0   3 -14 9098.08 832.630
   0   3 -14 8338.65 794.094
   0  -3  14 9604.86 853.191
   0  -3  14 7722.68 733.488
   0  -3  14 8466.93 814.326
   0  -3  14 8399.50 807.307
   0   3 -14 8796.15 816.701
   0   3 -14 8761.01 420.926
   0  -3  14 9209.03 850.074
   0   3 -13 3152.91 484.445
   0  -3  13 3495.15 505.975
   0   3 -13 2879.92 458.585
   0  -3  13 2568.48 446.630
   0   3 -13 3633.01 528.154
   0   3 -13 4047.29 545.378
   0  -3  13 3764.27 523.822
   0   3 -13 3678.09 501.948
   0  -3  13 3929.84 537.016
   0  -3  13 3649.00 493.581
   0  -3  13 3838.56 514.741
   0   3 -13 3762.45 278.549
   0  -3  13 3597.31 508.536
   0   3 -13 2412.00 439.758
   0   3 -13 4433.25 568.067
   0  -3  13 2893.33 473.445
   0   3 -13 3733.37 310.594
   0   3 -13 2826.93 455.343
   0   3 -13 4045.23 542.777
   0  -3  13 3133.50 493.676
   0   3 -13 3861.90 536.053
   0  -3  13 3726.39 520.253
   0  -3  13 2671.12 443.206
   0  -3  13 3494.91 511.527
   0   3 -13 3598.55 404.063
   0   3 -12 3459.47 283.372
   0   3 -12 2421.22 406.120
   0  -3  12 3079.94 463.303
   0   3 -12 2575.20 239.348
   0  -3  12 2204.21 397.787
   0  -3  12 2670.44 423.345
   0   3 -12 2924.39 453.703
   0  -3  12 2639.58 424.800
   0  -3  12 2719.17 431.255
   0   3 -12 2331.14 420.091
   0   3 -12 2514.27 430.152
   0  -3  12 2635.57 402.527
   0   3 -12 2954.39 438.566
   0  -3  12 2827.22 434.112
   0  -3  12 3015.97 460.687
   0   3 -12 2762.34 342.080
   0   3 -12 2978.44 462.505
   0  -3  12 3106.56 459.514
   0   3 -12 3713.71 504.483
   0  -3  12 2210.47 385.023
   0   3 -12 3191.03 454.648
   0  -3  12 2325.48 410.619
   0   3 -12 2753.67 419.989
   0   3 -12 3006.88 445.110
   0  -3  11 1430.21 310.331
   0   3 -11 1381.10 311.141
   0  -3  11 1428.51 305.478
   0   3 -11 1655.92 188.093
   0  -3  11 2054.97 360.130
   0  -3  11 2236.63 385.413
   0   3 -11 1235.83 315.668
   0  -3  11 1824.61 343.044
   0   3 -11 1760.67 195.987
   0   3 -11 1760.31 341.500
   0  -3  11 1717.94 349.101
   0  -3  11 2233.90 401.701
   0  -3  11 1035.29 291.237
   0   3 -11 1233.37 300.655
   0   3 -11 1385.18 227.347
   0   3 -11 1431.53 297.413
   0   3 -11 1542.75 330.089
   0  -3  11 1449.87 301.123
   0  -3  11 1299.96 301.083
   0   3 -11 1868.89 360.293
   0   3 -11 1700.50 345.541
   0   3 -11 1499.80 313.266
   0  -3  11 1471.20 305.918
   0   3 -11 1395.86 318.274
   0   3 -10 569.235 233.669
   0  -3  10 372.851 195.267
   0  -3  10 326.029 198.549
   0   3 -10 488.482 239.412
   0   3 -10 587.633 221.618
   0  -3  10 646.711 228.577
   0   3 -10 608.265 110.427
   0   3 -10 427.679 220.695
   0  -3  10 439.633 225.743
   0  -3  10 51.9187 211.535
   0  -3  10 582.139 199.244
   0   3 -10 221.727 179.590
   0  -3  10 359.788 177.901
   0   3 -10 351.761 212.583
   0  -3  10 389.546 203.701
   0   3 -10 415.493 205.028
   0   3 -10 505.505 227.311
   0  -3  10 444.264 189.638
   0   3 -10 257.427 178.927
   0  -3  10 447.544 202.668
   0  -3  10 447.855 214.939
   0   3 -10 447.544 125.725
   0   3 -10 374.911 224.088
   0  -3   9 1240.35 280.802
   0   3  -9 1609.45 317.011
   0   3  -9 1958.43 342.752
   0   3  -9 1639.42 201.190
   0  -3   9 1303.24 263.039
   0   3  -9 1668.58 315.425
   0   3  -9 1435.52 241.441
   0  -3   9 1394.28 291.873
   0  -3   9 1414.97 277.227
   0  -3   9 1483.91 320.206
   0   3  -9 1129.57 278.548
   0   3  -9 1192.75 260.474
   0   3  -9 1318.27 302.018
   0   3  -9 1750.49 215.367
   0  -3   9 1480.34 302.619
   0  -3   9 1062.99 244.106
   0   3  -9 1399.58 288.406
   0  -3   9 1623.90 334.471
   0  -3   9 1331.53 295.373
   0  -3   9 1648.96 291.738
   0   3  -9 1629.27 304.517
   0   3  -9 1607.33 280.475
   0   3  -9 1736.91 174.259
   0  -3   9 1165.11 285.489
   0   3  -9 1299.84 293.292
   0   3  -9 1357.06 288.396
   0  -3   8 29277.7 1214.25
   0   3  -8 27463.4 1196.73
   0   3  -8 28678.1 1216.80
   0   3  -8 26253.1 896.697
   0  -3   8 27553.4 1181.51
   0  -3   8 27202.7 1152.17
   0   3  -8 25686.0 1160.44
   0   3  -8 27801.4 1182.12
   0   3  -8 30132.4 850.020
   0  -3   8 28535.4 1204.91
   0  -3   8 27173.0 1176.68
   0   3  -8 28083.6 1074.23
   0   3  -8 27778.3 1193.23
   0   3  -8 27664.1 1123.53
   0  -3   8 27285.9 1179.22
   0  -3   8 27634.7 1191.03
   0   3  -8 28175.5 1207.81
   0   3  -8 27903.6 1184.51
   0  -3   8 26946.8 1171.19
   0  -3   8 28722.3 1149.93
   0  -3   8 26992.1 1171.76
   0   3  -8 28049.5 1188.97
   0  -3   8 27644.1 1190.26
   0   3  -8 30296.2 1244.75
   0   3  -8 28318.6 952.201
   0   3  -8 29164.1 1206.89
   0   3  -8 30701.8 1228.48
   0   3  -7 13221.2 746.683
   0   3  -7 15105.9 786.489
   0  -3   7 13556.2 758.130
   0   3  -7 13251.4 747.652
   0   3  -7 14364.0 512.939
   0   3  -7 12791.1 739.128
   0   3  -7 13378.4 601.181
   0   3  -7 13427.6 753.812
   0   3  -7 14014.6 766.385
   0  -3   7 13815.5 766.354
   0   3  -7 13789.8 762.817
   0  -3   7 13005.0 709.040
   0  -3   7 13711.2 752.449
   0  -3   7 13676.5 752.961
   0   3  -7 14069.9 770.654
   0  -3   7 13379.8 750.742
   0   3  -7 13942.1 765.039
   0   3  -7 12586.1 522.218
   0   3  -7 13926.3 669.971
   0  -3   7 13234.3 721.489
   0   3  -7 13349.9 746.925
   0  -3   7 13020.2 744.084
   0   3  -7 13030.8 741.133
   0  -3   7 14540.8 773.434
   0   3  -7 12874.7 693.842
   0  -3   7 13836.9 756.566
   0  -3   7 13326.1 752.579
   0  -3   6 42.2373 115.419
   0   3  -6-31.0424 137.077
   0   3  -6 427.067 180.095
   0  -3   6-41.5587 147.057
   0  -3   6 94.8479 118.469
   0  -3   6-74.0061 83.9696
   0  -3   6-153.412 155.654
   0   3  -6 146.218 142.719
   0   3  -6 4.36998 145.734
   0   3  -6 106.116 113.162
   0  -3   6-20.3237 115.813
   0   3  -6 26.3227 120.899
   0   3  -6 22.9850 146.257
   0   3  -6 67.1675 120.866
   0  -3   6 76.7122 115.255
   0  -3   6 3.17694 122.015
   0   3  -6-111.023 124.538
   0   3  -6 6.43846 119.501
   0   3  -6 93.6153 81.4677
   0   3  -6 85.6715 59.4539
   0   3  -6-11.3682 157.884
   0  -3   6-108.998 161.762
   0   3  -6 8.28703 113.634
   0  -3   6 223.788 152.890
   0   3  -6 150.153 151.571
   0  -3   6 13.0833 128.851
   0   3  -6 97.0287 157.438
   0   3  -5 14305.4 691.900
   0  -3   5 15293.3 701.450
   0  -3   5 14390.4 701.404
   0  -3   5 13657.7 700.309
   0   3  -5 13509.4 691.564
   0   3  -5 15593.2 729.010
   0   3  -5 15659.8 726.596
   0   3  -5 15314.4 728.897
   0  -3   5 14208.5 697.011
   0  -3   5 14524.2 705.672
   0  -3   5 16741.2 747.690
   0  -3   5 15017.3 706.988
   0   3  -5 12603.2 683.357
   0   3  -5 14923.6 705.100
   0  -3   5 14298.4 705.159
   0  -3   5 14345.1 694.322
   0   3  -5 14462.0 703.587
   0  -3   5 15646.8 729.950
   0   3  -5 15343.6 716.471
   0   3  -5 13786.6 697.318
   0   3  -5 15777.8 724.910
   0   3  -5 15087.0 713.267
   0   3  -5 14550.7 713.440
   0   3  -5 14771.0 663.788
   0   3  -5 14058.5 478.318
   0  -3   5 16176.3 738.164
   0   3  -5 15161.1 716.421
   0   3  -5 15335.4 727.066
   0   3  -5 14661.2 625.260
   0   3  -5 16142.0 735.154
   0  -3   5 15128.5 717.483
   0   3  -5 14032.2 694.308
   0  -3   5 15062.4 706.241
   0  -3   5 14755.1 704.782
   0  -3   5 14687.7 705.138
   0  -3   5 14848.4 712.692
   0  -3   5 14003.6 654.665
   0  -3   5 14683.7 707.298
   0   3  -4 73402.3 1902.32
   0  -3   4 68865.2 1873.86
   0   3  -4 71154.1 1887.12
   0  -3   4 71013.2 1887.54
   0  -3   4 71812.6 1916.82
   0   3  -4 69526.3 1890.44
   0  -3   4 72550.1 1898.13
   0  -3   4 71996.0 1898.94
   0  -3   4 69589.3 1750.96
   0   3  -4 74280.5 1917.53
   0   3  -4 71480.7 1891.17
   0   3  -4 70273.2 1895.29
   0  -3   4 71382.0 1897.91
   0  -3   4 68492.8 1875.78
   0   3  -4 71916.9 1795.53
   0   3  -4 70695.3 1752.29
   0  -3   4 69086.4 1877.09
   0  -3   4 69505.0 1881.15
   0   3  -4 67511.6 1869.03
   0   3  -4 72754.5 1903.37
   0  -3   4 70891.4 1552.22
   0   3  -4 71186.7 1909.27
   0   3  -4 73647.2 1909.76
   0  -3   4 72590.4 1903.40
   0   3  -4 67977.5 1867.06
   0  -3   4 72930.6 1904.45
   0   3  -4 71491.2 1887.42
   0   3  -4 67916.9 1876.40
   0   3  -4 68595.7 1883.58
   0  -3   4 68981.6 1875.82
   0   3  -4 66809.0 1545.47
   0  -3   4 71421.2 1886.11
   0   3  -4 71728.0 1893.51
   0   3  -4 67979.2 1598.03
   0  -3   4 73831.1 1913.28
   0  -3   4 71675.3 1896.54
   0   3  -4 71586.3 1890.48
   0  -3   4 68152.5 1766.01
   0   3  -4 71940.9 1896.57
   0  -3   4 67937.8 1868.37
   0   3  -4 74463.1 1907.24
   0  -3   4 66649.1 1851.75
   0  -3   4 70494.3 1910.99
   0  -3   4 70415.0 1883.68
   0  -3   4 68336.9 1870.23
   0   3  -4 68301.9 1898.96
   0   3  -3 50047.7 1445.71
   0   3  -3 50057.1 1173.86
   0  -3   3 50463.3 1440.27
   0  -3   3 49670.4 1468.48
   0  -3   3 53127.8 1480.26
   0  -3   3 52346.1 1466.98
   0  -3   3 53196.5 1464.48
   0  -3   3 49637.9 1436.92
   0  -3   3 51701.6 1464.42
   0  -3   3 51554.9 1456.38
   0  -3   3 51061.6 1443.91
   0  -3   3 49668.2 1310.98
   0   3  -3 50037.1 1458.50
   0  -3   3 49212.8 1432.43
   0   3  -3 53120.0 1488.47
   0   3  -3 50405.0 1439.27
   0  -3   3 51445.6 1447.71
   0   3  -3 51486.5 1456.74
   0   3  -3 51285.2 1452.44
   0   3  -3 54366.1 1475.09
   0   3  -3 52239.1 1331.85
   0  -3   3 50605.4 1443.55
   0   3  -3 51446.1 1457.01
   0   3  -3 51695.4 1469.90
   0  -3   3 50699.3 1444.73
   0   3  -3 51707.1 1454.60
   0  -3   3 51116.0 1451.96
   0  -3   3 50538.7 1452.09
   0   3  -3 52499.2 1464.57
   0   3  -3 50717.8 1343.21
   0   3  -3 50623.4 1449.47
   0   3  -3 53507.0 1462.95
   0   3  -3 53139.3 1468.71
   0  -3   3 52201.8 1472.84
   0   3  -3 52136.3 1455.71
   0  -3   3 50567.1 1445.50
   0   3  -3 49445.9 1440.42
   0   3  -3 50590.5 1154.20
   0   3  -3 52003.8 1452.28
   0  -3   3 52528.2 1466.82
   0  -3   3 50666.8 1343.59
   0   3  -3 55186.2 1483.53
   0  -3   3 51982.9 1186.88
   0  -3   2 50383.1 1382.87
   0  -3   2 47724.0 1360.67
   0  -3   2 49475.1 1363.32
   0   3  -2 49776.9 1366.57
   0  -3   2 47793.7 1382.37
   0  -3   2 45327.0 1332.13
   0   3  -2 48562.8 1186.48
   0  -3   2 48376.0 1357.16
   0   3  -2 48410.6 1362.93
   0   3  -2 47783.9 1363.09
   0  -3   2 47154.6 1273.85
   0   3  -2 49015.2 1353.20
   0   3  -2 48027.6 1360.12
   0   3  -2 48637.6 1364.10
   0   3  -2 48220.5 1362.80
   0   3  -2 45647.8 1332.28
   0  -3   2 47230.3 1347.55
   0  -3   2 48086.1 1357.94
   0   3  -2 48417.4 1354.79
   0   3  -2 50461.2 1378.15
   0   3  -2 49091.9 1367.64
   0  -3   2 48371.0 1391.67
   0  -3   2 52408.3 1394.59
   0   3  -2 51771.2 1411.64
   0  -3   2 47945.4 1353.25
   0  -3   2 46604.6 1344.02
   0   3  -2 51843.4 1386.65
   0   3  -2 48848.8 1394.16
   0   3  -2 46779.1 1240.70
   0  -3   2 48022.8 1182.33
   0  -3   2 48260.7 1155.84
   0  -3   2 47746.4 1346.33
   0   3  -2 49601.0 1364.88
   0   3  -2 49991.4 1370.30
   0  -3   2 46420.1 1343.80
   0  -3   2 50957.6 1374.58
   0   3  -2 50945.1 1378.43
   0  -3   2 49856.0 1377.71
   0  -3   2 48201.5 1357.77
   0   3  -2 48773.4 1366.48
   0  -3   2 48745.1 1368.24
   0  -3   2 47160.1 1350.71
   0   3  -2 49736.4 1281.07
   0   3  -2 50295.8 1372.31
   0   3  -2 46645.1 1362.06
   0  -3   2 47788.1 1355.52
   0   3  -2 49603.3 1363.36
   0   3  -1 239675. 4947.08
   0   3  -1 231650. 4920.05
   0   3  -1 250555. 5056.82
   0  -3   1 231674. 4983.55
   0  -3   1 242781. 5014.44
   0  -3   1 242480. 5015.23
   0  -3   1 241989. 4945.60
   0   3  -1 228948. 4988.54
   0  -3   1 236972. 4918.65
   0  -3   1 227504. 4977.51
   0   3  -1 232198. 4989.10
   0  -3   1 238871. 4999.16
   0   3  -1 254385. 5023.68
   0  -3   1 226800. 4972.09
   0  -3   1 240076. 4996.41
   0  -3   1 227377. 4927.87
   0  -3   1 231581. 5023.46
   0  -3   1 240897. 4660.04
   0   3  -1 248990. 5014.62
   0   3  -1 235920. 4996.52
   0  -3   1 235629. 4994.67
   0   3  -1 232922. 4968.36
   0   3  -1 230896. 4971.78
   0  -3   1 249203. 5001.98
   0   3  -1 246875. 4927.07
   0  -3   1 228835. 4978.34
   0   3  -1 232286. 4991.52
   0  -3   1 238941. 4907.12
   0   3  -1 248774. 5008.94
   0   3  -1 236879. 4910.82
   0   3  -1 239259. 5002.72
   0  -3   1 233530. 4988.63
   0  -3   1 242297. 5003.48
   0  -3   1 242660. 5003.29
   0   3  -1 235867. 4990.76
   0   3  -1 247948. 5014.43
   0   3  -1 235524. 5001.38
   0  -3   1 237990. 5008.18
   0   3  -1 237919. 4691.06
   0  -3   1 239947. 5010.68
   0   3  -1 231939. 4986.27
   0   3  -1 239079. 5055.16
   0  -3   1 242724. 5015.06
   0   3  -1 238067. 4991.23
   0   3  -1 237838. 4987.67
   0   3  -1 228600. 4982.79
   0   3  -1 246313. 5009.83
   0  -3   1 243848. 5063.82
   0  -3   1 226853. 4973.12
   0   3   0 126248. 2831.90
   0   3   0 119440. 2816.32
   0   3   0 121864. 2768.23
   0  -3   0 119736. 2805.76
   0   3   0 123756. 2834.39
   0   3   0 124884. 2829.72
   0  -3   0 126788. 2835.58
   0   3   0 120294. 2819.31
   0   3   0 121433. 2694.56
   0   3   0 125317. 2829.60
   0   3   0 126638. 2828.89
   0  -3   0 122505. 2825.09
   0  -3   0 127023. 2786.39
   0  -3   0 126486. 2703.49
   0  -3   0 123534. 2852.50
   0   3   0 125306. 2789.92
   0   3   0 120942. 2823.39
   0  -3   0 129525. 2849.48
   0  -3   0 128744. 2846.65
   0   3   0 126201. 2828.31
   0   3   0 123962. 2833.73
   0   3   0 130351. 2851.36
   0  -3   0 125655. 2827.14
   0  -3   0 128431. 2820.99
   0  -3   0 120826. 2811.56
   0  -3   0 124749. 2787.83
   0  -3   0 124961. 2828.31
   0   3   0 121357. 2786.63
   0   3   0 128289. 2842.64
   0   3   0 129812. 2849.65
   0  -3   0 128548. 2898.77
   0  -3   0 115752. 2795.55
   0  -3   0 120843. 2812.23
   0  -3   0 122936. 2826.49
   0  -3   0 127378. 2842.63
   0   3   0 122326. 2793.00
   0   3   0 127681. 2780.47
   0  -3   0 125313. 2795.37
   0   3   0 127400. 2840.12
   0  -3   0 119683. 2809.26
   0  -3   0 121530. 2826.01
   0   3   0 124839. 2818.93
   0  -3   0 125276. 2763.83
   0  -3   0 128242. 2845.34
   0  -3   0 122404. 2824.36
   0   3   0 130112. 2846.00
   0   3   0 122500. 2876.48
   0   3   0 122162. 2827.38
   0  -3  -1 141.252 105.246
   0   3   1 261.050 114.981
   0  -3  -1 375.870 117.303
   0   3   1 333.153 120.871
   0  -3  -1 296.827 111.067
   0   3   1 291.981 99.7396
   0  -3  -1 182.450 95.6528
   0   3   1 521.072 147.020
   0   3   1 292.727 122.158
   0  -3  -1 362.677 77.5477
   0   3   1 302.808 112.389
   0   3   1 177.724 109.715
   0   3   1 223.649 127.269
   0   3   1 304.525 109.623
   0   3   1 185.201 87.2287
   0  -3  -1 138.578 83.3122
   0   3   1 87.5635 98.4776
   0   3   1 229.905 111.552
   0  -3  -1 193.922 92.7837
   0   3   1 253.651 110.459
   0  -3  -1 332.526 106.253
   0  -3  -1 457.893 122.962
   0  -3  -1 376.376 111.485
   0  -3  -1 373.210 118.439
   0   3   1 122.624 81.8355
   0  -3  -1 164.035 82.6112
   0   3   1 366.953 120.002
   0  -3  -1 175.808 98.3107
   0  -3  -1 172.656 108.916
   0  -3  -1 50.7402 77.5281
   0  -3  -1 249.727 90.3544
   0  -3  -1 188.150 99.5658
   0  -3  -1 321.271 114.721
   0   3   1 293.252 95.7443
   0  -3  -1 374.804 121.986
   0   3   1 300.806 76.9001
   0   3   1 333.944 104.695
   0   3   1 316.797 117.810
   0  -3  -1 451.393 131.148
   0   3   1 374.011 150.471
   0   3   1 234.496 102.235
   0  -3  -1 470.473 137.175
   0   3   1 342.210 124.568
   0  -3  -1 308.262 96.0738
   0  -3  -1 272.893 99.0287
   0   3   1 301.113 97.1347
   0   3   1 157.859 108.770
   0   3   2 3843.43 319.433
   0  -3  -2 3582.53 301.305
   0  -3  -2 3960.72 312.954
   0  -3  -2 3923.98 325.651
   0  -3  -2 3994.79 198.082
   0  -3  -2 4104.33 316.722
   0   3   2 3991.24 325.126
   0  -3  -2 4005.05 316.015
   0   3   2 3772.86 307.020
   0  -3  -2 3917.34 312.483
   0  -3  -2 3887.56 298.358
   0   3   2 3802.95 305.691
   0  -3  -2 3979.33 314.611
   0   3   2 4136.91 331.946
   0  -3  -2 3841.25 326.554
   0   3   2 3590.95 188.389
   0  -3  -2 3496.51 283.212
   0  -3  -2 4183.09 317.299
   0   3   2 3407.08 301.545
   0   3   2 3608.56 248.527
   0   3   2 3553.23 303.102
   0   3   2 3138.58 305.456
   0   3   2 3924.62 310.243
   0  -3  -2 4110.70 328.684
   0   3   2 3439.79 270.681
   0   3   2 3930.44 309.847
   0  -3  -2 3544.72 298.573
   0  -3  -2 4311.65 328.892
   0   3   2 3663.86 307.872
   0  -3  -2 3818.36 307.689
   0  -3  -2 3639.57 165.786
   0   3   2 3780.56 170.912
   0   3   2 3759.77 305.739
   0  -3  -2 3454.91 306.635
   0   3   2 3786.14 314.946
   0   3   2 3762.19 328.459
   0   3   2 4134.15 328.865
   0  -3  -2 3581.37 302.363
   0   3   2 4316.22 336.446
   0  -3  -2 3748.71 312.227
   0   3   2 4153.40 318.164
   0  -3  -2 3538.19 246.633
   0   3   2 3795.13 181.968
   0   3   2 3476.18 305.704
   0  -3  -2 3538.11 296.890
   0   3   2 3283.09 292.770
   0   3   2 4044.19 330.122
   0  -3  -2 3674.15 303.692
   0  -3  -2 3648.64 310.672
   0   3   2 3869.34 303.336
   0  -3  -3 16714.4 728.617
   0  -3  -3 17759.9 749.229
   0   3   3 16961.5 732.088
   0   3   3 18227.8 559.256
   0  -3  -3 17616.3 741.456
   0  -3  -3 17845.9 747.509
   0  -3  -3 17491.6 738.711
   0  -3  -3 17068.4 732.900
   0   3   3 16372.8 459.335
   0   3   3 18433.0 762.516
   0   3   3 17138.3 736.479
   0  -3  -3 18025.4 747.616
   0  -3  -3 17027.9 732.864
   0   3   3 16290.5 742.997
   0  -3  -3 16593.2 457.103
   0  -3  -3 16609.5 725.411
   0   3   3 17812.4 744.571
   0  -3  -3 17986.8 769.551
   0   3   3 18874.7 759.333
   0   3   3 17389.2 741.310
   0   3   3 17705.0 743.093
   0  -3  -3 17903.3 755.209
   0  -3  -3 17069.8 735.963
   0   3   3 18489.2 772.940
   0  -3  -3 15785.6 710.746
   0   3   3 18137.3 540.583
   0   3   3 17721.4 746.503
   0   3   3 17769.6 748.934
   0  -3  -3 17188.2 742.258
   0  -3  -3 17933.6 748.308
   0  -3  -3 17714.2 610.057
   0   3   3 16728.6 744.608
   0   3   3 17621.7 753.517
   0   3   3 16606.7 731.098
   0   3   3 17960.8 748.346
   0   3   3 16574.7 729.177
   0  -3  -3 17247.6 757.487
   0  -3  -3 17718.4 743.882
   0   3   3 16743.2 601.329
   0  -3  -3 16923.7 727.999
   0  -3  -3 16567.9 724.689
   0  -3  -3 17801.9 765.597
   0   3   3 17164.5 739.011
   0   3   3 18584.0 755.447
   0   3   3 18236.1 749.968
   0   3   3 17371.5 738.514
   0  -3  -3 18027.4 717.618
   0  -3  -3 16418.4 718.114
   0   3   3 18268.7 751.436
   0   3   3 18323.9 702.438
   0  -3  -3 16645.8 681.994
   0  -3  -3 17050.0 528.459
   0  -3  -4 7444.19 486.436
   0   3   4 6939.49 470.281
   0  -3  -4 7091.59 439.416
   0  -3  -4 7078.98 472.231
   0   3   4 7081.21 350.030
   0  -3  -4 6633.76 453.499
   0   3   4 7251.42 481.231
   0  -3  -4 7039.52 491.965
   0  -3  -4 7605.16 484.886
   0  -3  -4 6707.01 470.105
   0   3   4 6875.20 478.344
   0   3   4 7020.86 469.302
   0  -3  -4 7354.74 476.694
   0  -3  -4 7243.85 454.288
   0  -3  -4 7219.75 471.371
   0   3   4 6930.97 470.237
   0   3   4 7453.06 478.326
   0  -3  -4 7054.68 469.341
   0   3   4 6622.82 465.271
   0   3   4 6969.54 480.690
   0   3   4 7593.75 483.213
   0   3   4 6962.27 470.452
   0  -3  -4 6540.67 338.877
   0   3   4 6543.16 455.712
   0   3   4 7254.76 479.471
   0   3   4 6856.23 467.163
   0  -3  -4 7600.12 366.383
   0  -3  -4 6870.93 464.316
   0   3   4 7704.05 455.620
   0  -3  -4 7143.03 485.352
   0  -3  -4 6057.57 442.188
   0  -3  -4 7442.42 484.181
   0  -3  -4 6053.98 440.470
   0   3   4 7709.44 488.366
   0  -3  -4 7404.40 481.092
   0  -3  -4 7469.48 481.220
   0  -3  -4 7330.39 476.935
   0  -3  -4 7125.11 489.452
   0   3   4 7478.78 480.667
   0   3   4 7623.03 482.711
   0   3   4 7223.77 481.062
   0  -3  -5 11540.7 658.852
   0   3   5 11927.8 668.724
   0  -3  -5 11060.8 644.789
   0   3   5 14034.0 715.644
   0  -3  -5 11656.2 682.575
   0  -3  -5 12385.3 699.630
   0  -3  -5 12068.6 528.147
   0   3   5 13017.3 691.789
   0   3   5 11553.1 661.116
   0  -3  -5 12811.0 637.042
   0   3   5 11835.7 555.573
   0   3   5 13748.7 708.964
   0  -3  -5 13122.8 681.124
   0   3   5 12835.1 681.847
   0   3   5 12199.6 665.729
   0   3   5 13043.9 690.728
   0  -3  -5 12477.7 684.067
   0   3   5 12822.3 685.335
   0   3   5 12699.1 687.542
   0   3   5 11477.9 351.189
   0   3   5 11863.7 527.133
   0  -3  -5 11852.4 658.704
   0  -3  -5 12203.3 663.636
   0  -3  -5 12757.1 506.981
   0   3   5 12462.7 629.550
   0  -3  -5 12177.2 661.536
   0   3   6 20556.6 953.815
   0   3   6 20848.5 955.952
   0   3   6 20820.9 947.959
   0  -3  -6 20260.0 942.159
   0  -3  -6 19824.5 937.572
   0  -3  -6 21348.8 962.869
   0   3   6 21291.1 962.401
   0   3   6 19547.5 926.718
   0  -3  -6 21871.7 995.806
   0   3   6 18450.7 897.234
   0  -3  -6 19984.3 940.436
   0  -3  -6 21163.5 713.566
   0   3   6 21027.2 952.286
   0   3   6 21185.3 802.875
   0  -3  -6 19604.2 923.365
   0   3   6 20514.9 762.525
   0   3   6 19800.7 927.411
   0  -3  -6 19358.7 926.709
   0   3   6 20373.3 939.369
   0  -3  -6 19513.0 868.248
   0  -3  -6 21961.4 995.603
   0   3   6 21201.5 953.632
   0  -3  -6 19881.6 784.056
   0  -3  -6 20004.9 934.025
   0  -3  -6 18661.1 909.347
   0   3   6 22206.5 976.040
   0   3   7 2478.84 359.511
   0  -3  -7 2762.14 239.145
   0   3   7 2830.60 366.173
   0   3   7 2879.69 184.128
   0   3   7 2566.57 358.231
   0   3   7 2874.28 253.191
   0  -3  -7 3197.78 370.920
   0   3   7 3021.48 385.160
   0   3   7 2829.01 357.333
   0  -3  -7 3181.86 422.036
   0  -3  -7 3207.50 386.919
   0  -3  -7 2745.49 293.230
   0  -3  -7 2484.01 354.255
   0  -3  -7 2738.90 355.103
   0  -3  -7 2576.11 346.993
   0   3   7 2727.91 356.284
   0   3   7 2770.76 374.379
   0   3   7 2332.56 344.165
   0   3   7 2709.70 371.686
   0  -3  -7 2915.99 335.457
   0   3   7 2535.73 343.716
   0  -3  -7 2752.52 354.435
   0  -3  -7 2779.54 371.376
   0   3   7 3287.79 384.858
   0   3   7 2976.30 299.719
   0  -3  -7 2453.52 341.686
   0  -3  -7 3059.87 384.540
   0  -3  -8 33112.4 1367.71
   0   3   8 31988.5 1337.89
   0   3   8 32774.2 1348.85
   0  -3  -8 32307.3 1329.55
   0   3   8 30203.2 993.689
   0  -3  -8 31433.2 1320.44
   0  -3  -8 31363.9 1319.95
   0   3   8 31922.2 1190.66
   0  -3  -8 29795.9 1310.81
   0  -3  -8 33050.5 1347.77
   0   3   8 33068.6 1354.80
   0  -3  -8 32873.7 1390.22
   0   3   8 30823.7 886.338
   0  -3  -8 32267.8 1353.18
   0  -3  -8 32193.0 1279.61
   0   3   8 34460.0 1374.48
   0   3   8 32261.6 1300.48
   0   3   8 32406.4 1347.89
   0   3   8 31511.1 1338.87
   0   3   8 33308.8 1361.04
   0  -3  -8 32275.8 936.731
   0   3   8 34990.3 1382.26
   0  -3  -8 30577.1 1326.26
   0  -3  -8 32556.5 1336.55
   0   3   8 33772.8 1364.26
   0   3   8 33017.5 1355.13
   0   3   8 34385.1 1377.11
   0   3   9-61.9080 212.670
   0   3   9-25.2843 165.439
   0   3   9 594.468 242.738
   0  -3  -9 25.7194 161.485
   0  -3  -9 578.813 274.304
   0   3   9 142.761 165.733
   0   3   9 129.015 161.654
   0  -3  -9 27.5927 156.617
   0   3   9 150.998 173.184
   0  -3  -9 187.182 157.925
   0  -3  -9 63.3589 159.881
   0   3   9 24.6737 161.041
   0   3   9 251.668 216.584
   0  -3  -9 285.925 189.092
   0   3   9 160.005 195.073
   0  -3  -9 231.449 155.825
   0   3   9 289.486 96.3220
   0   3   9 266.154 139.975
   0   3   9-71.0452 203.192
   0  -3  -9 13.3919 157.050
   0  -3  -9 127.923 127.182
   0   3   9 190.701 157.197
   0  -3  -9-29.0932 156.164
   0   3   9 95.5296 59.2309
   0  -3  -9 315.806 76.0357
   0   3  10 227.887 206.606
   0   3  10 165.827 195.229
   0   3  10 104.763 178.189
   0  -3 -10 33.5692 41.6001
   0   3  10-259.842 220.443
   0   3  10 168.057 219.556
   0   3  10-97.0724 147.736
   0   3  10 111.226 72.2063
   0   3  10-6.77810 52.1435
   0   3  10 146.331 188.322
   0   3  10-30.3033 134.503
   0  -3 -10 41.9037 171.704
   0  -3 -10-26.2313 170.910
   0   3  10 148.844 180.446
   0  -3 -10 214.711 225.787
   0   3  10-260.409 164.132
   0  -3 -10 67.2772 201.726
   0  -3 -10 299.120 231.485
   0   3  10 3.42642 178.290
   0  -3 -10 194.298 189.870
   0  -3 -10 157.667 167.070
   0  -3 -10-99.9031 193.715
   0  -3 -10-145.785 168.745
   0   3  10-201.529 169.836
   0  -3 -10 42.7977 187.358
   0  -3 -11 26812.1 1388.97
   0  -3 -11 27551.4 1363.48
   0   3  11 27965.3 1386.19
   0  -3 -11 27112.4 1382.25
   0   3  11 29212.5 1414.00
   0  -3 -11 26211.8 1338.88
   0   3  11 27603.5 1367.22
   0   3  11 27039.0 1373.78
   0   3  11 27575.0 1379.02
   0  -3 -11 26820.6 1346.98
   0  -3 -11 27936.5 1396.02
   0  -3 -11 27093.5 1359.16
   0  -3 -11 26519.6 1369.58
   0  -3 -11 27263.9 1299.56
   0   3  11 27036.1 1368.76
   0   3  11 28011.9 1392.76
   0   3  11 25282.3 1199.99
   0  -3 -11 25352.1 709.145
   0   3  11 25833.1 1332.76
   0   3  11 27631.0 1292.09
   0   3  11 27883.0 859.643
   0   3  11 29452.1 1418.66
   0   3  11 27524.1 935.945
   0   3  11 27920.6 1381.33
   0  -3 -11 26212.3 1345.11
   0   3  12 30035.1 1505.67
   0   3  12 32007.8 1426.65
   0  -3 -12 30728.3 1514.36
   0   3  12 31603.6 911.457
   0  -3 -12 29926.3 1538.58
   0  -3 -12 33350.8 1568.78
   0   3  12 30392.0 1516.10
   0   3  12 29777.8 1065.64
   0  -3 -12 31408.3 1544.08
   0   3  12 31383.1 1535.56
   0  -3 -12 31691.8 1532.37
   0  -3 -12 31650.7 1535.72
   0   3  12 29608.5 1394.07
   0   3  12 36122.4 1624.36
   0   3  12 34335.0 1592.92
   0   3  12 31493.2 1537.42
   0   3  12 29635.2 1504.26
   0  -3 -12 30701.8 1530.89
   0  -3 -12 30683.5 1530.66
   0  -3 -12 31571.4 1486.18
   0   3  12 33234.5 1576.17
   0   3  12 32918.6 1554.16
   0   3  12 32910.8 1562.86
   0  -3 -12 28940.6 1477.53
   0   3  13 7651.83 754.596
   0  -3 -13 7934.70 785.433
   0  -3 -13 8119.66 824.379
   0  -3 -13 7905.10 767.571
   0   3  13 7284.13 737.132
   0   3  13 8362.70 785.099
   0   3  13 8784.74 818.830
   0   3  13 8872.31 739.266
   0   3  13 8074.85 778.802
   0  -3 -13 7958.63 789.222
   0  -3 -13 7789.84 756.998
   0  -3 -13 7700.98 773.830
   0  -3 -13 7387.32 748.469
   0   3  13 8241.37 787.532
   0   3  13 8277.13 791.327
   0   3  13 8109.31 345.712
   0   3  13 7539.70 758.762
   0   3  13 8171.72 787.111
   0   3  13 7733.31 698.371
   0   3  13 7775.36 499.358
   0   3  13 8065.75 794.460
   0  -3 -13 9067.84 810.476
   0  -3 -13 8835.66 829.858
   0  -3 -13 8877.57 810.709
   0   3  13 7512.42 752.458
   0  -3 -14 18932.0 1231.11
   0  -3 -14 19838.9 1274.43
   0   3  14 19856.5 1266.44
   0   3  14 18181.9 1232.36
   0   3  14 17545.6 1226.09
   0   3  14 18685.3 1246.55
   0   3  14 19787.7 1283.57
   0  -3 -14 18111.8 1225.05
   0  -3 -14 18079.6 1244.85
   0   3  14 18600.7 1250.51
   0   3  14 19601.0 1280.52
   0   3  14 18319.5 1228.16
   0   3  14 19764.4 1285.91
   0  -3 -14 19456.9 1264.52
   0  -3 -14 20078.9 1311.95
   0  -3 -14 19924.3 1267.55
   0   3  14 19420.7 1247.31
   0  -3 -14 17600.5 1201.76
   0   3  14 16846.3 1083.03
   0   3  14 18797.4 1259.14
   0   3  14 19408.7 1163.32
   0  -3 -14 19385.6 1280.52
   0  -3 -14 19622.5 1297.69
   0  -3 -15 15181.5 1168.59
   0   3  15 15070.9 1152.39
   0  -3 -15 14824.6 1147.26
   0   3  15 17009.5 1220.99
   0  -3 -15 16960.9 1212.86
   0  -3 -15 15550.3 1163.52
   0   3  15 16617.1 1223.87
   0   3  15 15779.5 1186.36
   0   3  15 16300.1 1187.04
   0   3  15 17490.5 1242.43
   0  -3 -15 17462.4 1252.16
   0   3  15 17562.1 1249.10
   0   3  15 15851.2 1176.49
   0  -3 -15 16725.9 1199.37
   0   3  15 15210.5 1044.36
   0   3  15 13732.2 1109.61
   0   3  15 15312.3 1159.43
   0  -3 -15 17466.3 1207.46
   0   3  15 18447.5 1248.18
   0   3  15 15528.0 1079.07
   0  -3 -15 14931.4 1159.44
   0  -3 -15 15214.4 1181.01
   0  -3 -15 14762.9 1163.78
   0   3  16 10491.0 875.950
   0   3  16 10723.6 929.537
   0  -3 -16 9301.26 932.331
   0   3  16 11972.9 1060.61
   0   3  16 9812.80 946.502
   0  -3 -16 9934.33 982.987
   0   3  16 9837.78 970.678
   0  -3 -16 11934.0 1017.30
   0  -3 -16 11268.4 1021.78
   0   3  16 11727.3 1033.79
   0   3  16 11158.0 1012.95
   0   3  16 10916.7 1017.04
   0   3  16 10565.3 996.000
   0  -3 -16 11151.5 1009.65
   0   3  16 13487.0 1120.53
   0   3  16 10886.8 1005.95
   0  -3 -16 10489.1 999.610
   0  -3 -16 11027.6 1022.30
   0  -3 -16 10880.5 1014.86
   0   3  16 10615.8 996.827
   0   3  16 10912.0 1009.39
   0  -3 -16 9338.68 932.269
   0  -3 -16 10489.5 1004.29
   0  -3 -17-225.766 272.083
   0  -3 -17 21.5047 278.814
   0   3  17 448.950 334.934
   0  -3 -17 57.7504 253.782
   0   3  17-62.1152 271.937
   0   3  17-8.10024 263.284
   0  -3 -17-46.6573 215.253
   0   3  17-42.3484 216.149
   0   3  17-111.274 228.193
   0   3  17 560.227 371.908
   0  -3 -17-277.462 276.195
   0  -3 -17 646.914 393.042
   0   3  17 126.063 187.649
   0  -3 -17 529.480 365.524
   0   3  17 93.0633 316.552
   0   3  17 760.301 405.464
   0  -3 -17 447.611 338.120
   0  -3 -17 74.9407 271.426
   0  -3 -17 282.643 321.947
   0   3  17 201.613 293.229
   0   3  17 365.643 282.754
   0   3  17-130.024 302.921
   0   3  17-181.668 303.287
   0  -3 -18 38983.8 2121.23
   0  -3 -18 41491.7 2184.40
   0   3  18 42606.0 2089.27
   0   3  18 39313.4 2145.26
   0   3  18 44173.2 2259.39
   0   3  18 41654.9 2196.26
   0   3  18 41779.5 1970.61
   0  -3 -18 45082.6 2265.52
   0  -3 -18 42905.2 2252.43
   0  -3 -18 42232.0 2144.80
   0   3  18 41379.0 2193.95
   0   3  18 46107.5 2298.95
   0   3  18 46804.8 2262.60
   0   3  18 40436.9 2174.96
   0  -3 -18 43105.6 2254.49
   0   3  18 44603.9 2261.31
   0   3  18 44390.8 2263.66
   0  -3 -18 41106.1 2215.42
   0   3  18 42524.5 2232.74
   0  -3 -18 40257.7 2186.56
   0   3  18 48011.6 2328.51
   0  -3 -18 40971.2 2167.45
   0  -3 -18 38026.4 2105.27
   0   3  19 675.210 313.788
   0   3  19 921.326 428.611
   0   3  19 1277.09 449.977
   0   3  19 440.588 309.141
   0  -3 -19 612.040 328.535
   0   3  19 1175.02 408.193
   0   3  19 1417.68 502.439
   0  -3 -19 1500.70 489.961
   0  -3 -19 1672.16 527.786
   0   3  19 507.119 410.161
   0  -3 -19 412.141 330.801
   0  -3 -19 868.691 397.916
   0   3  19 576.125 324.380
   0  -3 -19 223.440 267.504
   0  -3 -19 1116.21 460.716
   0  -3 -19 1192.09 465.719
   0   3  19 1668.68 485.524
   0   3  19 1095.55 346.053
   0   3  19 1761.80 526.641
   0  -3 -19-24.3992 230.694
   0   3  19 841.260 431.335
   0   3  19 538.065 306.739
   0   3  19 517.943 386.458
   0  -3 -19 498.337 411.121
   0  -3 -20 2770.87 600.896
   0   3  20 3295.67 669.261
   0   3  20 3815.40 703.909
   0  -3 -20 3561.10 685.423
   0  -3 -20 3703.92 696.891
   0   3  20 3638.33 707.641
   0   3  20 3417.97 640.811
   0  -3 -20 3891.72 709.992
   0   3  20 3514.47 675.847
   0   3  20 3013.45 567.171
   0   3  20 3779.77 680.919
   0   3  20 3562.26 669.178
   0  -3 -20 3586.73 672.569
   0  -3 -20 3915.10 693.609
   0   3  20 3131.18 634.195
   0  -3 -20 3495.24 676.183
   0   3  20 2393.71 580.187
   0   3  20 3683.72 711.026
   0  -3 -20 3240.42 653.349
   0  -3 -20 2678.62 604.751
   0  -3 -20 3860.83 662.914
   0   3  20 2853.04 517.562
   0   3  20 3322.00 657.105
   0   3  20 3223.26 616.225
   0   3  21 2191.06 562.792
   0   3  21 3556.84 695.879
   0   3  21 2485.37 600.134
   0   3  21 1512.92 460.839
   0  -3 -21 2225.65 519.171
   0  -3 -21 3227.24 666.937
   0  -3 -21 2475.12 591.629
   0   3  21 3761.03 725.744
   0   3  21 3304.65 662.250
   0  -3 -21 3058.29 681.339
   0   3  21 2048.01 540.708
   0  -3 -21 3161.36 645.696
   0  -3 -21 2429.85 597.288
   0  -3 -21 3272.70 692.899
   0   3  21 3290.35 672.416
   0   3  21 2162.75 545.419
   0   3  21 1741.39 425.826
   0   3  21 2487.95 575.809
   0   3  21 1993.53 538.343
   0  -3 -21 3259.85 657.127
   0   3  21 2264.93 573.836
   0   3  21 2305.72 575.423
   0  -3 -21 3635.50 694.425
   0  -3 -21 2421.58 594.826
   0   3  22 3092.96 680.639
   0   3  22 4401.04 803.925
   0  -3 -22 4136.06 774.260
   0  -3 -22 4006.16 756.041
   0   3  22 3628.89 743.197
   0   3  22 3732.93 723.658
   0   3  22 2954.68 655.809
   0   3  22 2594.44 607.174
   0  -3 -22 4572.47 826.583
   0   3  22 2531.52 574.064
   0   3  22 3045.36 631.927
   0   3  22 5117.94 847.792
   0  -3 -22 3482.69 705.600
   0  -3 -22 3649.45 704.016
   0  -3 -22 3519.11 660.934
   0   3  22 3639.96 690.067
   0  -3 -22 4171.49 771.534
   0  -3 -22 2845.60 655.476
   0   3  22 2075.00 539.902
   0  -3 -22 4025.05 778.732
   0   3  22 3172.59 696.279
   0   3  22 4002.62 761.467
   0  -3 -22 2871.42 672.549
   0  -3 -23 3523.68 768.205
   0   3  23 2590.75 654.814
   0  -3 -23 2864.60 700.660
   0  -3 -23 3131.32 693.504
   0  -3 -23 3472.81 724.063
   0   3  23 2734.72 671.106
   0   3  23 3515.80 755.530
   0  -3 -23 2446.87 606.288
   0  -3 -23 3182.38 711.409
   0  -3 -23 2423.10 627.544
   0   3  23 4576.71 837.869
   0   3  23 4019.99 765.574
   0   3  23 2860.00 692.019
   0   3  23 2812.19 681.975
   0  -3 -23 4640.29 783.154
   0  -3 -23 3512.86 757.530
   0   3  23 3348.63 717.020
   0   3  23 2784.79 628.680
   0   3  23 1993.82 604.217
   0   3  24 1452.55 471.310
   0  -3 -24 718.341 399.713
   0   4 -26 1003.12 416.571
   0  -4  25 17915.9 1547.87
   0   4 -25 16099.9 1424.38
   0  -4  24 519.828 386.144
   0   4 -24 441.822 312.417
   0   4 -24 592.563 404.396
   0  -4  24 657.433 386.006
   0   4 -24 842.057 361.784
   0  -4  24 713.823 371.387
   0  -4  24 460.928 357.074
   0   4 -24 682.620 380.455
   0  -4  24 605.906 372.291
   0  -4  24 466.342 339.787
   0   4 -24 569.763 360.973
   0   4 -24 505.872 327.165
   0  -4  24-176.771 210.486
   0   4 -24 392.002 260.679
   0   4 -24 482.410 354.784
   0  -4  24 1381.21 489.400
   0  -4  24 407.341 286.492
   0  -4  24-84.2804 224.053
   0   4 -24 150.458 274.684
   0   4 -24 468.263 341.946
   0   4 -24 598.341 332.680
   0  -4  23 4142.81 772.177
   0   4 -23 3832.97 734.266
   0  -4  23 3412.87 713.189
   0  -4  23 4673.82 821.113
   0  -4  23 2966.56 675.874
   0   4 -23 6279.85 955.703
   0  -4  23 4492.18 812.171
   0  -4  23 5001.59 844.523
   0  -4  23 4578.92 802.791
   0  -4  23 3143.38 731.461
   0   4 -23 5527.69 886.216
   0  -4  23 4329.02 737.064
   0  -4  23 4694.84 837.206
   0   4 -23 4767.80 846.417
   0   4 -23 4857.60 830.861
   0   4 -23 5638.37 851.534
   0  -4  23 3633.91 729.183
   0   4 -23 4564.95 788.667
   0   4 -23 5441.03 894.118
   0   4 -23 4002.69 657.215
   0   4 -23 4229.17 779.484
   0   4 -23 4030.89 765.719
   0  -4  22 12663.1 1293.42
   0  -4  22 12917.1 1307.31
   0  -4  22 12029.0 1263.68
   0   4 -22 13708.5 1342.01
   0   4 -22 11690.2 1227.17
   0   4 -22 15213.6 1417.90
   0   4 -22 12191.7 1277.74
   0   4 -22 12004.8 1276.66
   0  -4  22 13528.7 1328.70
   0  -4  22 13598.7 1250.31
   0   4 -22 11377.2 1221.67
   0  -4  22 11824.5 1240.99
   0  -4  22 12026.4 1267.10
   0  -4  22 12637.2 1285.54
   0   4 -22 10197.1 1170.67
   0   4 -22 13935.4 1354.65
   0  -4  22 12781.9 1299.43
   0   4 -22 12037.4 1137.41
   0  -4  22 13376.6 1325.50
   0  -4  22 12598.6 1303.66
   0   4 -22 13502.5 1343.67
   0   4 -22 11923.6 1257.71
   0   4 -21 8950.88 1051.86
   0   4 -21 9078.08 1069.72
   0   4 -21 7639.30 986.519
   0  -4  21 9699.62 1084.05
   0  -4  21 9053.70 1054.95
   0   4 -21 9563.52 977.276
   0  -4  21 8023.42 1008.92
   0  -4  21 8576.60 971.653
   0  -4  21 8406.76 1010.46
   0  -4  21 8021.18 1002.95
   0  -4  21 8417.54 1025.74
   0   4 -21 8414.23 1019.76
   0   4 -21 7706.83 1001.56
   0   4 -21 9149.47 1068.03
   0   4 -21 10207.8 1122.35
   0   4 -21 7846.77 993.842
   0  -4  21 9677.11 1097.51
   0  -4  21 8277.52 1011.38
   0  -4  21 7657.76 983.384
   0  -4  21 9449.65 1086.27
   0   4 -21 7565.73 972.697
   0   4 -21 9061.22 1054.40
   0  -4  20 982.708 373.957
   0  -4  20 1333.49 411.411
   0  -4  20 1270.06 600.900
   0   4 -20 1220.27 398.464
   0  -4  20 955.207 365.781
   0  -4  20 1124.08 435.171
   0   4 -20 2346.71 568.923
   0  -4  20 1243.64 452.106
   0  -4  20 1353.00 447.208
   0  -4  20 1742.14 460.612
   0   4 -20 2559.78 587.168
   0   4 -20 1955.43 557.757
   0   4 -20 1506.69 469.473
   0   4 -20 1843.02 429.680
   0  -4  20 775.995 370.893
   0   4 -20 1471.09 450.092
   0  -4  20 1705.16 504.733
   0  -4  20 1661.37 453.798
   0   4 -20 709.799 308.935
   0   4 -20 1302.17 443.705
   0   4 -20 1171.62 423.395
   0   4 -20 1595.22 350.226
   0   4 -20 304.430 280.751
   0   4 -19 13695.9 1248.31
   0   4 -19 13302.5 1214.18
   0  -4  19 14509.7 1276.87
   0  -4  19 13026.7 1195.61
   0  -4  19 15005.8 1270.59
   0   4 -19 14791.1 1276.04
   0   4 -19 15009.5 1305.71
   0   4 -19 14653.2 1264.34
   0   4 -19 15108.0 1281.14
   0   4 -19 14401.4 1283.84
   0  -4  19 15415.5 1206.08
   0   4 -19 14428.4 1275.16
   0  -4  19 14357.6 1249.23
   0   4 -19 14117.2 985.791
   0  -4  19 13324.5 1204.10
   0   4 -19 13345.2 1213.48
   0  -4  19 13956.2 1246.68
   0  -4  19 13279.8 1208.81
   0   4 -19 13523.0 1220.50
   0  -4  19 13947.0 1243.14
   0   4 -19 12896.5 1090.51
   0  -4  19 12301.2 1176.58
   0   4 -19 16417.3 1028.56
   0  -4  19 11531.9 1142.10
   0  -4  18 6850.99 792.702
   0   4 -18 7638.18 874.545
   0  -4  18 6735.18 832.083
   0   4 -18 5832.56 785.182
   0   4 -18 6355.14 823.144
   0   4 -18 5775.03 773.718
   0   4 -18 6386.59 726.716
   0   4 -18 6242.48 610.502
   0  -4  18 6532.88 835.402
   0   4 -18 6523.36 835.474
   0   4 -18 5232.43 725.248
   0  -4  18 5570.11 767.943
   0   4 -18 6364.30 806.057
   0  -4  18 5612.54 774.410
   0  -4  18 5801.00 793.508
   0   4 -18 7549.22 891.423
   0  -4  18 6151.90 786.380
   0  -4  18 6520.26 827.486
   0  -4  18 6772.19 821.713
   0  -4  18 5094.41 717.658
   0   4 -18 6522.88 639.311
   0  -4  18 5673.60 767.256
   0   4 -18 6571.48 830.414
   0   4 -18 6062.08 786.407
   0   4 -17 63.4969 250.054
   0  -4  17 639.668 323.167
   0  -4  17 654.719 301.851
   0   4 -17 942.611 365.141
   0   4 -17 1095.98 380.618
   0  -4  17 1229.67 414.438
   0  -4  17 594.707 324.291
   0  -4  17 489.057 291.263
   0   4 -17 198.079 176.675
   0  -4  17 1344.40 435.522
   0  -4  17 587.040 259.519
   0   4 -17 834.821 310.432
   0  -4  17 1212.15 401.631
   0  -4  17 401.357 288.142
   0  -4  17 937.314 297.589
   0   4 -17 1305.23 403.670
   0   4 -17 851.256 338.274
   0   4 -17 1475.07 423.794
   0   4 -17 389.171 293.637
   0   4 -17 779.909 215.274
   0  -4  17 993.637 344.005
   0   4 -17 917.170 346.660
   0   4 -17 518.510 294.955
   0   4 -17 453.338 193.317
   0   4 -16 4258.68 639.783
   0  -4  16 3916.49 612.050
   0   4 -16 4269.74 634.498
   0   4 -16 4691.24 658.748
   0  -4  16 4292.71 634.819
   0  -4  16 3248.37 560.973
   0  -4  16 4403.50 640.841
   0   4 -16 4893.66 651.603
   0   4 -16 4999.29 657.580
   0  -4  16 4325.79 636.906
   0   4 -16 3203.74 567.369
   0  -4  16 4730.14 650.783
   0   4 -16 4775.39 640.520
   0   4 -16 5397.32 543.695
   0  -4  16 4336.88 639.356
   0  -4  16 5223.40 658.221
   0   4 -16 5476.65 691.905
   0   4 -16 4420.92 475.636
   0  -4  16 4147.33 614.503
   0   4 -16 4478.32 661.995
   0   4 -16 5157.25 615.650
   0  -4  16 4241.37 602.408
   0  -4  16 4073.73 603.782
   0   4 -16 4552.35 642.050
   0  -4  16 2904.62 518.428
   0  -4  15 13626.2 1066.63
   0  -4  15 15097.0 1131.33
   0   4 -15 17083.8 935.885
   0   4 -15 16951.8 1201.04
   0  -4  15 14794.1 1110.79
   0   4 -15 13927.6 1091.47
   0   4 -15 13791.6 1069.80
   0   4 -15 15213.0 1128.12
   0  -4  15 13786.6 1077.29
   0  -4  15 13927.9 1089.04
   0  -4  15 12770.9 1041.18
   0   4 -15 15629.7 1155.44
   0  -4  15 14192.9 1095.96
   0   4 -15 15652.6 1140.38
   0   4 -15 12775.7 1041.97
   0   4 -15 15071.9 1003.94
   0  -4  15 13396.1 1065.19
   0  -4  15 14978.0 1118.45
   0  -4  15 14865.2 1050.66
   0   4 -15 17060.7 1196.05
   0   4 -15 14985.8 852.145
   0   4 -15 16098.6 693.124
   0  -4  15 13950.7 1085.36
   0   4 -15 14040.0 1092.31
   0   4 -15 13319.7 1064.54
   0  -4  15 13395.6 1078.69
   0   4 -14 597.294 125.432
   0  -4  14 511.944 284.894
   0   4 -14 529.361 312.064
   0   4 -14 529.286 231.555
   0  -4  14 87.5124 220.225
   0   4 -14 238.955 111.411
   0  -4  14 197.679 245.142
   0   4 -14 47.0143 229.556
   0   4 -14 154.889 200.299
   0   4 -14 423.067 132.069
   0   4 -14 466.763 263.476
   0  -4  14 673.364 266.941
   0  -4  14 634.021 267.584
   0  -4  14 158.402 251.486
   0   4 -14 309.006 162.344
   0   4 -14 637.528 219.889
   0  -4  14 325.124 241.755
   0   4 -14 125.453 243.966
   0   4 -14 511.877 285.754
   0   4 -14 476.609 244.304
   0   4 -14 329.222 229.325
   0  -4  14 367.267 239.668
   0  -4  14 196.430 214.129
   0  -4  14 400.679 260.825
   0  -4  14 227.631 203.544
   0   4 -14 17.7337 310.112
   0   4 -13 3856.00 539.356
   0   4 -13 3882.01 540.706
   0   4 -13 4154.12 568.745
   0   4 -13 3720.39 522.245
   0  -4  13 4390.29 561.852
   0   4 -13 4999.05 593.097
   0  -4  13 3715.38 540.647
   0   4 -13 3586.90 514.786
   0  -4  13 4607.15 582.870
   0  -4  13 4686.99 584.752
   0  -4  13 4905.29 586.913
   0   4 -13 5128.05 343.430
   0  -4  13 3795.00 541.425
   0   4 -13 5626.61 416.049
   0   4 -13 4895.76 529.597
   0  -4  13 3785.50 538.176
   0   4 -13 3907.63 533.270
   0  -4  13 4427.89 564.822
   0  -4  13 4473.41 544.845
   0   4 -13 4543.18 590.452
   0   4 -13 4968.58 460.599
   0  -4  13 5568.09 641.031
   0   4 -13 3894.83 545.209
   0   4 -13 4473.06 412.119
   0  -4  13 4400.37 574.347
   0   4 -13 4683.82 606.783
   0   4 -12 6962.25 694.058
   0  -4  12 5764.89 636.500
   0   4 -12 6213.58 651.641
   0   4 -12 5451.52 598.312
   0   4 -12 6021.56 555.445
   0  -4  12 7146.96 662.457
   0  -4  12 5618.17 633.579
   0   4 -12 5676.42 442.464
   0   4 -12 7558.92 492.222
   0   4 -12 6258.98 496.927
   0  -4  12 5027.36 593.731
   0  -4  12 6507.16 662.606
   0   4 -12 6042.12 638.548
   0   4 -12 7464.70 405.862
   0   4 -12 4900.90 585.406
   0  -4  12 7400.31 653.905
   0   4 -12 7641.01 730.503
   0   4 -12 6269.15 667.087
   0  -4  12 6660.42 663.551
   0  -4  12 5827.82 628.780
   0  -4  12 5964.76 640.605
   0  -4  12 6136.71 633.875
   0   4 -12 6210.66 653.922
   0  -4  12 7183.84 690.461
   0   4 -12 6294.36 647.164
   0   4 -12 5740.28 624.149
   0  -4  11 5932.97 609.243
   0   4 -11 5120.78 569.006
   0   4 -11 5222.90 579.088
   0  -4  11 5979.31 569.254
   0  -4  11 5094.86 557.452
   0  -4  11 6370.21 621.302
   0   4 -11 4673.58 541.710
   0   4 -11 5874.98 419.172
   0  -4  11 4968.82 545.483
   0  -4  11 4646.46 553.631
   0   4 -11 5955.36 350.452
   0  -4  11 5448.51 572.921
   0   4 -11 5142.31 573.234
   0   4 -11 6667.27 634.709
   0   4 -11 5671.79 610.659
   0   4 -11 6151.72 443.864
   0   4 -11 5269.87 569.701
   0  -4  11 5308.91 567.843
   0  -4  11 4843.99 543.771
   0  -4  11 5618.12 582.950
   0   4 -11 6396.60 633.044
   0   4 -11 5212.11 494.505
   0   4 -11 5712.14 589.812
   0  -4  11 5081.06 578.833
   0   4 -11 5982.54 608.965
   0   4 -11 6422.33 637.233
   0  -4  10 78.6174 160.444
   0  -4  10 268.833 154.306
   0  -4  10 104.912 163.967
   0  -4  10 270.803 200.368
   0  -4  10 44.8157 148.241
   0   4 -10 113.991 141.811
   0   4 -10 351.989 177.960
   0  -4  10 257.618 213.976
   0   4 -10 300.177 97.8392
   0  -4  10 131.549 152.181
   0  -4  10 299.590 178.001
   0   4 -10 295.809 191.499
   0   4 -10 103.312 63.8946
   0  -4  10 239.219 186.114
   0   4 -10 364.359 224.748
   0   4 -10-78.2425 165.967
   0  -4  10 678.938 265.659
   0   4 -10 122.807 165.382
   0   4 -10 299.113 205.335
   0   4 -10 278.987 154.895
   0   4 -10-28.8438 94.5027
   0   4 -10-11.1091 169.795
   0  -4  10 104.587 151.757
   0   4 -10-54.1150 186.409
   0   4 -10 28.5027 147.215
   0   4 -10 122.783 164.270
   0   4 -10-69.9023 212.214
   0   4  -9 27169.7 1259.65
   0  -4   9 26955.4 1274.52
   0   4  -9 26165.9 1186.31
   0   4  -9 26690.6 1035.81
   0   4  -9 26397.6 1250.14
   0   4  -9 28309.9 927.841
   0   4  -9 28701.7 1303.13
   0  -4   9 26012.7 1244.07
   0  -4   9 27659.5 1274.39
   0   4  -9 27491.7 1268.49
   0  -4   9 30495.2 1268.61
   0  -4   9 26846.3 1222.70
   0   4  -9 25579.1 1234.52
   0  -4   9 28292.9 1296.11
   0  -4   9 27791.5 1271.18
   0  -4   9 28091.9 1285.34
   0  -4   9 27333.7 1263.67
   0   4  -9 29125.4 1308.84
   0   4  -9 29101.8 1150.41
   0   4  -9 27222.2 1271.60
   0   4  -9 29507.7 879.091
   0  -4   9 28526.2 1288.70
   0   4  -9 29373.4 1304.88
   0   4  -9 27307.8 1275.83
   0   4  -9 27947.8 1294.83
   0  -4   8 43207.8 1555.90
   0   4  -8 44344.4 1580.79
   0   4  -8 46864.2 1214.67
   0  -4   8 43677.2 1613.00
   0   4  -8 42843.2 1621.04
   0   4  -8 46819.9 1653.34
   0  -4   8 44504.8 1631.79
   0   4  -8 44868.4 1626.77
   0   4  -8 42976.6 1408.45
   0   4  -8 42952.6 1203.26
   0   4  -8 44708.3 1461.23
   0  -4   8 44966.7 1633.18
   0  -4   8 44683.7 1630.21
   0   4  -8 42402.1 1602.49
   0  -4   8 42585.4 1633.05
   0   4  -8 45676.5 1637.57
   0  -4   8 41096.2 1582.55
   0   4  -8 47019.5 1680.74
   0   4  -8 47971.4 1692.87
   0   4  -8 45409.7 1634.55
   0  -4   8 44228.2 1570.66
   0   4  -8 46555.7 1677.92
   0   4  -8 43425.8 1630.69
   0  -4   8 42261.7 1599.81
   0   4  -7 4623.89 471.059
   0   4  -7 4146.93 447.883
   0   4  -7 3706.86 427.258
   0  -4   7 3609.99 394.501
   0  -4   7 3646.53 401.789
   0  -4   7 4147.33 438.476
   0   4  -7 4684.85 460.786
   0  -4   7 4338.85 436.108
   0  -4   7 4170.92 436.367
   0   4  -7 4209.77 382.248
   0   4  -7 4387.18 377.820
   0   4  -7 4210.25 436.275
   0  -4   7 4520.05 450.166
   0  -4   7 4858.62 431.195
   0   4  -7 4332.19 272.804
   0   4  -7 3967.90 429.571
   0   4  -7 3938.79 440.423
   0   4  -7 5326.49 485.177
   0  -4   7 3759.95 417.372
   0   4  -7 4293.89 438.333
   0  -4   7 4536.74 475.048
   0   4  -7 3908.00 414.079
   0   4  -7 4577.84 446.649
   0   4  -7 4462.45 463.580
   0   4  -6 932.113 169.003
   0   4  -6 741.095 217.949
   0   4  -6 887.639 232.253
   0   4  -6 640.258 110.337
   0   4  -6 756.704 214.737
   0  -4   6 545.777 196.875
   0  -4   6 644.516 217.274
   0   4  -6 769.356 196.073
   0   4  -6 789.638 141.803
   0  -4   6 797.509 198.760
   0   4  -6 560.171 190.217
   0  -4   6 331.218 170.660
   0   4  -6 642.821 195.927
   0  -4   6 626.549 215.927
   0   4  -6 1345.28 262.273
   0   4  -6 951.697 203.215
   0  -4   6 767.732 209.942
   0   4  -6 987.703 233.169
   0  -4   6 315.081 155.988
   0  -4   6 796.038 219.806
   0  -4   6 841.799 153.772
   0   4  -6 1032.21 232.348
   0   4  -6 865.946 246.338
   0   4  -6 499.807 177.623
   0  -4   5 145936. 3561.52
   0   4  -5 151910. 3546.21
   0   4  -5 143027. 3092.94
   0   4  -5 149942. 3543.31
   0   4  -5 140757. 3515.96
   0   4  -5 140893. 3498.38
   0   4  -5 144584. 3330.42
   0   4  -5 142971. 3526.95
   0  -4   5 146367. 3527.32
   0  -4   5 142762. 3506.60
   0   4  -5 141333. 3517.57
   0   4  -5 150319. 3543.60
   0   4  -5 148762. 3543.04
   0   4  -5 148744. 3531.95
   0  -4   5 142992. 3509.04
   0  -4   5 144911. 3513.90
   0  -4   5 144203. 3514.39
   0  -4   5 143400. 3350.10
   0  -4   5 146449. 3046.69
   0   4  -5 143030. 3529.13
   0   4  -5 144303. 3552.33
   0   4  -5 152102. 3381.11
   0  -4   5 146557. 3339.91
   0   4  -5 150718. 3536.98
   0   4  -5 144777. 3039.10
   0  -4   5 146198. 3520.39
   0   4  -4 112701. 2801.46
   0  -4   4 109151. 2830.22
   0   4  -4 110495. 2815.06
   0   4  -4 106322. 2382.27
   0   4  -4 112866. 2799.38
   0  -4   4 112501. 2791.74
   0   4  -4 112237. 2353.19
   0  -4   4 115257. 2395.48
   0   4  -4 109289. 2546.50
   0  -4   4 111003. 2632.13
   0  -4   4 103212. 2746.66
   0  -4   4 108647. 2592.12
   0  -4   4 107618. 2773.59
   0   4  -4 112341. 2798.05
   0   4  -4 110172. 2803.27
   0   4  -4 106818. 2789.15
   0  -4   4 110800. 2791.92
   0   4  -4 110965. 2807.08
   0   4  -4 116906. 2623.22
   0   4  -4 112110. 2795.07
   0  -4   4 111602. 2791.18
   0   4  -4 116911. 2819.54
   0   4  -4 110927. 2806.57
   0   4  -4 110788. 2819.81
   0   4  -4 108457. 2793.68
   0   4  -4 116003. 2656.88
   0  -4   4 107418. 2769.34
   0   4  -4 115900. 2817.93
   0   4  -3 59002.5 1572.44
   0   4  -3 60428.9 1703.57
   0   4  -3 57204.0 1687.89
   0  -4   3 55503.7 1660.55
   0   4  -3 58239.1 1691.82
   0   4  -3 57776.0 1691.27
   0   4  -3 55046.5 1262.71
   0  -4   3 59742.2 1689.65
   0   4  -3 57331.2 1688.38
   0   4  -3 59740.8 1701.53
   0   4  -3 60470.9 1703.78
   0  -4   3 60149.6 1709.49
   0  -4   3 57316.3 1685.32
   0   4  -3 58963.9 1697.26
   0  -4   3 58632.3 1685.36
   0  -4   3 56474.6 1674.29
   0  -4   3 54687.3 1657.57
   0  -4   3 59574.1 1705.30
   0   4  -3 56524.6 1689.50
   0  -4   3 57640.3 1679.05
   0   4  -3 59240.3 1704.11
   0  -4   3 56956.6 1568.94
   0   4  -3 55541.8 1673.13
   0  -4   3 55984.5 1666.50
   0  -4   3 57001.9 1675.76
   0   4  -3 55497.3 1508.58
   0  -4   3 54833.5 1659.31
   0   4  -3 57523.2 1680.44
   0   4  -3 56427.3 1667.95
   0  -4   3 56114.4 1458.49
   0   4  -3 60893.4 1708.41
   0   4  -3 56515.3 1668.61
   0   4  -3 61770.9 1719.24
   0  -4   3 58296.2 1388.15
   0  -4   3 57893.8 1723.04
   0   4  -3 59541.0 1481.04
   0   4  -3 58556.2 1693.30
   0   4  -3 58607.5 1694.79
   0  -4   3 58545.4 1687.14
   0   4  -3 58497.3 1732.49
   0  -4   3 59476.2 1695.69
   0  -4   3 59076.0 1704.22
   0   4  -3 56577.7 1682.67
   0  -4   3 58886.4 1699.65
   0  -4   3 56350.8 1670.01
   0  -4   2 37151.6 1188.80
   0  -4   2 36406.8 858.136
   0  -4   2 37454.3 1225.14
   0  -4   2 37458.7 1020.82
   0   4  -2 37660.3 1273.49
   0   4  -2 37526.8 1229.63
   0  -4   2 36328.5 1205.80
   0   4  -2 37069.7 1221.44
   0  -4   2 36360.0 1211.29
   0  -4   2 37094.1 1227.05
   0   4  -2 36813.6 1223.68
   0   4  -2 38402.6 1232.46
   0   4  -2 39358.2 1245.84
   0  -4   2 36236.8 1208.92
   0   4  -2 40722.7 1261.83
   0   4  -2 35916.2 1201.53
   0   4  -2 34948.7 1205.27
   0  -4   2 37582.2 1227.12
   0  -4   2 36498.8 1213.39
   0   4  -2 37072.6 1221.05
   0  -4   2 35094.6 1123.89
   0   4  -2 36069.7 966.943
   0  -4   2 36272.5 1210.29
   0   4  -2 37674.2 1149.28
   0   4  -2 39228.5 1243.07
   0   4  -2 38126.0 1232.30
   0   4  -2 36061.2 1217.14
   0  -4   2 37319.4 1215.34
   0   4  -2 33554.9 1157.98
   0  -4   2 36820.8 1218.94
   0   4  -2 35726.1 1105.05
   0  -4   2 37224.9 1228.39
   0  -4   2 38604.9 1270.27
   0   4  -2 38959.9 1240.15
   0   4  -2 37686.0 1142.87
   0  -4   2 37251.8 1223.40
   0  -4   2 37924.3 1232.20
   0   4  -2 36273.5 1216.83
   0   4  -2 34595.6 1203.81
   0  -4   2 36975.4 1227.06
   0  -4   2 36232.7 1169.39
   0  -4   2 37313.7 1225.20
   0   4  -2 36623.9 1213.99
   0  -4   1 70669.8 1907.32
   0  -4   1 68239.0 1888.36
   0   4  -1 71202.7 1910.71
   0  -4   1 72499.2 1925.38
   0  -4   1 72496.5 1930.91
   0  -4   1 73843.0 1909.23
   0   4  -1 68683.3 1875.12
   0  -4   1 73186.1 1931.31
   0   4  -1 73511.3 1927.48
   0   4  -1 73484.9 1853.17
   0   4  -1 72942.1 1919.61
   0  -4   1 70543.8 1918.88
   0  -4   1 69476.2 1900.41
   0   4  -1 72482.4 1875.28
   0   4  -1 71608.8 1914.50
   0   4  -1 73350.6 1926.75
   0   4  -1 67812.1 1898.52
   0  -4   1 66324.7 1876.98
   0   4  -1 71195.7 1917.93
   0   4  -1 73205.8 1924.41
   0  -4   1 69344.1 1836.67
   0  -4   1 73688.7 1936.78
   0  -4   1 69681.7 1941.24
   0   4  -1 68349.1 1904.57
   0   4  -1 67600.0 1897.29
   0   4  -1 72047.0 1920.34
   0  -4   1 71184.3 1909.07
   0  -4   1 73969.3 1936.94
   0   4  -1 68363.7 1877.42
   0   4  -1 68192.9 1965.04
   0   4  -1 65728.3 1801.69
   0   4  -1 68795.6 1904.00
   0   4  -1 71677.2 1918.13
   0  -4   1 68784.3 1828.47
   0   4  -1 71061.3 1920.30
   0  -4   1 72099.3 1895.93
   0  -4   1 70434.6 1905.15
   0  -4   1 74275.0 1842.97
   0  -4   1 67626.1 1818.75
   0   4  -1 66794.6 1891.30
   0  -4   1 70241.2 1903.56
   0  -4   1 70001.1 1903.44
   0  -4   1 69493.9 1903.47
   0   4  -1 70664.6 1533.17
   0   4  -1 69905.5 1828.91
   0   4   0 58429.3 1700.33
   0  -4   0 58606.9 1691.87
   0   4   0 60553.3 1705.79
   0  -4   0 62224.8 1720.87
   0  -4   0 61441.3 1715.94
   0  -4   0 58670.8 1686.43
   0  -4   0 59834.8 1671.85
   0  -4   0 61680.8 1566.55
   0   4   0 59209.6 1707.13
   0  -4   0 60168.9 1705.78
   0   4   0 61814.4 1721.34
   0   4   0 60602.7 1708.57
   0   4   0 60115.4 1665.67
   0  -4   0 64150.8 1708.73
   0  -4   0 62566.3 1724.97
   0   4   0 60602.5 1662.66
   0  -4   0 59816.3 1713.19
   0  -4   0 59813.2 1658.70
   0   4   0 62195.2 1718.34
   0  -4   0 57819.6 1683.39
   0  -4   0 59349.5 1696.86
   0   4   0 61761.2 1716.11
   0  -4   0 61258.7 1639.51
   0  -4   0 58576.8 1692.84
   0   4   0 63995.9 1733.87
   0  -4   0 60241.1 1706.42
   0   4   0 63553.5 1729.85
   0  -4   0 59870.8 1699.23
   0   4   0 60013.4 1704.61
   0   4   0 58330.3 1761.32
   0   4   0 59930.9 1710.01
   0   4   0 59407.1 1647.78
   0   4   0 59181.5 1560.16
   0  -4   0 63735.2 1726.77
   0   4   0 59140.8 1672.27
   0  -4   0 61924.8 1719.34
   0   4   0 61536.5 1711.97
   0  -4   0 56659.3 1676.75
   0   4   0 63060.6 1726.22
   0   4   0 59243.7 1706.91
   0   4   0 57772.7 1694.49
   0  -4   0 58570.2 1725.85
   0   4   0 64861.3 1742.49
   0   4   0 62801.9 1652.18
   0  -4   0 61207.8 1716.06
   0   4   0 59164.5 1708.56
   0  -4  -1 121992. 3004.67
   0   4   1 123031. 3019.87
   0   4   1 120535. 2955.65
   0  -4  -1 133336. 3059.61
   0  -4  -1 123737. 3009.82
   0  -4  -1 132156. 3050.62
   0   4   1 126482. 3027.90
   0  -4  -1 125592. 3014.17
   0  -4  -1 124349. 3027.34
   0  -4  -1 130846. 3056.33
   0   4   1 130979. 3046.72
   0  -4  -1 124756. 3021.21
   0  -4  -1 123444. 3018.96
   0  -4  -1 124397. 2921.37
   0  -4  -1 126949. 3034.17
   0   4   1 120993. 3017.05
   0   4   1 123587. 3007.21
   0   4   1 122394. 3022.70
   0   4   1 127233. 3030.83
   0   4   1 137061. 3073.47
   0   4   1 126246. 3037.78
   0   4   1 128607. 3048.36
   0   4   1 128777. 2949.08
   0   4   1 123821. 3042.98
   0  -4  -1 127307. 2774.41
   0   4   1 129509. 3111.70
   0  -4  -1 129930. 3046.84
   0  -4  -1 119188. 3004.92
   0   4   1 130632. 3044.78
   0  -4  -1 131125. 3007.01
   0   4   1 131355. 3044.76
   0  -4  -1 130077. 2931.20
   0   4   1 123608. 3024.78
   0  -4  -1 128581. 3034.73
   0  -4  -1 127080. 3003.14
   0   4   1 126396. 3028.72
   0   4   1 118746. 2755.31
   0  -4  -1 129819. 3047.01
   0   4   1 119988. 2897.09
   0  -4  -1 120430. 2996.26
   0   4   1 126602. 3024.55
   0   4   1 127661. 3036.50
   0   4   1 129616. 3008.24
   0  -4  -1 126961. 3029.67
   0   4   1 126231. 3036.89
   0  -4  -1 131700. 3054.89
   0  -4  -2 44246.1 1420.76
   0   4   2 45865.4 1469.84
   0   4   2 42188.6 1120.74
   0   4   2 42899.2 1400.91
   0  -4  -2 42256.9 1319.87
   0  -4  -2 44632.3 1434.53
   0  -4  -2 47259.4 1398.38
   0   4   2 44011.2 1419.39
   0   4   2 44419.6 1415.15
   0   4   2 44981.4 1422.79
   0  -4  -2 43264.1 1408.73
   0   4   2 43958.0 1404.61
   0  -4  -2 44620.8 1411.42
   0   4   2 43619.6 997.711
   0  -4  -2 48001.3 1449.95
   0   4   2 46128.5 1426.39
   0   4   2 45021.9 1422.85
   0  -4  -2 44132.7 1407.09
   0  -4  -2 45313.6 1421.14
   0   4   2 43814.8 1415.03
   0  -4  -2 44154.4 1408.08
   0   4   2 48284.9 1446.98
   0  -4  -2 42197.8 1388.34
   0   4   2 44600.0 1467.65
   0   4   2 46482.1 1425.00
   0  -4  -2 47211.0 1442.23
   0   4   2 47637.4 1441.30
   0   4   2 46856.7 1359.30
   0  -4  -2 44987.5 1414.60
   0   4   2 45644.5 1429.29
   0   4   2 43551.0 1413.88
   0  -4  -2 44173.6 1409.89
   0   4   2 42780.1 1276.37
   0  -4  -2 44403.4 1410.17
   0  -4  -2 42415.0 1392.62
   0  -4  -2 43851.8 1404.80
   0   4   2 48695.1 1450.32
   0  -4  -2 47383.8 1444.41
   0   4   2 42709.0 1357.54
   0  -4  -2 44697.9 1130.62
   0   4   2 45771.4 1424.00
   0  -4  -2 44834.3 1438.01
   0  -4  -2 43016.8 1392.55
   0   4   2 46528.3 1428.87
   0  -4  -2 45336.8 1291.20
   0   4   2 45237.2 1419.67
   0  -4  -2 47620.6 1448.82
   0  -4  -2 42886.9 1396.34
   0   4   3 37696.9 1305.98
   0   4   3 38593.6 1308.40
   0  -4  -3 38200.8 1300.13
   0   4   3 36684.9 933.011
   0  -4  -3 38765.5 1322.70
   0   4   3 39646.6 1359.17
   0  -4  -3 36659.0 1285.31
   0   4   3 38925.5 957.623
   0  -4  -3 40353.9 1281.39
   0  -4  -3 38990.5 1344.59
   0   4   3 35802.7 1282.58
   0  -4  -3 38851.4 1344.18
   0   4   3 39008.0 1228.83
   0   4   3 39524.2 1317.84
   0  -4  -3 38653.6 1306.25
   0   4   3 36720.6 1289.65
   0   4   3 37012.4 1299.83
   0   4   3 35723.9 1113.37
   0  -4  -3 35511.6 909.313
   0   4   3 36209.6 1293.30
   0   4   3 38825.1 1352.72
   0   4   3 37983.5 1298.02
   0   4   3 36862.2 1286.23
   0   4   3 37554.1 1300.28
   0  -4  -3 37420.9 934.028
   0  -4  -3 36991.5 1285.80
   0   4   3 37375.2 913.516
   0  -4  -3 36427.5 1275.03
   0  -4  -3 40232.7 1151.09
   0  -4  -3 38888.2 1325.50
   0  -4  -3 37803.5 1215.70
   0   4   4 63519.1 1908.08
   0   4   4 65880.0 1522.54
   0   4   4 65487.3 1916.77
   0  -4  -4 60553.8 1789.04
   0  -4  -4 65699.4 1906.06
   0   4   4 69790.6 1850.82
   0  -4  -4 64355.4 1896.75
   0   4   4 63854.8 1902.82
   0   4   4 61537.1 1890.24
   0  -4  -4 66782.3 1973.33
   0   4   4 65709.4 1914.61
   0   4   4 66542.8 1918.85
   0   4   4 63434.2 1650.76
   0  -4  -4 61886.3 1903.32
   0  -4  -4 64327.7 1918.84
   0  -4  -4 62893.4 1511.36
   0   4   4 61625.6 1893.97
   0  -4  -4 66541.3 1668.16
   0   4   4 63135.0 1935.17
   0  -4  -4 63136.7 1885.87
   0   4   4 62591.2 1554.55
   0   4   4 61347.8 1889.67
   0  -4  -4 63471.8 1891.13
   0   4   4 65512.0 1920.75
   0  -4  -4 65869.8 1966.25
   0   4   4 61772.5 1387.45
   0  -4  -5 24143.5 789.444
   0  -4  -5 25425.3 1103.03
   0   4   5 24890.0 1067.91
   0   4   5 22873.5 1028.23
   0   4   5 23758.2 1043.74
   0   4   5 22454.5 928.632
   0   4   5 24713.9 830.823
   0  -4  -5 24478.9 1054.10
   0   4   5 23626.7 1040.78
   0  -4  -5 22668.5 1033.66
   0  -4  -5 23226.6 1033.42
   0   4   5 24127.0 796.740
   0   4   5 23551.5 1040.38
   0  -4  -5 23738.9 1051.50
   0  -4  -5 25487.1 1106.04
   0   4   5 24489.3 1058.13
   0   4   5 22463.1 1047.79
   0   4   5 23023.6 1034.93
   0  -4  -5 22767.6 1027.18
   0  -4  -5 23974.4 1043.86
   0   4   5 23292.0 1039.39
   0   4   5 23794.9 1045.98
   0  -4  -5 23616.3 973.236
   0  -4  -5 22996.4 815.050
   0  -4  -6 9018.03 637.636
   0   4   6 9580.51 660.654
   0  -4  -6 9427.10 656.816
   0  -4  -6 9648.08 606.189
   0  -4  -6 9923.12 696.631
   0  -4  -6 10155.0 494.034
   0   4   6 10512.1 682.200
   0   4   6 10167.3 682.186
   0   4   6 9623.63 656.592
   0   4   6 8896.74 639.735
   0  -4  -6 9209.24 650.548
   0  -4  -6 8811.03 630.467
   0  -4  -6 8779.48 635.729
   0   4   6 9490.67 513.658
   0   4   6 9943.82 671.784
   0  -4  -6 9274.36 676.300
   0   4   6 9859.41 670.415
   0   4   6 9322.33 648.583
   0  -4  -6 9425.17 652.556
   0   4   6 9257.52 549.003
   0   4   6 10588.3 521.985
   0   4   6 8350.24 635.263
   0  -4  -6 9123.68 645.557
   0  -4  -6 9455.41 493.625
   0   4   6 10139.0 682.176
   0  -4  -7 8593.57 674.718
   0   4   7 8354.46 650.005
   0   4   7 8483.09 649.888
   0  -4  -7 7722.08 622.387
   0  -4  -7 7866.73 624.918
   0   4   7 8467.53 646.983
   0   4   7 8800.01 666.937
   0  -4  -7 9078.38 671.362
   0   4   7 7964.80 625.647
   0   4   7 8665.19 657.073
   0  -4  -7 8122.26 630.677
   0  -4  -7 8269.46 639.442
   0  -4  -7 7187.61 596.116
   0   4   7 7973.21 627.677
   0   4   7 8807.11 513.993
   0  -4  -7 7248.83 557.617
   0   4   7 8108.21 508.730
   0  -4  -7 7311.65 601.720
   0   4   7 7479.68 611.698
   0  -4  -7 8243.19 450.078
   0   4   7 9064.20 665.551
   0  -4  -7 8689.63 507.180
   0  -4  -7 8480.44 667.372
   0   4   7 8224.92 645.071
   0  -4  -8-17.8238 155.787
   0  -4  -8-38.1800 190.868
   0  -4  -8-39.3696 157.006
   0   4   8 4.62554 192.214
   0  -4  -8-102.424 186.618
   0  -4  -8-184.499 210.057
   0   4   8-84.1581 181.108
   0   4   8-11.9324 161.971
   0   4   8 136.032 115.801
   0   4   8 17.6506 89.5706
   0   4   8 244.463 212.340
   0   4   8 8.39351 166.793
   0  -4  -8-9.27630 160.460
   0  -4  -8 118.327 134.363
   0   4   8-110.976 159.364
   0   4   8 148.277 163.270
   0   4   8 0.83716 156.719
   0   4   8 29.8000 25.6777
   0  -4  -8 102.041 80.3414
   0  -4  -8 12.6669 209.814
   0  -4  -8 111.681 164.235
   0  -4  -8 1.71035 153.680
   0   4   8 3.78558 180.009
   0   4   8-107.398 174.693
   0   4   8 42.9367 27.6346
   0   4   9 108.387 183.655
   0  -4  -9 378.832 202.606
   0   4   9-11.8838 150.184
   0  -4  -9 709.699 234.115
   0  -4  -9 384.737 216.650
   0  -4  -9 296.096 193.632
   0   4   9 286.213 60.1836
   0   4   9 293.086 168.860
   0  -4  -9 103.875 164.656
   0   4   9 278.887 197.567
   0   4   9 382.130 219.243
   0   4   9 589.816 233.026
   0   4   9 115.784 48.5784
   0   4   9 334.445 182.119
   0   4   9 698.757 276.155
   0  -4  -9-95.1476 203.712
   0  -4  -9 236.678 92.3421
   0   4   9 98.0616 166.702
   0  -4  -9 172.818 145.589
   0  -4  -9 276.681 93.5946
   0   4   9 546.813 205.312
   0   4   9 217.285 206.998
   0  -4  -9 116.020 173.678
   0  -4  -9 109.471 205.003
   0  -4  -9 50.0457 201.451
   0   4   9 442.960 154.049
   0   4   9 66.3021 103.525
   0  -4  -9 16.1451 190.606
   0  -4 -10 255.602 185.696
   0   4  10 24.2140 162.432
   0  -4 -10 189.178 182.577
   0  -4 -10-136.086 221.846
   0  -4 -10-76.9564 203.212
   0   4  10 336.103 220.141
   0  -4 -10 163.528 77.4754
   0  -4 -10 61.7124 188.217
   0  -4 -10-37.3822 166.674
   0   4  10-50.3274 176.930
   0   4  10 139.427 193.936
   0   4  10 185.832 197.290
   0  -4 -10 352.914 229.739
   0   4  10 189.498 177.285
   0   4  10 79.1498 115.197
   0   4  10 147.497 95.0058
   0  -4 -10 188.317 82.6860
   0   4  10 73.1400 188.816
   0   4  10 35.0850 192.667
   0   4  10 164.212 58.8268
   0  -4 -10 412.874 227.374
   0  -4 -10 26.5846 178.192
   0   4  10 284.384 240.798
   0   4  10-151.181 221.487
   0  -4 -10 166.940 193.755
   0   4  10 151.252 197.017
   0  -4 -10 7.89539 169.394
   0  -4 -11 3339.21 472.738
   0   4  11 3058.58 397.299
   0  -4 -11 3307.59 491.650
   0   4  11 4575.03 548.926
   0   4  11 3353.83 478.610
   0   4  11 3117.50 462.226
   0   4  11 3106.92 236.638
   0  -4 -11 3500.66 504.866
   0   4  11 4275.85 544.497
   0   4  11 4009.88 527.396
   0  -4 -11 3083.07 474.268
   0   4  11 2675.92 273.452
   0   4  11 3618.39 500.163
   0  -4 -11 3712.40 506.871
   0   4  11 3591.73 497.110
   0   4  11 3160.96 469.607
   0  -4 -11 3397.94 260.647
   0  -4 -11 3473.92 459.258
   0   4  11 2387.38 424.216
   0  -4 -11 3019.53 304.361
   0   4  11 3142.93 477.706
   0  -4 -11 3297.79 497.636
   0  -4 -11 4228.31 533.472
   0  -4 -11 2982.85 503.363
   0  -4 -11 2753.72 443.049
   0  -4 -12 5811.50 653.678
   0  -4 -12 5474.26 636.900
   0  -4 -12 5693.10 654.011
   0   4  12 6484.28 694.360
   0   4  12 5040.33 630.617
   0  -4 -12 5480.03 645.041
   0   4  12 5705.32 656.718
   0   4  12 5129.82 634.709
   0  -4 -12 5932.93 672.075
   0  -4 -12 5579.66 610.983
   0   4  12 6717.05 693.294
   0   4  12 6105.20 669.377
   0   4  12 6209.35 589.594
   0  -4 -12 5055.77 621.032
   0   4  12 5791.73 645.509
   0   4  12 5591.77 608.402
   0  -4 -12 6290.35 685.458
   0   4  12 6401.99 418.427
   0   4  12 5720.47 348.677
   0   4  12 6854.85 711.105
   0  -4 -12 5167.12 307.332
   0  -4 -12 5781.30 652.569
   0   4  12 6127.93 702.281
   0  -4 -12 6224.99 699.917
   0  -4 -13 1920.12 422.218
   0   4  13 1503.84 374.793
   0  -4 -13 1097.84 357.023
   0  -4 -13 1202.84 365.051
   0  -4 -13 1473.29 372.078
   0   4  13 1429.99 186.396
   0   4  13 1201.46 352.443
   0   4  13 1966.86 443.008
   0   4  13 1192.66 331.781
   0   4  13 1964.06 429.777
   0   4  13 1161.97 381.074
   0  -4 -13 1763.31 418.864
   0   4  13 1425.85 347.513
   0  -4 -13 1044.37 342.346
   0   4  13 809.545 315.833
   0  -4 -13 835.830 307.149
   0   4  13 2213.43 466.576
   0   4  13 1596.86 329.622
   0  -4 -13 906.503 318.470
   0   4  13 1060.20 346.183
   0  -4 -13 1332.30 337.743
   0  -4 -13 908.636 308.563
   0  -4 -14 15208.1 1147.92
   0  -4 -14 12187.7 1060.98
   0   4  14 13572.0 1078.00
   0  -4 -14 14805.8 1111.79
   0   4  14 17132.5 1202.85
   0  -4 -14 15190.1 1131.41
   0  -4 -14 13348.8 1070.12
   0   4  14 14327.9 990.546
   0   4  14 13967.9 1096.27
   0  -4 -14 15057.8 1165.68
   0   4  14 15583.4 1154.06
   0   4  14 15687.3 1144.43
   0  -4 -14 14094.6 1098.97
   0   4  14 15464.1 1073.04
   0   4  14 14711.1 1125.25
   0   4  14 13983.8 1096.55
   0  -4 -14 13532.7 1021.91
   0   4  14 16031.5 1187.24
   0   4  14 13741.5 1087.24
   0  -4 -14 14268.1 1126.35
   0  -4 -14 14053.2 1084.05
   0   4  14 14454.5 1106.91
   0  -4 -14 16809.2 1186.83
   0   4  15-82.5135 218.151
   0  -4 -15-242.053 327.045
   0  -4 -15 122.083 181.674
   0   4  15 384.298 265.771
   0  -4 -15-76.3145 299.962
   0  -4 -15 27.3874 225.683
   0  -4 -15 584.608 292.824
   0   4  15-310.706 271.695
   0   4  15-134.914 260.867
   0   4  15 500.185 317.256
   0   4  15 1.10084 199.711
   0   4  15-176.074 271.972
   0  -4 -15 193.208 248.073
   0   4  15 233.004 245.624
   0  -4 -15-40.9849 206.156
   0   4  15-81.0970 185.826
   0   4  15-25.3396 230.488
   0  -4 -15-56.6611 208.861
   0   4  15-75.0016 213.015
   0   4  15-10.0346 203.052
   0  -4 -15-120.578 203.611
   0  -4 -15-32.4751 212.636
   0   4  16 621.594 286.896
   0  -4 -16 478.247 349.629
   0   4  16 919.380 401.336
   0   4  16 1138.12 385.226
   0  -4 -16 306.757 221.775
   0  -4 -16 346.528 299.399
   0  -4 -16 249.715 218.133
   0   4  16-96.6518 249.466
   0   4  16 357.305 216.125
   0   4  16 979.541 318.937
   0   4  16 479.728 263.330
   0   4  16 55.5943 241.579
   0  -4 -16 384.835 247.384
   0   4  16 882.157 376.814
   0  -4 -16 357.281 279.910
   0   4  16 466.584 243.740
   0   4  16 397.429 262.791
   0   4  16 479.247 314.875
   0   4  16 871.742 394.143
   0  -4 -16 213.717 277.593
   0  -4 -16 550.961 292.484
   0  -4 -16 327.412 239.853
   0  -4 -16 884.953 374.814
   0   4  17 27881.3 1731.91
   0   4  17 30392.7 1801.99
   0  -4 -17 27359.8 1678.97
   0   4  17 23396.3 1593.54
   0   4  17 28213.0 1733.48
   0  -4 -17 25892.3 1698.28
   0   4  17 26307.2 1686.58
   0   4  17 26275.4 1560.55
   0  -4 -17 27820.5 1717.27
   0   4  17 25428.6 1669.03
   0   4  17 24810.4 1501.91
   0   4  17 24646.8 1641.02
   0   4  17 25763.4 1531.20
   0   4  17 26316.6 1687.19
   0  -4 -17 28864.2 1780.35
   0   4  17 26549.8 1685.21
   0  -4 -17 26761.0 1691.86
   0   4  17 27960.6 1730.06
   0  -4 -17 25515.7 1661.86
   0  -4 -17 26324.7 1677.32
   0  -4 -17 25021.5 1677.65
   0  -4 -17 24344.9 1643.65
   0  -4 -17 24866.3 1639.35
   0   4  18 282.290 330.350
   0   4  18 43.5154 267.377
   0  -4 -18-126.536 228.734
   0   4  18 549.245 366.636
   0   4  18 278.746 285.210
   0   4  18 168.620 284.296
   0  -4 -18 162.560 266.036
   0  -4 -18 85.2765 283.476
   0   4  18 280.067 234.496
   0  -4 -18 255.343 232.187
   0   4  18-203.528 312.634
   0  -4 -18 141.775 264.204
   0  -4 -18-50.2191 254.272
   0   4  18 323.456 337.687
   0  -4 -18 611.018 363.923
   0   4  18 198.307 254.090
   0  -4 -18 385.101 304.062
   0   4  18 352.056 320.041
   0   4  18 23.9782 249.216
   0  -4 -18 630.565 342.516
   0   4  18 145.183 201.184
   0   4  18-103.169 236.594
   0  -4 -18 407.982 356.819
   0   4  19 156.751 202.661
   0  -4 -19 218.076 390.343
   0   4  19-112.538 326.962
   0   4  19 40.1067 324.942
   0  -4 -19 29.6241 297.013
   0  -4 -19-272.529 316.188
   0   4  19 184.140 309.120
   0  -4 -19 585.019 353.457
   0  -4 -19 888.374 399.992
   0   4  19 136.173 245.311
   0   4  19 323.282 229.964
   0  -4 -19 877.238 407.270
   0   4  19 195.950 215.619
   0   4  19 280.762 244.484
   0  -4 -19 645.928 376.639
   0   4  19 154.550 264.129
   0   4  19 245.760 284.424
   0  -4 -19 253.035 336.778
   0   4  19 35.3451 265.433
   0   4  19 254.630 307.203
   0  -4 -19 190.236 258.642
   0   4  19 250.996 269.582
   0  -4 -19 142.697 311.122
   0   4  20 12553.5 1262.63
   0  -4 -20 11017.0 1188.26
   0  -4 -20 12029.9 1227.45
   0  -4 -20 12290.6 1234.90
   0   4  20 11353.0 1196.54
   0  -4 -20 11904.0 1247.18
   0  -4 -20 13527.5 1325.78
   0   4  20 10523.9 1069.43
   0  -4 -20 13283.0 1310.69
   0   4  20 12108.2 1234.04
   0  -4 -20 12659.3 1261.30
   0   4  20 10362.1 1151.99
   0   4  20 13162.0 1278.58
   0  -4 -20 13142.5 1252.89
   0  -4 -20 10700.0 1163.91
   0   4  20 12197.3 1242.25
   0  -4 -20 12436.5 1248.40
   0   4  20 12237.1 1243.62
   0   4  20 14810.9 1361.44
   0   4  20 12635.9 1258.56
   0   4  20 11462.2 1072.52
   0   4  20 9607.30 1019.70
   0   4  20 10952.9 1174.62
   0   4  21 354.328 383.901
   0   4  21 76.7143 198.721
   0  -4 -21-91.7367 273.770
   0   4  21-237.035 373.067
   0  -4 -21 56.4267 300.141
   0  -4 -21 78.9314 332.782
   0   4  21-20.2894 254.067
   0  -4 -21 61.7689 249.207
   0  -4 -21-104.996 277.270
   0   4  21-41.7073 351.247
   0   4  21 43.8186 281.459
   0   4  21-146.526 200.347
   0  -4 -21 1.02866 266.227
   0   4  21-170.518 357.893
   0   4  21-31.8299 308.893
   0   4  21 482.553 382.131
   0   4  21-230.453 216.459
   0   4  21-247.460 291.631
   0  -4 -21 299.936 417.700
   0  -4 -21 166.969 249.035
   0  -4 -21-184.928 297.318
   0  -4 -21 188.884 261.363
   0   4  21 515.255 347.947
   0  -4 -22 1908.43 621.693
   0   4  22 1160.35 439.497
   0   4  22 3067.23 587.667
   0   4  22 2095.81 583.448
   0  -4 -22 1703.93 561.266
   0   4  22 1753.12 573.914
   0   4  22 2322.42 626.113
   0  -4 -22 2696.18 645.356
   0   4  22 2225.38 578.410
   0   4  22 2737.69 645.825
   0   4  22 2759.05 623.435
   0   4  22 2206.17 588.740
   0  -4 -22 2518.88 633.158
   0   4  22 2825.32 686.360
   0  -4 -22 2913.69 672.891
   0  -4 -22 2988.65 685.504
   0  -4 -22 1127.97 407.466
   0  -4 -22 1658.05 498.401
   0  -4 -22 3068.60 719.917
   0   4  22 1802.36 527.387
   0  -4 -22 1976.92 560.990
   0   4  22 1888.12 500.695
   0  -4 -23 10618.2 1255.43
   0  -4 -23 9664.93 1215.55
   0   4  23 7638.70 1081.57
   0  -4 -23 7305.36 1063.56
   0   4  23 9343.63 1096.70
   0  -4 -23 7741.71 1035.02
   0   4  23 7741.76 1088.74
   0   4  23 8909.19 1154.58
   0   4  23 9629.08 1207.61
   0   4  24 1108.43 424.389
   0  -5  25 101.550 277.536
   0   5 -25 254.516 272.286
   0   5 -24 2629.06 597.604
   0   5 -24 2904.97 683.042
   0   5 -24 2979.89 695.471
   0   5 -24 2473.60 632.998
   0  -5  24 3369.28 727.603
   0   5 -24 3111.78 709.654
   0  -5  24 2612.25 636.003
   0   5 -24 2942.61 578.509
   0   5 -24 3621.15 734.698
   0   5 -24 2153.95 587.890
   0  -5  24 2431.42 635.000
   0   5 -24 2251.00 605.957
   0  -5  24 2380.55 608.106
   0   5 -24 2668.91 657.250
   0  -5  24 2262.80 593.616
   0  -5  24 2788.92 662.777
   0  -5  24 2898.07 684.487
   0   5 -24 2405.51 622.560
   0  -5  24 2688.00 602.598
   0  -5  24 2444.91 633.963
   0  -5  24 3177.56 723.273
   0   5 -24 2673.42 649.999
   0  -5  23 4930.17 846.122
   0  -5  23 4086.47 758.261
   0  -5  23 5141.88 794.100
   0   5 -23 3900.28 770.027
   0  -5  23 3744.48 775.586
   0   5 -23 3948.86 776.946
   0  -5  23 5988.06 945.099
   0  -5  23 3533.46 728.377
   0   5 -23 4826.83 860.991
   0  -5  23 5495.10 889.944
   0  -5  23 3297.13 712.205
   0   5 -23 4268.12 779.357
   0   5 -23 4463.48 793.582
   0   5 -23 4195.10 795.507
   0   5 -23 4722.45 834.941
   0   5 -23 5401.96 877.399
   0   5 -23 3519.77 699.021
   0  -5  23 4316.97 814.291
   0   5 -23 4399.07 817.577
   0  -5  23 3200.78 691.340
   0   5 -23 3348.34 625.244
   0   5 -22 3299.86 656.495
   0  -5  22 2270.83 562.182
   0   5 -22 3747.36 732.329
   0  -5  22 2616.27 597.340
   0   5 -22 4153.62 768.504
   0   5 -22 2757.68 601.868
   0   5 -22 2961.24 643.003
   0  -5  22 2965.46 651.212
   0  -5  22 3271.84 666.985
   0  -5  22 2611.84 579.649
   0   5 -22 3444.99 693.591
   0   5 -22 2458.43 575.891
   0   5 -22 2383.76 623.234
   0   5 -22 2785.81 615.527
   0  -5  22 2647.63 643.007
   0  -5  22 2407.55 600.249
   0  -5  22 3420.34 671.458
   0   5 -22 3218.63 585.603
   0  -5  22 3552.83 718.883
   0  -5  22 1737.35 496.722
   0  -5  22 2584.13 606.829
   0   5 -22 3041.00 617.190
   0  -5  21 436.326 288.409
   0   5 -21 456.107 286.064
   0  -5  21 548.381 306.823
   0  -5  21 608.176 349.711
   0  -5  21 443.621 291.872
   0  -5  21 348.931 281.745
   0  -5  21 333.746 355.525
   0   5 -21 477.203 374.256
   0   5 -21 768.612 310.907
   0  -5  21 365.980 292.564
   0   5 -21 667.074 327.728
   0   5 -21 603.603 342.404
   0   5 -21 136.963 256.828
   0   5 -21 124.407 233.083
   0  -5  21 795.272 369.841
   0  -5  21 350.003 227.560
   0   5 -21 261.399 243.955
   0  -5  21 503.840 387.224
   0  -5  21 344.283 339.959
   0   5 -21 341.829 299.898
   0   5 -21 433.541 248.037
   0   5 -21 425.257 361.151
   0   5 -20 6531.36 870.603
   0   5 -20 6719.33 926.216
   0  -5  20 6311.12 853.654
   0  -5  20 7788.08 902.647
   0   5 -20 5289.15 804.903
   0   5 -20 7048.34 929.251
   0  -5  20 5973.30 856.820
   0  -5  20 6566.51 881.847
   0   5 -20 7288.22 818.089
   0  -5  20 5417.91 819.196
   0  -5  20 6169.05 848.331
   0   5 -20 6999.87 923.580
   0  -5  20 7003.85 927.458
   0  -5  20 6331.99 888.314
   0   5 -20 5711.00 854.011
   0  -5  20 5768.74 831.451
   0   5 -20 5849.83 825.101
   0   5 -20 5480.89 811.485
   0  -5  20 6354.12 873.031
   0   5 -20 7958.92 965.507
   0   5 -20 7992.49 983.581
   0  -5  20 7747.47 944.495
   0   5 -19 12656.2 1179.47
   0   5 -19 13855.1 1269.77
   0  -5  19 13199.3 1238.53
   0  -5  19 15479.9 1317.71
   0  -5  19 12902.0 1195.25
   0   5 -19 13424.7 1093.65
   0  -5  19 12693.3 1121.22
   0  -5  19 14648.7 1290.05
   0   5 -19 13328.8 1262.02
   0   5 -19 11922.0 1164.56
   0  -5  19 13970.5 1247.06
   0   5 -19 12267.5 1200.75
   0  -5  19 12922.9 1195.91
   0   5 -19 13322.5 1226.87
   0  -5  19 13105.1 1214.46
   0  -5  19 13807.1 1251.75
   0   5 -19 13393.8 1230.72
   0  -5  19 13533.7 1232.61
   0   5 -19 11645.3 1151.53
   0  -5  19 10840.1 1121.56
   0   5 -19 13241.9 1213.03
   0   5 -19 13617.2 1264.97
   0  -5  18 24323.9 1627.11
   0   5 -18 29809.5 1815.27
   0   5 -18 28058.4 1766.61
   0   5 -18 25531.4 1492.56
   0  -5  18 26974.6 1720.12
   0  -5  18 22189.4 1567.57
   0  -5  18 26866.8 1710.97
   0  -5  18 24843.4 1634.83
   0  -5  18 26139.1 1688.60
   0   5 -18 24500.7 1640.83
   0   5 -18 27504.8 1726.36
   0  -5  18 24825.8 1644.68
   0   5 -18 29023.7 1368.98
   0   5 -18 24477.7 1642.67
   0   5 -18 26377.0 1687.23
   0  -5  18 29293.6 1683.76
   0   5 -18 27229.8 1716.98
   0   5 -18 27575.5 1757.40
   0  -5  18 25366.8 1673.29
   0   5 -18 24865.7 1644.39
   0   5 -18 25886.8 1709.58
   0  -5  18 27335.4 1731.41
   0  -5  18 26514.2 1701.48
   0  -5  18 28037.5 1738.34
   0   5 -17 5641.26 742.204
   0  -5  17 5053.67 675.727
   0   5 -17 5438.46 749.410
   0   5 -17 5190.18 752.091
   0   5 -17 5610.82 755.777
   0   5 -17 6611.04 808.311
   0   5 -17 5620.61 767.285
   0   5 -17 5866.00 539.722
   0   5 -17 5196.65 720.390
   0   5 -17 6543.99 822.272
   0  -5  17 5546.06 748.017
   0  -5  17 6552.26 825.256
   0  -5  17 5570.94 756.652
   0  -5  17 5995.53 784.635
   0  -5  17 5752.28 765.761
   0  -5  17 4976.84 704.503
   0  -5  17 6109.02 785.346
   0  -5  17 5485.78 731.299
   0   5 -17 5440.83 754.059
   0   5 -17 6563.93 813.875
   0   5 -17 4351.07 590.571
   0  -5  17 4798.53 709.834
   0   5 -17 5800.11 562.271
   0  -5  17 5718.29 734.608
   0  -5  17 6292.90 786.467
   0   5 -16 3073.75 367.585
   0   5 -16 2456.13 474.243
   0   5 -16 2408.33 493.719
   0  -5  16 2361.76 479.791
   0   5 -16 2628.64 508.713
   0  -5  16 2440.80 487.779
   0  -5  16 2719.48 528.409
   0  -5  16 2414.62 490.541
   0  -5  16 3276.48 550.979
   0  -5  16 2927.08 545.572
   0  -5  16 2880.38 538.647
   0   5 -16 2249.42 485.646
   0  -5  16 1986.82 489.842
   0   5 -16 2525.88 435.554
   0   5 -16 2792.79 527.058
   0  -5  16 2316.44 493.339
   0   5 -16 2546.38 521.965
   0  -5  16 2522.78 508.807
   0   5 -16 2988.91 555.627
   0   5 -16 1817.66 418.146
   0   5 -16 2322.90 490.597
   0  -5  16 2359.70 472.398
   0   5 -16 3044.73 536.839
   0   5 -16 2809.23 394.863
   0   5 -16 2432.97 303.855
   0   5 -15 6743.61 754.273
   0  -5  15 8143.95 822.019
   0  -5  15 8920.79 869.948
   0   5 -15 9174.54 901.157
   0   5 -15 6924.62 753.553
   0   5 -15 8016.55 839.582
   0  -5  15 8501.73 859.291
   0  -5  15 7148.85 783.185
   0   5 -15 8292.69 856.428
   0  -5  15 8320.43 843.796
   0  -5  15 8095.27 778.903
   0   5 -15 7336.39 786.686
   0   5 -15 7823.58 568.127
   0  -5  15 6257.32 732.859
   0   5 -15 6788.00 749.861
   0  -5  15 7012.74 782.790
   0   5 -15 7821.43 547.146
   0   5 -15 7178.65 693.192
   0  -5  15 8154.48 836.671
   0  -5  15 7487.19 791.718
   0   5 -15 8399.27 853.751
   0   5 -15 6370.93 764.147
   0   5 -15 7696.15 607.961
   0  -5  15 6690.82 769.254
   0   5 -15 8917.01 895.882
   0   5 -14 42588.6 1935.01
   0   5 -14 38747.4 1881.43
   0  -5  14 40799.7 1866.60
   0  -5  14 36719.4 1818.82
   0  -5  14 38074.7 1853.62
   0   5 -14 41685.9 1519.51
   0  -5  14 37422.4 1833.60
   0  -5  14 40901.0 1909.97
   0   5 -14 42319.5 1960.52
   0   5 -14 42387.1 1456.47
   0  -5  14 40187.5 1884.31
   0   5 -14 41190.6 1932.79
   0   5 -14 38809.6 1855.68
   0  -5  14 41941.5 1833.95
   0   5 -14 40397.9 1922.71
   0   5 -14 36033.1 1800.31
   0  -5  14 41930.5 1924.88
   0  -5  14 40031.1 1889.53
   0  -5  14 40308.5 1912.63
   0  -5  14 37864.9 1848.96
   0   5 -14 40428.8 1887.21
   0   5 -14 43760.3 1957.31
   0   5 -14 40942.7 1407.75
   0   5 -14 40239.2 1883.77
   0   5 -14 36716.2 1633.02
   0   5 -13 4070.95 562.320
   0  -5  13 4371.57 594.021
   0  -5  13 3238.14 501.949
   0  -5  13 3954.05 557.478
   0   5 -13 3975.57 296.664
   0  -5  13 4102.69 561.362
   0   5 -13 4184.77 578.153
   0   5 -13 4225.20 376.696
   0   5 -13 4562.81 597.018
   0  -5  13 3185.03 521.134
   0  -5  13 4163.04 545.735
   0   5 -13 3784.26 558.357
   0   5 -13 4547.25 589.169
   0   5 -13 3975.17 565.606
   0  -5  13 3851.61 528.969
   0  -5  13 3679.31 540.606
   0   5 -13 3679.90 539.064
   0   5 -13 3412.19 515.579
   0   5 -13 4204.64 405.858
   0   5 -13 4503.86 612.010
   0  -5  13 4276.54 571.066
   0  -5  13 3588.85 542.044
   0   5 -13 3111.54 526.779
   0   5 -13 3814.12 469.923
   0  -5  12 430.932 245.327
   0   5 -12 840.955 136.272
   0  -5  12 420.825 236.104
   0  -5  12 343.595 229.557
   0   5 -12 480.132 225.578
   0   5 -12 480.666 246.325
   0  -5  12 388.750 215.852
   0  -5  12 884.012 309.946
   0   5 -12 523.077 201.681
   0   5 -12 506.138 121.251
   0   5 -12 271.600 194.506
   0   5 -12 263.558 238.376
   0  -5  12 433.252 221.152
   0  -5  12 807.425 254.243
   0  -5  12 369.115 251.809
   0   5 -12 516.881 171.585
   0  -5  12 612.560 245.179
   0   5 -12 573.928 289.229
   0   5 -12 759.878 284.954
   0  -5  12 943.548 305.208
   0   5 -12 655.735 273.832
   0   5 -12 576.708 232.499
   0   5 -12 379.976 201.788
   0   5 -12 603.094 223.570
   0   5 -12 427.804 200.429
   0  -5  11 16109.2 1035.97
   0  -5  11 17580.0 1086.41
   0   5 -11 18083.7 677.601
   0  -5  11 17101.2 1074.85
   0   5 -11 17814.5 1089.84
   0   5 -11 16742.4 1078.35
   0   5 -11 14695.5 1011.44
   0   5 -11 16417.1 856.626
   0  -5  11 17153.5 1071.93
   0  -5  11 15508.4 1025.90
   0   5 -11 16349.1 701.850
   0  -5  11 14363.3 1019.11
   0   5 -11 16017.1 992.477
   0  -5  11 16676.0 1007.36
   0   5 -11 17750.1 945.297
   0   5 -11 18978.2 1134.17
   0   5 -11 16452.1 1047.65
   0  -5  11 15968.8 998.474
   0  -5  11 17982.9 1089.78
   0   5 -11 15667.0 1036.54
   0   5 -11 17219.3 1091.74
   0   5 -11 17783.1 1090.51
   0   5 -11 15655.5 1029.20
   0  -5  11 15986.0 1042.66
   0   5 -11 16211.5 1042.27
   0  -5  10 12443.5 868.744
   0  -5  10 11672.3 809.682
   0   5 -10 13122.2 903.502
   0   5 -10 11842.8 741.103
   0   5 -10 12134.4 859.892
   0   5 -10 12674.2 557.564
   0   5 -10 11257.5 842.973
   0  -5  10 13035.9 887.800
   0   5 -10 11828.7 848.889
   0   5 -10 12282.2 559.868
   0   5 -10 11919.6 866.274
   0   5 -10 13510.8 919.324
   0   5 -10 10831.8 817.296
   0  -5  10 12234.2 872.071
   0   5 -10 12335.9 688.209
   0   5 -10 11732.2 706.242
   0  -5  10 12605.9 849.926
   0   5 -10 12235.1 863.737
   0  -5  10 11369.5 862.014
   0  -5  10 11401.4 839.855
   0  -5  10 12214.7 862.825
   0  -5  10 12259.1 869.903
   0   5 -10 12570.5 893.117
   0  -5  10 11182.4 826.179
   0   5 -10 12401.6 836.883
   0   5 -10 11609.8 842.614
   0  -5   9 1792.69 349.838
   0   5  -9 1201.06 155.961
   0   5  -9 1702.28 358.019
   0   5  -9 1222.46 296.677
   0  -5   9 1281.68 285.902
   0   5  -9 1512.53 333.799
   0   5  -9 1380.04 307.869
   0  -5   9 993.376 256.644
   0  -5   9 1148.67 287.721
   0  -5   9 682.470 212.067
   0   5  -9 1067.28 214.062
   0   5  -9 1663.21 318.513
   0   5  -9 1183.37 279.929
   0   5  -9 987.737 272.715
   0   5  -9 819.300 245.274
   0   5  -9 1246.41 247.507
   0   5  -9 1612.74 342.981
   0  -5   9 831.193 243.990
   0  -5   9 1278.58 290.666
   0  -5   9 954.430 247.204
   0  -5   9 1594.15 322.904
   0   5  -9 1228.44 289.769
   0   5  -9 1035.35 203.803
   0   5  -9 1009.36 291.495
   0   5  -8 12987.2 622.769
   0  -5   8 13318.5 846.029
   0  -5   8 13622.0 882.441
   0   5  -8 13220.9 842.609
   0  -5   8 11855.3 807.635
   0  -5   8 13498.1 789.019
   0   5  -8 13405.9 852.525
   0  -5   8 13949.1 870.077
   0   5  -8 12664.4 829.527
   0   5  -8 13986.5 543.419
   0   5  -8 13355.0 757.969
   0   5  -8 13319.5 857.387
   0   5  -8 13804.3 748.469
   0   5  -8 13126.0 853.144
   0  -5   8 13040.2 852.088
   0   5  -8 13109.1 850.348
   0  -5   8 13810.7 866.918
   0   5  -8 12424.5 820.843
   0  -5   8 14955.6 863.319
   0   5  -8 15005.2 902.370
   0  -5   8 13005.4 849.396
   0  -5   8 13340.1 848.960
   0   5  -8 14049.9 878.603
   0   5  -8 15084.3 905.421
   0   5  -8 15124.4 904.603
   0   5  -8 16332.1 937.146
   0  -5   7 3161.64 422.205
   0   5  -7 3103.46 384.593
   0   5  -7 2976.47 386.468
   0   5  -7 2479.05 364.878
   0  -5   7 2399.66 343.669
   0  -5   7 1930.18 324.970
   0   5  -7 2352.09 228.566
   0   5  -7 2361.48 373.858
   0   5  -7 2844.92 378.513
   0  -5   7 2638.53 359.935
   0   5  -7 2415.17 319.203
   0  -5   7 2668.19 379.610
   0   5  -7 3057.31 387.421
   0  -5   7 2858.14 372.103
   0   5  -7 2511.41 379.861
   0   5  -7 3381.28 408.073
   0  -5   7 2524.75 316.889
   0   5  -7 2808.25 381.409
   0  -5   7 2800.10 386.749
   0   5  -7 2714.85 376.616
   0   5  -7 2500.79 299.889
   0   5  -7 2512.97 201.416
   0   5  -7 2471.87 367.633
   0   5  -7 2584.91 370.223
   0   5  -6 1773.58 177.037
   0   5  -6 2194.20 344.147
   0   5  -6 1849.00 300.366
   0   5  -6 1549.71 279.394
   0   5  -6 1758.53 167.534
   0  -5   6 1985.84 171.052
   0  -5   6 1499.42 234.023
   0  -5   6 1747.77 284.853
   0   5  -6 1922.70 311.271
   0   5  -6 2054.60 320.890
   0  -5   6 2117.83 325.549
   0   5  -6 1540.13 235.216
   0   5  -6 1258.28 276.077
   0   5  -6 1747.05 304.601
   0  -5   6 1866.87 312.941
   0   5  -6 1807.87 303.123
   0   5  -6 2303.19 321.137
   0  -5   6 1557.71 298.544
   0   5  -6 1919.85 315.396
   0   5  -6 1714.37 297.307
   0  -5   6 1820.97 303.907
   0   5  -6 1545.72 287.886
   0  -5   6 1798.55 323.419
   0   5  -6 1825.38 314.795
   0  -5   6 2139.39 321.356
   0   5  -5 601.981 171.282
   0   5  -5 917.571 228.051
   0  -5   5 895.518 119.980
   0   5  -5 1033.83 249.646
   0  -5   5 818.135 173.959
   0   5  -5 779.145 215.006
   0  -5   5 670.890 202.490
   0  -5   5 998.945 233.133
   0  -5   5 748.264 211.183
   0   5  -5 771.684 207.175
   0  -5   5 1040.14 241.528
   0   5  -5 478.994 178.432
   0   5  -5 905.554 224.104
   0   5  -5 825.435 214.466
   0   5  -5 840.497 155.185
   0   5  -5 806.774 151.714
   0   5  -5 914.607 219.579
   0   5  -5 879.032 259.626
   0  -5   5 906.018 224.188
   0  -5   5 1044.87 236.301
   0   5  -5 751.553 229.923
   0  -5   5 1014.84 233.398
   0   5  -5 652.845 213.805
   0   5  -5 775.963 214.761
   0   5  -5 948.755 118.557
   0  -5   5 1018.43 189.973
   0   5  -5 766.131 215.204
   0  -5   4 7459.14 557.656
   0   5  -4 6944.84 533.869
   0  -5   4 7895.57 566.987
   0   5  -4 6846.70 526.994
   0   5  -4 7024.53 439.142
   0   5  -4 6789.90 529.194
   0   5  -4 6914.80 466.154
   0   5  -4 6539.49 531.029
   0   5  -4 7592.34 563.878
   0  -5   4 6336.33 510.182
   0   5  -4 7319.03 427.508
   0   5  -4 7545.86 548.899
   0   5  -4 6484.71 523.577
   0   5  -4 7447.41 550.158
   0   5  -4 7988.35 569.925
   0   5  -4 7012.61 535.944
   0   5  -4 7206.78 554.317
   0   5  -4 7581.97 563.716
   0   5  -4 6506.29 549.211
   0  -5   4 6948.34 426.550
   0  -5   4 7047.75 565.580
   0  -5   4 7457.14 366.402
   0   5  -4 5472.54 487.826
   0  -5   4 6921.50 529.319
   0  -5   4 6942.94 529.710
   0  -5   4 7209.84 471.730
   0  -5   4 7393.37 551.944
   0   5  -3 16541.4 823.882
   0   5  -3 15311.4 773.228
   0  -5   3 13437.8 738.938
   0  -5   3 15591.1 795.635
   0   5  -3 14769.5 773.018
   0   5  -3 14096.5 771.865
   0  -5   3 14197.2 685.081
   0   5  -3 14904.6 704.014
   0   5  -3 14222.1 660.473
   0  -5   3 14313.6 759.306
   0   5  -3 14412.2 802.585
   0   5  -3 15475.1 787.559
   0   5  -3 14817.3 778.691
   0  -5   3 14743.6 437.606
   0   5  -3 14944.6 793.164
   0   5  -3 14923.3 791.734
   0  -5   3 15149.3 756.815
   0   5  -3 14827.6 786.572
   0  -5   3 14615.7 575.919
   0   5  -3 14257.7 774.339
   0  -5   3 14358.9 759.863
   0   5  -3 14598.7 579.826
   0   5  -3 14084.6 763.788
   0  -5   3 14823.9 777.278
   0   5  -3 14028.2 771.452
   0  -5   3 14441.6 797.539
   0   5  -3 14414.8 687.665
   0   5  -2 460.011 153.199
   0  -5   2 246.921 148.291
   0   5  -2 391.751 124.438
   0   5  -2 271.024 170.755
   0   5  -2 267.591 181.696
   0   5  -2 210.839 143.507
   0   5  -2 403.953 115.451
   0  -5   2 563.291 210.235
   0  -5   2 383.704 69.9481
   0   5  -2 568.175 176.131
   0   5  -2 414.790 174.682
   0  -5   2 209.564 134.884
   0   5  -2 376.312 176.267
   0   5  -2 315.774 158.914
   0  -5   2 327.305 101.583
   0   5  -2 320.861 156.361
   0   5  -2 382.925 81.0222
   0   5  -2 184.616 141.412
   0   5  -2 342.995 165.627
   0   5  -2 150.160 133.507
   0  -5   2 238.684 162.713
   0   5  -2 373.499 175.903
   0  -5   2 38.1796 83.8606
   0   5  -2 439.329 167.335
   0  -5   2 430.288 167.490
   0  -5   2 59.8837 133.081
   0  -5   2 535.579 155.902
   0   5  -1 6392.50 487.334
   0  -5   1 6542.49 517.159
   0  -5   1 6782.17 464.032
   0   5  -1 5727.90 471.347
   0   5  -1 6619.29 505.001
   0   5  -1 6740.40 507.468
   0   5  -1 6645.04 500.876
   0   5  -1 6853.03 463.476
   0   5  -1 6730.18 490.207
   0  -5   1 6371.85 489.969
   0  -5   1 7057.88 507.759
   0  -5   1 6023.04 235.752
   0  -5   1 8315.46 488.847
   0   5  -1 6067.97 472.443
   0  -5   1 7046.77 518.787
   0   5  -1 7077.59 475.698
   0  -5   1 7300.47 514.838
   0  -5   1 6571.71 463.643
   0   5  -1 6544.03 497.675
   0   5  -1 7494.35 525.537
   0  -5   1 6258.87 483.111
   0  -5   1 6208.47 487.501
   0   5  -1 7653.87 536.470
   0   5  -1 6929.96 492.781
   0  -5   1 6799.27 502.583
   0   5  -1 6443.14 265.048
   0   5  -1 7101.12 514.953
   0   5  -1 6858.23 507.457
   0   5  -1 7334.65 559.699
   0   5  -1 6017.72 429.060
   0   5   0 88.3373 132.077
   0  -5   0-133.997 141.779
   0   5   0-37.2459 153.914
   0  -5   0-35.8196 130.632
   0  -5   0 136.018 137.930
   0   5   0 127.443 131.342
   0   5   0 36.9573 132.851
   0   5   0-28.9929 132.804
   0   5   0 380.259 162.154
   0  -5   0 4.93383 129.768
   0   5   0 116.971 159.077
   0   5   0-138.876 157.832
   0  -5   0-27.4284 123.617
   0  -5   0-15.9277 158.949
   0   5   0 29.0514 142.869
   0   5   0 73.6535 126.089
   0   5   0 78.5209 138.176
   0   5   0 119.650 155.102
   0   5   0 41.8186 100.562
   0  -5   0 51.0229 122.696
   0  -5   0 97.0347 88.5252
   0  -5   0 141.216 165.153
   0   5   0-15.6702 154.836
   0   5   0-3.53396 132.806
   0  -5   0 7.41242 135.173
   0   5   0 52.7735 152.816
   0  -5   0 100.949 132.631
   0   5   1 37423.5 1326.47
   0  -5  -1 39277.5 1145.93
   0   5   1 39142.2 1434.30
   0  -5  -1 39875.3 1284.14
   0   5   1 38429.3 1356.48
   0   5   1 38474.0 1356.95
   0   5   1 36510.0 1340.40
   0  -5  -1 35477.7 1251.59
   0  -5  -1 40433.6 1396.32
   0  -5  -1 37109.5 1334.67
   0   5   1 37568.2 1343.59
   0   5   1 38149.4 1361.14
   0  -5  -1 40453.7 1391.65
   0   5   1 39236.1 1363.92
   0  -5  -1 39058.1 1359.47
   0   5   1 37415.3 1315.87
   0  -5  -1 37240.8 1337.77
   0   5   1 38545.9 1367.71
   0   5   1 38391.6 1365.03
   0   5   1 38620.1 1386.03
   0   5   1 38517.6 1267.58
   0  -5  -1 39849.9 1361.96
   0   5   1 36716.7 1346.47
   0  -5  -1 38005.2 1346.17
   0   5   1 35918.0 1125.17
   0   5   2 37082.9 1327.67
   0  -5  -2 38419.7 1380.73
   0   5   2 40809.7 1445.82
   0  -5  -2 35972.4 1352.77
   0   5   2 38721.1 1391.63
   0  -5  -2 35960.9 1349.32
   0   5   2 39486.3 1401.76
   0  -5  -2 37243.4 1383.72
   0  -5  -2 38438.6 1292.27
   0   5   2 38598.1 1393.90
   0   5   2 37165.1 1089.09
   0   5   2 39070.6 1397.80
   0  -5  -2 38430.2 1385.60
   0   5   2 38455.3 1390.54
   0  -5  -2 36341.3 1355.43
   0   5   2 39393.3 1399.32
   0   5   2 37863.2 1378.73
   0  -5  -2 39736.2 1097.61
   0   5   2 39342.1 1459.96
   0  -5  -2 39767.4 1411.75
   0  -5  -2 40115.0 1421.24
   0  -5  -2 40471.5 1272.76
   0   5   2 39877.7 1409.35
   0   5   2 38311.7 1251.61
   0   5   2 37800.6 1386.33
   0  -5  -3 1313.79 257.992
   0  -5  -3 1364.50 203.219
   0   5   3 1314.01 255.001
   0  -5  -3 1681.21 161.061
   0  -5  -3 1551.70 287.468
   0  -5  -3 1505.26 258.973
   0  -5  -3 1174.14 222.956
   0   5   3 1392.03 292.691
   0   5   3 1528.45 267.555
   0   5   3 1040.87 237.999
   0   5   3 1265.01 201.131
   0   5   3 1100.29 261.624
   0  -5  -3 1275.88 237.142
   0   5   3 1561.61 160.665
   0   5   3 1310.71 265.830
   0  -5  -3 1891.21 321.565
   0   5   3 1707.44 286.121
   0   5   3 1432.04 104.487
   0  -5  -3 1157.07 225.215
   0  -5  -3 1634.43 287.473
   0   5   3 1843.80 302.560
   0   5   3 1320.68 246.748
   0   5   3 1708.54 303.252
   0  -5  -3 1889.53 317.748
   0   5   3 1572.46 131.533
   0   5   3 1242.40 243.653
   0   5   3 1687.40 306.478
   0  -5  -3 1212.17 252.796
   0   5   3 1802.56 290.849
   0   5   3 1453.12 274.778
   0  -5  -4 5030.85 436.920
   0   5   4 5386.05 509.391
   0   5   4 5158.99 480.522
   0   5   4 5189.36 475.723
   0   5   4 6574.83 538.266
   0   5   4 5929.51 514.649
   0   5   4 5166.99 260.540
   0   5   4 4563.90 486.619
   0  -5  -4 5501.45 388.906
   0  -5  -4 5575.38 512.050
   0   5   4 5820.18 501.805
   0  -5  -4 5194.88 257.675
   0  -5  -4 5276.53 483.346
   0   5   4 5444.48 467.241
   0  -5  -4 4609.30 457.037
   0   5   4 5239.39 487.337
   0   5   4 5266.41 493.289
   0  -5  -4 5178.18 483.921
   0   5   4 5850.80 510.018
   0  -5  -4 5200.89 483.180
   0   5   4 5601.20 499.499
   0   5   4 5220.22 385.974
   0  -5  -4 5169.53 481.108
   0   5   4 4889.66 259.385
   0  -5  -4 6284.60 541.099
   0   5   4 5245.15 485.314
   0  -5  -4 4894.68 468.150
   0  -5  -4 5444.43 270.021
   0   5   4 5364.53 291.187
   0  -5  -4 4712.46 462.208
   0   5   5 4519.85 469.076
   0   5   5 4380.06 299.265
   0   5   5 4715.38 478.749
   0  -5  -5 3883.00 435.567
   0   5   5 4208.62 409.854
   0   5   5 4019.05 460.963
   0  -5  -5 3687.31 440.418
   0   5   5 4825.31 488.566
   0  -5  -5 4032.43 466.784
   0   5   5 3443.39 420.924
   0  -5  -5 3549.07 423.698
   0   5   5 4496.92 464.786
   0  -5  -5 5143.32 489.261
   0  -5  -5 4111.89 403.842
   0   5   5 4672.90 483.237
   0   5   5 4791.63 364.865
   0   5   5 3927.05 451.742
   0   5   5 4634.72 473.186
   0  -5  -5 4057.14 264.431
   0  -5  -5 4143.49 334.998
   0   5   5 4259.72 276.187
   0   5   5 3861.45 191.669
   0  -5  -5 4660.12 475.402
   0  -5  -5 3570.76 408.041
   0   5   5 5281.27 499.078
   0  -5  -5 4227.49 452.021
   0   5   5 4071.01 454.404
   0  -5  -6 2091.94 234.484
   0   5   6 2097.42 336.574
   0   5   6 2282.31 369.183
   0  -5  -6 1862.33 330.285
   0  -5  -6 1923.74 320.095
   0  -5  -6 1689.24 270.892
   0   5   6 2537.96 370.539
   0  -5  -6 2369.95 358.054
   0   5   6 1432.89 298.955
   0  -5  -6 1838.61 353.042
   0   5   6 2292.74 372.406
   0   5   6 2249.75 373.930
   0   5   6 2032.69 324.809
   0   5   6 2722.75 383.223
   0  -5  -6 2192.25 350.162
   0   5   6 2105.88 335.748
   0  -5  -6 1771.56 335.530
   0   5   6 1762.72 267.346
   0  -5  -6 1854.13 321.255
   0   5   6 1731.05 197.566
   0   5   6 1993.57 225.706
   0  -5  -6 2051.00 212.277
   0  -5  -6 1977.32 347.517
   0   5   6 1458.38 309.096
   0   5   7 1199.20 292.864
   0   5   7 1385.19 303.307
   0  -5  -7 1175.44 256.240
   0   5   7 1223.83 295.774
   0   5   7 973.701 269.613
   0  -5  -7 817.477 152.783
   0   5   7 882.578 242.095
   0  -5  -7 773.929 245.729
   0   5   7 758.818 218.999
   0   5   7 1159.10 286.824
   0   5   7 827.689 263.438
   0  -5  -7 595.010 134.000
   0  -5  -7 852.789 260.372
   0  -5  -7 1005.72 277.011
   0  -5  -7 871.051 256.511
   0   5   7 861.366 171.573
   0  -5  -7 751.086 223.133
   0   5   7 778.352 158.682
   0   5   7 880.676 294.308
   0   5   7 621.487 239.341
   0  -5  -7 1329.55 284.092
   0   5   7 864.832 242.941
   0  -5  -7 905.829 234.096
   0  -5  -7 980.154 264.712
   0   5   7 955.075 202.914
   0  -5  -7 938.212 254.336
   0  -5  -8 16625.5 1004.99
   0  -5  -8 17724.9 1078.97
   0   5   8 17016.0 822.003
   0  -5  -8 16936.1 1009.03
   0  -5  -8 17503.1 1028.27
   0   5   8 18253.8 1060.81
   0   5   8 18924.6 824.626
   0   5   8 19234.2 1081.35
   0  -5  -8 17825.0 1038.01
   0  -5  -8 18493.5 1093.31
   0  -5  -8 16872.1 1036.88
   0   5   8 17244.3 1033.92
   0  -5  -8 17974.7 762.949
   0   5   8 17349.2 1031.11
   0  -5  -8 16779.8 942.564
   0  -5  -8 18023.6 1056.33
   0   5   8 18806.3 1076.27
   0   5   8 16788.1 1014.55
   0   5   8 17946.6 1046.70
   0   5   8 16221.4 1004.74
   0  -5  -8 17180.2 1020.99
   0   5   8 16925.6 849.840
   0   5   8 16996.6 1037.60
   0   5   8 19105.1 1079.24
   0  -5  -9 9202.47 813.987
   0  -5  -9 9813.72 797.067
   0   5   9 10627.2 647.541
   0   5   9 12874.1 904.327
   0  -5  -9 9907.11 792.663
   0   5   9 9413.10 788.296
   0  -5  -9 10612.6 825.641
   0  -5  -9 9503.41 790.504
   0   5   9 10950.3 836.007
   0   5   9 10340.7 648.467
   0   5   9 10358.7 817.577
   0  -5  -9 11361.4 845.775
   0   5   9 11804.6 703.478
   0  -5  -9 11054.7 871.172
   0  -5  -9 10414.1 823.243
   0   5   9 12115.6 885.882
   0   5   9 12062.7 875.929
   0  -5  -9 11124.8 583.649
   0   5   9 9511.79 785.984
   0   5   9 10592.7 825.561
   0   5   9 12545.2 897.163
   0  -5  -9 9464.92 787.484
   0   5   9 9785.71 798.825
   0  -5  -9 10893.0 774.722
   0   5  10 5546.23 509.142
   0  -5 -10 5967.10 631.697
   0   5  10 5250.66 600.320
   0   5  10 4925.83 582.321
   0  -5 -10 4757.79 376.052
   0   5  10 5546.47 612.849
   0   5  10 4488.44 415.779
   0   5  10 5077.14 587.556
   0  -5 -10 4830.11 386.293
   0   5  10 5405.07 624.267
   0  -5 -10 3493.64 511.651
   0  -5 -10 5035.77 600.114
   0  -5 -10 5117.35 591.728
   0  -5 -10 5023.80 544.777
   0  -5 -10 5341.66 601.132
   0  -5 -10 4545.02 576.317
   0   5  10 5532.33 491.121
   0   5  10 5705.37 629.997
   0  -5 -10 5642.71 609.880
   0   5  10 5219.31 598.893
   0   5  10 5551.05 614.027
   0  -5 -10 6110.19 634.080
   0   5  10 5593.21 611.500
   0  -5 -10 4585.30 590.956
   0   5  10 5570.47 618.951
   0   5  11 3137.40 506.175
   0   5  11 3516.57 502.795
   0  -5 -11 3350.69 490.010
   0   5  11 3412.97 513.612
   0   5  11 3419.50 431.597
   0  -5 -11 3448.59 563.177
   0  -5 -11 3444.57 521.146
   0   5  11 3634.06 497.732
   0   5  11 2874.93 478.929
   0  -5 -11 3756.37 550.079
   0  -5 -11 3144.44 477.196
   0   5  11 3543.84 417.574
   0   5  11 3522.48 513.125
   0  -5 -11 3581.06 522.527
   0   5  11 3948.20 554.019
   0  -5 -11 3493.86 505.752
   0  -5 -11 3415.21 532.418
   0   5  11 3157.07 497.453
   0   5  11 3529.18 356.980
   0  -5 -11 2760.71 465.717
   0  -5 -11 2882.39 437.632
   0   5  11 3434.07 516.942
   0   5  11 3320.01 488.500
   0  -5 -11 2956.11 291.945
   0  -5 -12 16888.0 1160.74
   0  -5 -12 14217.1 1004.05
   0   5  12 17256.0 1168.74
   0  -5 -12 14217.1 1077.72
   0   5  12 14183.7 898.518
   0  -5 -12 15280.9 1090.50
   0   5  12 16039.8 1129.63
   0  -5 -12 16188.5 1170.52
   0  -5 -12 15124.4 1095.05
   0   5  12 14265.8 1040.16
   0  -5 -12 14824.2 1090.54
   0   5  12 15776.1 784.585
   0  -5 -12 16111.3 1119.17
   0   5  12 14089.5 1062.23
   0   5  12 14415.3 1069.19
   0   5  12 15056.3 1093.77
   0  -5 -12 16310.2 1133.88
   0   5  12 16016.3 1123.83
   0   5  12 14670.7 1088.10
   0   5  12 14942.1 943.621
   0   5  12 15541.7 1112.41
   0   5  13 24914.8 1438.48
   0   5  13 25463.0 1320.55
   0   5  13 23573.1 1450.31
   0   5  13 29487.1 1593.53
   0   5  13 26875.2 1049.49
   0  -5 -13 25837.9 1425.58
   0   5  13 28218.4 1574.86
   0  -5 -13 26777.6 1514.94
   0  -5 -13 25590.8 1517.73
   0   5  13 24945.0 1482.89
   0   5  13 25985.3 1510.88
   0  -5 -13 28378.9 1603.30
   0   5  13 28544.3 1585.05
   0  -5 -13 23744.1 1471.20
   0   5  13 23780.4 1447.86
   0  -5 -13 25553.6 1540.85
   0  -5 -13 26563.7 1517.52
   0   5  13 26733.0 1320.88
   0  -5 -13 27476.4 1534.39
   0   5  13 28082.4 1571.89
   0  -5 -13 25343.6 1479.62
   0  -5 -14 3697.71 579.505
   0  -5 -14 3503.13 584.742
   0   5  14 3630.87 588.555
   0   5  14 3834.38 605.568
   0  -5 -14 4632.60 642.682
   0  -5 -14 2592.57 530.454
   0   5  14 3917.40 622.426
   0   5  14 3991.31 622.078
   0   5  14 3134.41 554.677
   0   5  14 3966.89 602.420
   0   5  14 3810.70 562.175
   0   5  14 3702.70 498.808
   0   5  14 4247.59 544.940
   0  -5 -14 4595.16 662.261
   0  -5 -14 3528.73 538.757
   0   5  14 3883.22 623.673
   0  -5 -14 3956.87 613.820
   0  -5 -14 4020.38 611.285
   0   5  14 3570.85 573.470
   0  -5 -14 3833.22 596.177
   0  -5 -15 174.932 245.818
   0   5  15 606.982 257.009
   0   5  15 394.287 275.281
   0   5  15 292.560 210.070
   0   5  15 933.421 283.680
   0   5  15 907.897 370.232
   0   5  15 810.954 343.011
   0  -5 -15 443.366 257.191
   0  -5 -15 1219.52 419.105
   0   5  15 1082.49 400.200
   0   5  15 408.027 273.792
   0   5  15 440.189 329.800
   0  -5 -15 624.793 292.637
   0   5  15 708.279 338.105
   0   5  15 317.591 272.203
   0  -5 -15 855.189 376.583
   0  -5 -15 854.479 334.583
   0  -5 -15 551.435 292.974
   0  -5 -15 163.946 281.554
   0  -5 -15 691.040 334.208
   0  -5 -16 5862.68 774.439
   0  -5 -16 7189.76 847.235
   0   5  16 7471.94 894.359
   0   5  16 6069.20 791.728
   0  -5 -16 6353.17 818.770
   0  -5 -16 6125.17 791.150
   0   5  16 7197.53 766.528
   0   5  16 6558.67 816.782
   0   5  16 6017.17 740.181
   0  -5 -16 5331.60 782.838
   0   5  16 6511.12 820.174
   0  -5 -16 5533.21 752.139
   0   5  16 5391.73 766.183
   0  -5 -16 5891.44 775.366
   0   5  16 7963.62 918.498
   0   5  16 6220.89 695.689
   0   5  16 5928.43 786.294
   0  -5 -16 5505.75 760.294
   0  -5 -16 7544.96 869.579
   0   5  16 6957.06 843.529
   0   5  16 6246.93 808.140
   0  -5 -17 3918.16 669.532
   0  -5 -17 1873.21 494.113
   0   5  17 3473.30 617.065
   0  -5 -17 2303.26 537.618
   0  -5 -17 2536.52 554.511
   0   5  17 3239.27 608.458
   0  -5 -17 3033.78 599.142
   0   5  17 3295.14 632.036
   0   5  17 3169.85 618.438
   0  -5 -17 4257.79 705.115
   0   5  17 2821.89 578.971
   0   5  17 3358.48 644.220
   0  -5 -17 1935.93 477.007
   0  -5 -17 4169.08 715.547
   0   5  17 3829.44 578.787
   0   5  17 3350.24 554.684
   0   5  17 2771.18 535.993
   0   5  17 3146.19 626.337
   0   5  17 3099.50 596.594
   0  -5 -17 3828.30 652.985
   0   5  17 3500.95 632.098
   0   5  18 3411.56 647.598
   0  -5 -18 4294.06 694.423
   0   5  18 3953.64 618.464
   0   5  18 4525.54 739.551
   0  -5 -18 5815.64 821.504
   0   5  18 4639.65 735.325
   0   5  18 4012.83 689.503
   0   5  18 4945.12 772.101
   0  -5 -18 3747.95 684.917
   0  -5 -18 3152.28 610.767
   0  -5 -18 2974.27 622.013
   0   5  18 4286.47 728.143
   0  -5 -18 3787.22 672.979
   0   5  18 3345.96 645.597
   0  -5 -18 4561.70 738.694
   0   5  18 4316.44 640.817
   0  -5 -18 5403.51 798.225
   0   5  18 3522.46 641.130
   0   5  18 4570.69 679.098
   0  -5 -18 3940.28 727.399
   0   5  18 4950.39 771.580
   0  -5 -19 16279.1 1408.43
   0  -5 -19 14455.8 1339.04
   0   5  19 15724.7 1400.50
   0   5  19 17258.5 1468.54
   0  -5 -19 16800.1 1458.56
   0   5  19 15666.6 1395.64
   0   5  19 17645.3 1480.47
   0  -5 -19 15030.6 1357.65
   0  -5 -19 14760.6 1341.68
   0   5  19 15944.5 1419.31
   0  -5 -19 14153.5 1329.75
   0   5  19 16851.1 1332.39
   0  -5 -19 16843.9 1461.21
   0   5  19 15606.5 1409.44
   0  -5 -19 18985.4 1519.29
   0   5  19 14588.6 1224.86
   0  -5 -19 13964.0 1351.19
   0   5  19 16887.9 1280.69
   0   5  19 17544.8 1484.44
   0   5  19 13926.2 1318.01
   0   5  19 14777.3 1363.94
   0   5  20 453.236 247.705
   0   5  20 1364.15 481.343
   0  -5 -20 1791.51 515.774
   0   5  20 1103.10 439.496
   0   5  20 307.450 326.214
   0   5  20 1243.83 441.459
   0  -5 -20 1776.59 515.510
   0  -5 -20 1477.90 513.640
   0  -5 -20 1308.03 484.793
   0   5  20 357.418 355.576
   0  -5 -20 1150.90 479.683
   0   5  20 878.484 328.174
   0   5  20 1618.03 505.554
   0   5  20 1607.87 514.242
   0   5  20 1182.06 435.632
   0  -5 -20 446.262 349.929
   0  -5 -20 1353.74 475.697
   0  -5 -20 198.693 306.128
   0   5  20 781.512 333.801
   0   5  20 999.338 397.748
   0  -5 -20 877.233 384.026
   0   5  21 557.426 295.813
   0  -5 -21-158.873 292.906
   0  -5 -21-413.328 395.740
   0  -5 -21-181.436 313.976
   0  -5 -21 119.441 205.380
   0   5  21-413.959 358.837
   0  -5 -21 73.5015 241.083
   0  -5 -21-37.7704 236.543
   0   5  21 190.488 361.147
   0   5  21 208.844 280.403
   0  -5 -21-5.62720 276.484
   0   5  21-164.590 351.376
   0   5  21-222.079 286.946
   0   5  21-666.743 408.453
   0   5  21 71.1049 247.807
   0   5  21 113.980 346.607
   0   5  21-110.319 218.227
   0  -5 -21-61.0266 201.413
   0   5  21-24.9501 272.310
   0  -5 -21 192.443 324.937
   0   5  22 3094.22 702.078
   0   5  22 2786.97 655.109
   0   5  22 3608.44 735.741
   0  -5 -22 2681.73 644.695
   0  -5 -22 2064.95 563.293
   0  -5 -22 3084.11 689.697
   0   5  22 2657.04 690.067
   0  -5 -22 2428.70 616.613
   0  -5 -22 2813.60 672.757
   0  -5 -22 1348.27 526.291
   0   5  22 2904.12 680.177
   0   5  22 2821.82 696.672
   0   5  22 3019.37 623.649
   0  -5 -22 2743.09 624.106
   0  -5 -22 2322.75 590.417
   0   5  22 2782.36 568.645
   0  -5 -22 2022.05 570.149
   0   5  22 1850.03 552.201
   0   5  22 2614.93 645.795
   0   5  22 1376.29 457.983
   0   5  23-202.276 272.680
   0   5  24 1036.88 414.880
   0  -6  25 10297.7 1186.47
   0   6 -25 7410.76 994.600
   0  -6  24-146.790 261.775
   0   6 -24 152.246 248.736
   0  -6  23 25016.1 1903.08
   0   6 -23 22900.1 1836.56
   0  -6  23 23187.4 1729.55
   0  -6  23 23477.3 1863.03
   0   6 -23 21162.2 1774.44
   0  -6  23 25362.6 1925.63
   0   6 -23 22095.3 1791.08
   0   6 -23 27940.4 2055.58
   0  -6  23 27060.2 1985.11
   0  -6  23 21300.6 1763.59
   0   6 -23 23049.8 1856.42
   0   6 -23 22018.8 1794.70
   0   6 -23 26285.0 1948.53
   0  -6  23 22532.2 1824.68
   0  -6  23 24746.7 1899.47
   0  -6  23 23697.6 1855.39
   0   6 -23 23066.2 1863.36
   0   6 -23 24880.5 1934.60
   0   6 -23 22531.6 1598.31
   0  -6  22 985.033 467.178
   0  -6  22 1025.72 413.733
   0  -6  22 628.034 390.492
   0   6 -22 1390.39 488.708
   0  -6  22 1560.40 532.303
   0   6 -22 735.286 341.708
   0  -6  22 1516.55 543.133
   0   6 -22 1290.16 456.512
   0  -6  22 1575.57 533.613
   0  -6  22 1372.50 425.868
   0   6 -22 1530.82 425.329
   0   6 -22 1607.41 445.909
   0   6 -22 1479.36 464.027
   0   6 -22 1942.42 594.432
   0   6 -22 1575.16 536.587
   0   6 -22 1077.88 493.237
   0   6 -22 1028.41 436.388
   0  -6  22 1379.81 453.933
   0   6 -22 900.711 434.863
   0  -6  22 935.718 411.862
   0  -6  21 11996.0 1261.73
   0   6 -21 11276.2 1206.54
   0  -6  21 12384.4 1281.36
   0   6 -21 11465.5 1058.68
   0   6 -21 11584.6 1249.85
   0  -6  21 13376.3 1316.34
   0  -6  21 15122.7 1397.23
   0  -6  21 14573.5 1379.74
   0   6 -21 13307.1 1331.65
   0   6 -21 11806.9 1257.06
   0  -6  21 12567.3 1267.28
   0   6 -21 13304.7 1341.00
   0   6 -21 13394.9 1316.66
   0  -6  21 12789.9 1286.91
   0   6 -21 12058.5 1089.06
   0  -6  21 14166.3 1352.16
   0   6 -21 12987.0 1299.72
   0  -6  21 13147.8 1307.65
   0   6 -21 12277.5 1263.78
   0   6 -21 12281.8 1281.08
   0  -6  21 12520.5 1211.72
   0  -6  20 727.622 322.113
   0   6 -20 270.543 371.664
   0  -6  20 454.033 293.886
   0  -6  20 542.724 359.387
   0  -6  20 397.859 311.096
   0   6 -20 701.589 376.380
   0   6 -20 265.262 252.948
   0  -6  20 29.0237 238.243
   0   6 -20 450.656 311.502
   0  -6  20 346.225 361.746
   0  -6  20 810.171 375.694
   0   6 -20 844.805 400.580
   0   6 -20 209.522 223.939
   0  -6  20 275.288 303.334
   0   6 -20 640.961 340.629
   0   6 -20 578.380 354.530
   0   6 -20 804.597 402.413
   0   6 -20 632.168 270.415
   0  -6  20-23.4445 281.763
   0  -6  20 486.051 318.708
   0   6 -20 906.544 432.841
   0  -6  19 5062.74 764.176
   0  -6  19 4974.45 773.902
   0  -6  19 4163.68 685.964
   0  -6  19 4538.59 737.220
   0  -6  19 6020.86 841.905
   0   6 -19 4697.14 737.166
   0   6 -19 5518.94 805.062
   0   6 -19 4355.90 724.083
   0   6 -19 3638.25 665.092
   0   6 -19 4534.99 733.402
   0   6 -19 4256.14 726.115
   0   6 -19 4947.95 786.077
   0  -6  19 5133.52 788.529
   0   6 -19 4621.67 649.544
   0   6 -19 4883.75 767.711
   0  -6  19 4505.55 716.150
   0  -6  19 4417.56 731.591
   0   6 -19 5879.33 821.529
   0   6 -19 4705.58 638.299
   0  -6  19 4748.29 759.808
   0  -6  19 5556.28 756.066
   0  -6  19 4740.25 760.850
   0   6 -18 386.725 256.329
   0  -6  18 657.475 324.448
   0  -6  18 601.268 322.140
   0  -6  18 276.996 246.035
   0  -6  18 1081.88 408.856
   0  -6  18 579.274 327.299
   0   6 -18 805.587 365.752
   0  -6  18 1160.84 400.059
   0   6 -18 518.440 321.797
   0  -6  18 1186.90 363.928
   0  -6  18 608.668 306.529
   0   6 -18 765.811 349.820
   0   6 -18 358.375 273.805
   0   6 -18 1374.58 439.616
   0   6 -18 450.173 237.182
   0   6 -18-32.1935 325.488
   0  -6  18 707.270 339.984
   0  -6  18 967.922 308.200
   0   6 -18 802.322 385.142
   0   6 -18 1797.83 465.809
   0   6 -18 1096.28 333.039
   0  -6  18 1078.97 337.318
   0   6 -17 30901.5 1358.25
   0  -6  17 28127.3 1704.02
   0  -6  17 29254.5 1770.26
   0  -6  17 29253.5 1768.24
   0  -6  17 30276.5 1797.76
   0  -6  17 27591.2 1723.11
   0   6 -17 30119.5 1790.71
   0  -6  17 28224.6 1731.62
   0  -6  17 28469.6 1743.17
   0   6 -17 27551.9 1749.64
   0   6 -17 28130.9 1732.95
   0   6 -17 29916.1 1789.69
   0   6 -17 27866.8 1726.27
   0   6 -17 26487.9 1488.63
   0   6 -17 29500.4 1791.83
   0   6 -17 25450.8 1668.48
   0   6 -17 29201.2 1506.97
   0  -6  17 27137.1 1707.56
   0   6 -17 28550.3 1770.96
   0   6 -17 33269.5 1906.55
   0  -6  17 28831.6 1666.21
   0  -6  17 28739.3 1747.73
   0  -6  16 1524.84 452.337
   0  -6  16 710.493 296.221
   0  -6  16 248.513 248.645
   0   6 -16 914.436 368.934
   0  -6  16 673.790 309.814
   0   6 -16 581.517 246.909
   0   6 -16 764.718 214.036
   0   6 -16 727.984 322.492
   0   6 -16 1248.25 381.835
   0  -6  16 306.853 272.140
   0   6 -16 903.214 222.942
   0   6 -16 517.154 303.617
   0  -6  16 314.462 251.544
   0   6 -16 292.448 307.251
   0   6 -16 802.066 374.636
   0  -6  16 546.508 309.247
   0   6 -16 409.003 221.964
   0  -6  16 700.166 319.312
   0   6 -16 752.689 300.122
   0   6 -16 735.970 368.551
   0  -6  16 456.354 337.886
   0  -6  16 770.375 350.980
   0   6 -16 767.614 377.597
   0  -6  15 743.890 311.928
   0  -6  15 487.362 260.476
   0   6 -15 509.935 250.887
   0   6 -15 362.847 199.402
   0   6 -15 565.472 151.092
   0  -6  15 494.368 285.024
   0  -6  15 39.8176 234.992
   0  -6  15 715.168 345.358
   0  -6  15 384.855 278.887
   0   6 -15 757.479 304.192
   0   6 -15 130.162 192.211
   0   6 -15 311.465 296.682
   0   6 -15 464.324 227.763
   0  -6  15 634.661 314.911
   0   6 -15 277.060 259.055
   0   6 -15 408.509 178.155
   0   6 -15 877.136 334.358
   0  -6  15 593.663 286.615
   0   6 -15 644.104 194.691
   0   6 -15 1023.42 360.345
   0  -6  15 454.938 286.602
   0   6 -15 558.373 298.992
   0   6 -15 237.958 219.386
   0  -6  15 499.110 316.458
   0   6 -14 394.397 165.002
   0  -6  14 30.2042 206.173
   0   6 -14 238.095 268.316
   0   6 -14-99.4732 220.386
   0   6 -14 11.8202 273.955
   0  -6  14-25.2749 232.600
   0  -6  14-250.428 295.252
   0   6 -14-97.4032 242.805
   0  -6  14 78.6836 207.367
   0  -6  14 364.085 247.565
   0   6 -14-241.006 266.413
   0  -6  14-17.7281 206.411
   0   6 -14 125.499 89.8456
   0   6 -14 68.3675 137.458
   0  -6  14-75.6856 210.781
   0   6 -14-40.4132 175.591
   0  -6  14-260.926 298.761
   0   6 -14-69.2304 237.100
   0   6 -14-120.273 217.439
   0   6 -14-11.9182 215.234
   0  -6  14-245.082 247.017
   0  -6  14 35.7964 237.460
   0   6 -14 19.7064 205.249
   0   6 -14 367.895 277.639
   0   6 -13 3404.85 543.234
   0  -6  13 4029.67 571.528
   0  -6  13 4325.24 595.223
   0   6 -13 4121.32 549.077
   0   6 -13 3962.60 453.600
   0   6 -13 3824.22 577.267
   0   6 -13 3444.42 559.253
   0  -6  13 3592.96 550.432
   0   6 -13 4409.97 603.233
   0   6 -13 5154.50 652.059
   0  -6  13 4439.63 600.257
   0   6 -13 4384.83 499.870
   0   6 -13 4512.03 359.927
   0  -6  13 3473.19 545.303
   0  -6  13 4592.27 588.185
   0   6 -13 4624.04 611.433
   0   6 -13 4057.06 457.952
   0  -6  13 4313.61 585.781
   0  -6  13 4089.20 587.310
   0   6 -13 4511.92 617.665
   0   6 -13 4156.25 601.876
   0   6 -13 3927.83 569.394
   0   6 -13 3768.35 570.467
   0  -6  13 3110.52 504.549
   0  -6  13 4453.24 585.978
   0   6 -12 7102.79 420.424
   0  -6  12 7473.46 770.376
   0   6 -12 6640.88 718.454
   0   6 -12 6551.31 422.061
   0  -6  12 6913.40 712.977
   0  -6  12 6500.53 702.975
   0   6 -12 6795.36 547.651
   0  -6  12 7433.36 704.109
   0  -6  12 7720.66 753.104
   0   6 -12 7290.16 748.527
   0   6 -12 6413.95 672.979
   0   6 -12 6978.36 721.044
   0   6 -12 7194.87 731.793
   0   6 -12 7492.40 768.171
   0  -6  12 5850.31 677.365
   0  -6  12 7589.79 765.332
   0   6 -12 7069.47 731.440
   0   6 -12 6380.66 697.356
   0   6 -12 5891.08 688.227
   0   6 -12 7835.86 764.390
   0   6 -12 6438.18 571.385
   0  -6  12 7019.17 728.281
   0   6 -12 7680.95 767.470
   0  -6  12 6301.86 682.728
   0  -6  12 6044.44 679.918
   0   6 -12 6056.41 574.094
   0   6 -11 2372.28 449.319
   0  -6  11 1829.86 402.623
   0   6 -11 2522.84 430.523
   0   6 -11 2307.04 440.956
   0   6 -11 2681.22 452.975
   0   6 -11 2263.52 445.569
   0   6 -11 2266.66 307.316
   0   6 -11 1992.21 389.518
   0   6 -11 2296.60 232.206
   0   6 -11 1881.51 379.562
   0   6 -11 1696.58 352.359
   0   6 -11 2307.04 433.840
   0   6 -11 2532.17 250.579
   0   6 -11 2073.36 326.231
   0   6 -11 1703.85 307.030
   0   6 -11 2710.80 454.557
   0  -6  11 1972.09 410.822
   0  -6  11 2305.77 408.618
   0  -6  11 1769.14 362.367
   0  -6  11 1949.71 395.664
   0   6 -11 2309.42 437.272
   0  -6  11 1916.54 388.652
   0  -6  11 2357.14 409.057
   0   6 -11 1486.15 354.850
   0  -6  11 2186.56 395.526
   0  -6  11 2057.31 404.264
   0  -6  11 2417.99 450.494
   0  -6  11 2310.45 436.447
   0  -6  10 1891.00 352.094
   0   6 -10 2068.02 327.702
   0   6 -10 1506.43 353.423
   0   6 -10 1283.31 333.198
   0   6 -10 2350.14 432.729
   0   6 -10 2430.16 428.050
   0  -6  10 2239.65 399.850
   0  -6  10 2211.79 403.914
   0   6 -10 1499.51 331.179
   0   6 -10 1758.88 348.137
   0   6 -10 1283.16 273.406
   0  -6  10 1654.53 364.016
   0   6 -10 1136.47 281.060
   0  -6  10 2165.38 388.584
   0   6 -10 2231.90 281.079
   0   6 -10 1469.80 177.487
   0   6 -10 1603.58 350.646
   0   6 -10 1488.60 329.622
   0   6 -10 2389.84 410.061
   0  -6  10 2029.37 397.163
   0   6 -10 2217.25 414.973
   0  -6  10 1756.97 331.102
   0  -6  10 2500.18 451.991
   0  -6  10 1715.01 351.513
   0   6 -10 2230.17 433.284
   0  -6  10 1485.20 348.249
   0   6  -9 1767.84 359.984
   0   6  -9 2131.51 388.714
   0   6  -9 2419.19 413.649
   0   6  -9 2445.01 366.294
   0   6  -9 2726.70 436.353
   0   6  -9 2677.72 428.384
   0  -6   9 2791.64 427.096
   0   6  -9 2573.26 401.580
   0  -6   9 2870.97 455.933
   0  -6   9 2086.44 364.478
   0  -6   9 3083.59 429.130
   0  -6   9 2275.86 387.008
   0   6  -9 2941.10 446.060
   0   6  -9 1606.01 334.038
   0  -6   9 1336.29 317.236
   0  -6   9 2109.49 372.354
   0  -6   9 1965.25 322.633
   0   6  -9 2773.57 437.965
   0   6  -9 1638.78 327.244
   0   6  -9 2102.17 197.336
   0   6  -9 2557.16 426.646
   0   6  -9 2193.36 372.101
   0   6  -9 2243.96 257.882
   0  -6   9 1604.48 317.149
   0  -6   9 2107.08 369.991
   0   6  -9 1849.01 294.297
   0  -6   8 325.391 169.492
   0   6  -8 301.559 204.557
   0   6  -8 3.66922 160.718
   0  -6   8 354.021 208.263
   0  -6   8 189.377 191.228
   0   6  -8 253.624 183.521
   0   6  -8 1.14928 182.256
   0  -6   8 497.178 255.195
   0  -6   8 628.754 258.608
   0  -6   8-41.9828 189.975
   0   6  -8 295.469 198.993
   0   6  -8 296.621 171.752
   0   6  -8-39.6024 156.177
   0  -6   8 428.053 244.407
   0   6  -8 351.675 195.004
   0   6  -8 678.783 220.886
   0   6  -8 320.350 199.721
   0  -6   8 350.263 220.017
   0   6  -8 377.149 94.7037
   0   6  -8 286.992 99.1822
   0   6  -8 160.009 127.323
   0   6  -8 176.376 188.947
   0   6  -8 311.705 166.411
   0   6  -7 10252.9 474.485
   0   6  -7 11677.4 811.986
   0   6  -7 12723.4 838.376
   0  -6   7 9537.42 733.748
   0   6  -7 9759.75 742.155
   0  -6   7 11122.7 782.442
   0  -6   7 11521.3 697.418
   0   6  -7 12043.7 821.581
   0   6  -7 10750.1 764.524
   0  -6   7 11787.5 476.670
   0  -6   7 11166.6 826.457
   0  -6   7 10381.9 763.078
   0  -6   7 10100.8 755.265
   0   6  -7 10012.5 751.439
   0   6  -7 10969.7 784.465
   0   6  -7 10022.1 747.321
   0   6  -7 11246.1 755.514
   0   6  -7 11136.1 797.629
   0   6  -7 10078.5 753.999
   0   6  -7 12142.4 822.709
   0  -6   7 10149.3 753.973
   0   6  -7 10830.9 668.320
   0   6  -7 10429.2 767.803
   0  -6   7 9806.16 748.321
   0   6  -7 10605.8 593.888
   0   6  -6 19936.7 1050.43
   0  -6   6 18986.1 1054.82
   0   6  -6 18012.4 1003.09
   0   6  -6 18114.5 985.911
   0   6  -6 17731.9 1011.10
   0   6  -6 19785.3 843.177
   0   6  -6 18416.2 623.699
   0   6  -6 19723.5 1046.74
   0  -6   6 17891.2 997.179
   0   6  -6 18106.7 1006.84
   0  -6   6 18992.8 1023.73
   0   6  -6 19822.6 1063.20
   0   6  -6 20963.0 1075.51
   0  -6   6 20541.9 680.842
   0   6  -6 19028.5 897.525
   0   6  -6 18011.1 995.915
   0  -6   6 19221.3 1024.79
   0  -6   6 17990.9 995.904
   0   6  -6 20129.9 1056.06
   0  -6   6 18317.1 1006.78
   0   6  -6 17740.2 986.401
   0   6  -6 18496.1 1009.32
   0  -6   6 18887.2 1012.10
   0   6  -6 19754.2 1042.11
   0   6  -6 20653.7 1061.13
   0  -6   6 19013.9 871.647
   0   6  -6 22076.7 1095.83
   0  -6   5 48645.3 1762.10
   0   6  -5 49591.0 1786.47
   0   6  -5 51007.0 1785.07
   0  -6   5 51817.6 1859.79
   0   6  -5 50921.6 1787.30
   0   6  -5 48081.6 1754.15
   0  -6   5 48734.0 1759.12
   0   6  -5 45917.6 1776.60
   0   6  -5 52198.5 1805.06
   0  -6   5 50516.7 1784.08
   0   6  -5 52943.9 1824.07
   0   6  -5 48231.5 1763.19
   0   6  -5 49377.4 1608.21
   0   6  -5 50823.4 1803.64
   0   6  -5 51989.8 1820.63
   0   6  -5 50592.7 1566.02
   0   6  -5 53174.0 1536.61
   0  -6   5 49990.5 1335.39
   0   6  -5 49576.1 1792.68
   0   6  -5 52049.9 1822.97
   0   6  -5 51946.4 1834.75
   0  -6   5 50097.7 1781.49
   0   6  -5 51213.6 1791.35
   0  -6   5 48213.4 1759.45
   0   6  -4 21939.7 1064.86
   0   6  -4 21405.4 1056.80
   0   6  -4 21891.8 1079.47
   0   6  -4 21951.2 1084.44
   0  -6   4 21493.4 1059.51
   0   6  -4 22441.9 964.564
   0   6  -4 21464.0 1078.76
   0   6  -4 21595.0 1080.87
   0  -6   4 21666.9 1060.80
   0  -6   4 25152.5 1176.10
   0   6  -4 23570.7 1116.41
   0   6  -4 22819.2 1088.72
   0  -6   4 23547.7 1101.40
   0   6  -4 23357.7 1098.56
   0  -6   4 23080.9 797.704
   0  -6   4 22811.5 1045.95
   0  -6   4 21458.0 1054.10
   0   6  -4 22649.8 1084.28
   0   6  -4 21146.4 1066.27
   0   6  -4 22847.8 958.677
   0   6  -4 23722.9 1098.15
   0   6  -4 23032.4 843.447
   0   6  -4 23833.4 1125.47
   0  -6   4 22563.9 1085.51
   0   6  -4 22333.6 1125.30
   0  -6   3 113035. 3047.35
   0   6  -3 112609. 3068.35
   0  -6   3 112469. 2654.85
   0  -6   3 109550. 3027.08
   0   6  -3 116650. 2585.08
   0  -6   3 109159. 3022.95
   0  -6   3 114866. 3124.84
   0   6  -3 113458. 2901.28
   0   6  -3 113806. 3073.08
   0  -6   3 109271. 3019.68
   0   6  -3 110700. 2971.35
   0  -6   3 105380. 2996.27
   0   6  -3 112912. 3071.16
   0   6  -3 112866. 3040.64
   0   6  -3 115695. 2896.52
   0   6  -3 115071. 3154.69
   0   6  -3 111765. 3034.80
   0   6  -3 115608. 3090.71
   0  -6   3 113184. 2975.22
   0   6  -3 112863. 3044.82
   0   6  -3 110899. 3015.35
   0  -6   3 110501. 3039.23
   0   6  -3 112022. 3052.93
   0  -6   3 114603. 2344.77
   0   6  -3 115061. 3089.43
   0   6  -3 116449. 3071.36
   0   6  -3 113873. 3065.92
   0   6  -2 10640.2 695.493
   0  -6   2 11506.1 403.925
   0   6  -2 11385.2 669.215
   0   6  -2 12154.6 697.729
   0  -6   2 10451.5 700.610
   0   6  -2 10243.3 701.619
   0   6  -2 11717.1 744.499
   0   6  -2 11867.4 738.460
   0  -6   2 11087.4 680.971
   0  -6   2 11828.9 733.847
   0   6  -2 11038.3 715.059
   0   6  -2 10389.1 690.383
   0   6  -2 10679.8 715.072
   0   6  -2 11467.8 766.022
   0   6  -2 10696.6 667.441
   0  -6   2 11366.6 720.550
   0  -6   2 11885.8 583.626
   0  -6   2 11004.5 713.638
   0   6  -2 11059.3 720.585
   0  -6   2 11640.6 768.757
   0  -6   2 10645.0 697.204
   0   6  -2 10992.5 726.601
   0  -6   2 12298.7 734.672
   0   6  -2 11892.4 740.408
   0   6  -2 11463.4 444.187
   0   6  -2 11575.6 731.345
   0   6  -1 86043.4 2416.96
   0   6  -1 84734.9 2441.62
   0   6  -1 82716.8 2444.93
   0   6  -1 89014.4 2484.50
   0   6  -1 81370.6 2435.66
   0  -6   1 87776.2 2449.69
   0   6  -1 82973.1 2448.53
   0   6  -1 83722.8 2446.26
   0   6  -1 82961.6 2396.14
   0   6  -1 84616.6 1795.40
   0  -6   1 85069.4 2352.96
   0   6  -1 81857.8 2518.43
   0  -6   1 82959.6 2446.47
   0   6  -1 83638.5 2437.66
   0   6  -1 84311.7 2405.39
   0  -6   1 81929.2 2340.04
   0  -6   1 83644.5 2435.28
   0  -6   1 81999.6 2416.16
   0   6  -1 87224.7 2459.29
   0  -6   1 83057.8 2419.96
   0  -6   1 84717.0 2439.72
   0   6  -1 85178.5 2288.42
   0  -6   1 83531.0 2429.86
   0   6  -1 81813.2 2440.89
   0   6  -1 85173.7 2356.99
   0   6  -1 86879.1 2463.15
   0  -6   1 90910.1 2564.68
   0   6   0 16817.7 907.837
   0  -6   0 17582.8 916.321
   0   6   0 17052.3 965.849
   0   6   0 17393.6 916.234
   0   6   0 16452.2 869.892
   0  -6   0 16493.7 891.883
   0   6   0 18602.4 946.377
   0  -6   0 17877.2 916.946
   0   6   0 17449.0 784.878
   0   6   0 17088.4 904.763
   0  -6   0 19661.0 810.485
   0  -6   0 16566.2 890.443
   0   6   0 17913.9 922.318
   0   6   0 16914.6 908.290
   0   6   0 16280.4 886.019
   0  -6   0 17081.8 878.016
   0  -6   0 15612.5 805.872
   0   6   0 16831.3 906.162
   0  -6   0 18411.1 962.002
   0   6   0 16545.9 840.007
   0  -6   0 16845.5 896.806
   0   6   0 17411.0 876.677
   0   6   0 18098.4 927.447
   0   6   0 17089.4 904.834
   0  -6   0 15775.4 867.236
   0   6   1 2920.07 372.638
   0  -6  -1 3135.64 347.437
   0   6   1 2414.32 339.864
   0   6   1 3126.01 396.945
   0   6   1 2966.53 371.572
   0   6   1 3357.63 390.087
   0  -6  -1 3085.30 380.261
   0   6   1 3138.71 412.356
   0  -6  -1 2776.89 369.160
   0  -6  -1 3241.98 381.985
   0   6   1 3214.94 431.408
   0  -6  -1 3388.54 398.676
   0   6   1 3764.22 420.801
   0   6   1 3526.02 415.852
   0  -6  -1 3621.89 394.699
   0   6   1 3062.62 368.056
   0  -6  -1 3466.82 397.612
   0   6   1 2928.10 375.067
   0  -6  -1 3448.59 402.805
   0   6   1 3029.74 385.931
   0   6   1 3584.42 417.899
   0  -6  -1 3310.34 298.779
   0  -6  -1 2925.66 361.788
   0   6   1 2638.49 331.934
   0   6   1 3169.14 298.843
   0   6   1 3015.98 374.833
   0   6   2 57440.1 1976.10
   0   6   2 56388.2 1871.84
   0  -6  -2 57403.4 1903.98
   0   6   2 55126.5 1881.17
   0   6   2 54857.0 1878.31
   0  -6  -2 55424.1 1516.18
   0   6   2 55900.3 1713.27
   0   6   2 55917.9 1813.70
   0  -6  -2 53664.1 1731.49
   0   6   2 56188.9 1904.31
   0  -6  -2 55038.2 1867.89
   0   6   2 55833.7 1522.82
   0  -6  -2 54459.2 1870.92
   0   6   2 55392.9 1871.92
   0  -6  -2 53442.8 1838.48
   0  -6  -2 54273.5 1853.19
   0   6   2 52780.3 1841.50
   0   6   2 57424.9 1883.89
   0   6   2 54234.7 1887.20
   0   6   2 56520.0 1876.17
   0   6   2 58551.8 1917.45
   0   6   2 54395.1 1870.13
   0  -6  -2 53032.7 1836.68
   0  -6  -2 53499.3 1841.79
   0  -6  -2 55694.3 1867.46
   0  -6  -3 41175.4 1580.23
   0  -6  -3 39847.9 1560.07
   0   6   3 41238.7 1400.28
   0   6   3 40044.6 945.975
   0   6   3 45091.3 1637.49
   0   6   3 45676.9 1646.22
   0   6   3 44070.2 1618.57
   0   6   3 40815.3 1519.55
   0  -6  -3 41099.8 1598.78
   0   6   3 42602.2 1608.23
   0   6   3 42985.7 1680.18
   0   6   3 42725.5 1600.28
   0  -6  -3 43249.8 1188.83
   0  -6  -3 41282.6 1576.43
   0   6   3 45742.1 1634.97
   0   6   3 44762.8 1629.35
   0  -6  -3 40711.6 1570.37
   0   6   3 44236.1 1624.26
   0   6   3 42621.9 1649.22
   0  -6  -3 40539.3 1461.92
   0  -6  -3 42488.6 1598.26
   0   6   3 42300.6 1590.27
   0   6   3 41004.2 1181.75
   0   6   3 43113.2 1611.44
   0  -6  -3 46324.1 1657.56
   0  -6  -3 43095.5 1619.30
   0  -6  -4 16673.2 942.475
   0  -6  -4 15688.9 915.729
   0   6   4 16580.1 945.574
   0  -6  -4 15364.2 908.616
   0   6   4 16311.7 949.479
   0   6   4 16863.5 794.465
   0   6   4 17493.3 978.698
   0   6   4 16446.8 588.029
   0   6   4 17243.2 1003.69
   0   6   4 17253.7 552.043
   0  -6  -4 16670.4 967.967
   0  -6  -4 16664.4 970.071
   0  -6  -4 18167.2 969.924
   0   6   4 17743.3 958.763
   0  -6  -4 16900.9 881.486
   0  -6  -4 16398.1 951.240
   0   6   4 16130.0 935.374
   0   6   4 16445.5 982.018
   0   6   4 17558.8 980.437
   0   6   4 17000.3 954.972
   0   6   4 16276.7 940.706
   0  -6  -4 14949.0 916.109
   0   6   4 17213.4 958.269
   0   6   4 15399.2 921.940
   0  -6  -4 17190.9 589.778
   0  -6  -4 17358.2 958.487
   0   6   4 18863.1 1006.61
   0  -6  -5 2921.63 398.409
   0  -6  -5 2531.61 376.641
   0  -6  -5 3438.61 388.242
   0  -6  -5 2656.14 406.173
   0   6   5 2404.14 390.678
   0  -6  -5 2296.28 183.230
   0  -6  -5 2472.96 396.687
   0   6   5 2825.43 200.330
   0   6   5 2019.44 345.627
   0   6   5 3078.93 411.705
   0   6   5 3062.87 405.195
   0  -6  -5 3427.02 443.349
   0   6   5 2857.00 229.238
   0   6   5 2923.33 413.535
   0   6   5 2624.88 359.554
   0  -6  -5 2355.83 368.265
   0  -6  -5 2407.32 370.504
   0   6   5 2971.58 414.101
   0   6   5 3023.22 401.911
   0  -6  -5 2672.64 386.914
   0   6   5 3742.37 483.860
   0   6   5 4023.79 471.711
   0   6   5 2929.49 413.789
   0   6   5 1936.44 332.433
   0   6   5 2373.14 169.639
   0   6   5 1826.06 250.224
   0  -6  -6 2596.51 432.974
   0   6   6 1756.72 350.346
   0   6   6 1878.86 351.143
   0  -6  -6 1999.50 199.365
   0   6   6 1967.00 200.768
   0   6   6 2222.88 375.683
   0  -6  -6 1473.68 305.228
   0  -6  -6 2436.83 380.689
   0  -6  -6 1500.33 318.705
   0   6   6 1694.40 323.332
   0   6   6 2457.26 384.364
   0  -6  -6 2043.53 349.196
   0  -6  -6 1723.57 301.695
   0  -6  -6 2036.52 343.101
   0   6   6 2229.36 374.853
   0   6   6 1838.79 373.049
   0   6   6 2416.91 241.349
   0  -6  -6 2319.99 370.334
   0  -6  -6 1684.57 354.529
   0   6   6 2394.88 383.050
   0   6   6 2578.17 409.401
   0   6   6 2551.06 358.628
   0   6   6 1923.29 376.735
   0   6   6 2096.38 363.846
   0   6   7 14223.8 945.192
   0   6   7 12703.8 903.052
   0  -6  -7 13496.4 908.596
   0  -6  -7 13372.7 906.766
   0   6   7 13925.4 837.415
   0   6   7 12221.4 897.882
   0   6   7 12520.5 882.333
   0  -6  -7 12990.7 892.570
   0  -6  -7 12528.5 589.467
   0  -6  -7 12309.8 865.027
   0   6   7 12726.0 894.600
   0   6   7 13363.0 646.629
   0   6   7 12669.3 892.165
   0  -6  -7 12944.5 895.202
   0   6   7 14549.0 965.200
   0   6   7 11029.4 845.231
   0  -6  -7 13441.3 952.740
   0   6   7 12671.8 890.322
   0  -6  -7 12197.2 887.860
   0  -6  -7 11869.9 887.936
   0   6   7 12739.1 598.601
   0   6   7 10919.1 836.905
   0   6   7 12793.3 901.855
   0  -6  -7 11527.4 789.712
   0  -6  -7 11957.8 870.900
   0   6   7 13664.4 921.943
   0   6   8 12716.5 803.922
   0  -6  -8 12326.4 944.452
   0  -6  -8 14141.0 959.857
   0   6   8 13773.8 949.515
   0   6   8 13012.0 919.537
   0   6   8 13126.2 937.314
   0  -6  -8 13043.2 929.459
   0   6   8 12476.3 912.218
   0   6   8 13644.4 973.841
   0  -6  -8 12485.9 635.539
   0  -6  -8 10952.1 894.397
   0   6   8 14262.6 966.450
   0  -6  -8 11586.4 874.041
   0   6   8 14238.8 967.764
   0  -6  -8 12768.8 918.137
   0   6   8 13601.1 667.277
   0  -6  -8 12985.5 920.211
   0   6   8 13527.3 942.856
   0  -6  -8 12268.8 906.055
   0   6   8 12990.4 932.291
   0   6   8 13245.8 937.331
   0  -6  -8 12791.4 919.430
   0   6   8 14872.9 986.979
   0   6   8 13367.3 699.377
   0  -6  -8 12379.5 829.077
   0   6   9 66596.7 2434.22
   0   6   9 67418.5 2474.71
   0   6   9 68750.7 2045.04
   0  -6  -9 67958.1 2451.28
   0  -6  -9 65053.9 2285.02
   0  -6  -9 66040.5 2425.87
   0   6   9 72774.0 2522.62
   0   6   9 66240.7 2433.33
   0   6   9 70832.3 2498.73
   0  -6  -9 70286.1 2480.39
   0  -6  -9 67313.3 2510.80
   0  -6  -9 64524.6 2404.44
   0  -6  -9 68503.9 2479.78
   0   6   9 69023.8 2476.82
   0   6   9 70018.3 2475.15
   0   6   9 71982.7 2195.31
   0   6   9 69863.4 2483.86
   0  -6  -9 66390.2 2431.83
   0  -6  -9 64881.1 2473.52
   0  -6  -9 66633.2 2457.60
   0   6   9 65363.3 2421.04
   0   6   9 68203.7 2464.46
   0   6   9 67627.3 1973.50
   0   6   9 68350.3 2457.79
   0   6  10 1748.69 388.680
   0   6  10 1569.48 351.328
   0   6  10 1177.15 328.332
   0  -6 -10 2174.09 423.059
   0   6  10 2136.93 303.629
   0   6  10 1822.07 402.912
   0  -6 -10 1650.85 379.028
   0   6  10 1689.77 376.758
   0   6  10 1825.80 371.423
   0   6  10 1520.83 267.975
   0  -6 -10 1245.46 356.090
   0   6  10 1678.64 287.274
   0  -6 -10 1460.27 336.737
   0   6  10 1959.44 427.552
   0   6  10 1592.87 375.514
   0  -6 -10 1176.25 348.285
   0  -6 -10 2018.16 389.402
   0  -6 -10 1486.07 349.734
   0   6  10 1565.24 341.164
   0  -6 -10 1610.75 398.877
   0  -6 -10 1663.79 361.395
   0   6  10 1899.46 403.867
   0   6  10 1476.73 378.876
   0  -6 -10 1725.58 417.203
   0  -6 -11 94.6808 191.279
   0   6  11 367.398 240.785
   0  -6 -11 90.6594 175.368
   0  -6 -11 251.520 194.430
   0   6  11 161.505 225.956
   0   6  11 391.778 222.088
   0   6  11 334.232 234.076
   0  -6 -11 158.275 291.488
   0  -6 -11-28.6236 178.761
   0   6  11 131.087 216.472
   0   6  11 232.017 147.054
   0   6  11 51.2294 232.705
   0   6  11 421.976 168.120
   0  -6 -11 180.932 238.919
   0  -6 -11-10.8494 174.630
   0   6  11-30.4139 214.014
   0  -6 -11 163.295 176.432
   0   6  11 204.088 133.907
   0   6  11-37.0300 212.183
   0  -6 -11 453.746 271.978
   0   6  11-70.6096 209.870
   0   6  11 214.085 238.826
   0   6  11-154.560 286.210
   0  -6 -11 152.309 183.344
   0  -6 -12 2896.11 512.737
   0  -6 -12 2855.75 500.552
   0  -6 -12 2570.11 475.465
   0  -6 -12 2966.96 511.732
   0   6  12 2734.37 498.449
   0   6  12 3249.42 527.059
   0   6  12 3052.76 416.232
   0  -6 -12 3348.92 566.037
   0   6  12 3035.77 527.964
   0  -6 -12 2997.95 526.460
   0   6  12 2953.06 377.992
   0   6  12 2831.98 505.968
   0  -6 -12 2750.01 514.847
   0   6  12 3006.88 517.769
   0  -6 -12 3382.64 570.545
   0   6  12 3062.47 554.669
   0  -6 -12 3361.80 546.592
   0   6  12 3782.51 579.491
   0  -6 -12 3262.69 498.534
   0   6  12 2814.79 505.744
   0   6  12 2281.31 358.626
   0   6  12 2619.87 496.736
   0   6  12 2504.01 479.626
   0   6  13 590.049 321.190
   0   6  13 283.268 262.535
   0   6  13 931.563 316.243
   0  -6 -13 473.896 283.565
   0  -6 -13 913.763 293.059
   0  -6 -13 376.026 268.416
   0  -6 -13 208.167 218.353
   0   6  13 405.176 201.266
   0   6  13 306.262 258.531
   0  -6 -13 412.826 273.001
   0   6  13 102.066 273.384
   0   6  13 879.600 279.613
   0  -6 -13 482.472 270.071
   0  -6 -13 511.247 278.756
   0   6  13 595.272 344.274
   0   6  13 481.976 244.593
   0   6  13 652.867 305.011
   0  -6 -13 358.481 290.061
   0   6  13 269.395 306.483
   0   6  13 512.827 180.996
   0  -6 -13 511.891 280.350
   0  -6 -14 5847.61 764.377
   0  -6 -14 6928.37 806.482
   0   6  14 7379.19 853.184
   0  -6 -14 5407.28 728.019
   0   6  14 7180.22 669.329
   0   6  14 6870.83 684.561
   0  -6 -14 4913.23 710.977
   0   6  14 7024.99 824.104
   0  -6 -14 6907.19 836.210
   0  -6 -14 5614.56 742.133
   0   6  14 7672.71 853.896
   0  -6 -14 6206.71 781.413
   0   6  14 6108.59 772.576
   0   6  14 6299.14 777.077
   0   6  14 5784.06 743.674
   0  -6 -14 6637.51 804.289
   0  -6 -14 5692.74 693.124
   0   6  14 7811.08 864.470
   0   6  14 6051.36 764.979
   0   6  14 8035.89 876.329
   0  -6 -15 1406.45 459.424
   0   6  15 1615.15 438.292
   0   6  15 566.873 271.909
   0   6  15 1151.23 396.141
   0  -6 -15 960.595 361.878
   0   6  15 1483.62 415.109
   0  -6 -15 1541.20 456.237
   0   6  15 1342.87 374.088
   0  -6 -15 1028.65 382.126
   0  -6 -15 827.819 335.552
   0  -6 -15 1302.70 398.789
   0  -6 -15 897.885 334.089
   0   6  15 1476.87 427.729
   0   6  15 1350.99 325.151
   0   6  15 1331.22 418.275
   0   6  15 1683.96 467.050
   0  -6 -15 1988.57 470.865
   0  -6 -15 1262.58 405.508
   0   6  15 1624.53 439.090
   0   6  15 1385.55 329.827
   0  -6 -16 660.773 330.837
   0  -6 -16 115.158 224.737
   0   6  16 906.726 398.090
   0  -6 -16 51.0826 285.455
   0  -6 -16 246.902 327.279
   0  -6 -16 269.455 218.912
   0   6  16-26.0017 277.346
   0   6  16 192.408 255.176
   0   6  16 639.199 333.842
   0   6  16 723.337 350.831
   0   6  16 238.021 217.890
   0   6  16 277.599 255.856
   0  -6 -16 755.682 352.056
   0   6  16 386.742 273.323
   0  -6 -16 441.487 313.028
   0   6  16-130.414 328.077
   0  -6 -16 250.265 221.004
   0  -6 -16 172.291 252.548
   0   6  16 647.323 346.836
   0   6  16 436.341 243.822
   0   6  17 18655.0 1477.30
   0  -6 -17 18074.6 1466.15
   0  -6 -17 19224.0 1489.80
   0  -6 -17 16655.8 1414.84
   0   6  17 17878.0 1218.42
   0  -6 -17 18708.4 1519.66
   0  -6 -17 17785.1 1441.61
   0  -6 -17 18148.8 1471.99
   0   6  17 17140.0 1436.67
   0   6  17 17830.0 1448.18
   0   6  17 18900.0 1482.72
   0   6  17 18272.9 1472.60
   0   6  17 18182.1 1453.95
   0   6  17 19831.9 1522.07
   0   6  17 18349.2 1462.91
   0  -6 -17 20751.1 1539.59
   0   6  17 17938.5 1259.14
   0   6  17 17780.0 1382.04
   0   6  17 19949.0 1526.98
   0  -6 -17 20408.1 1541.56
   0  -6 -17 17061.7 1427.57
   0   6  18 1876.31 512.846
   0   6  18 1259.96 411.215
   0   6  18 1462.70 387.003
   0   6  18 1480.23 459.149
   0   6  18 1631.51 479.960
   0  -6 -18 1110.13 393.821
   0  -6 -18 1737.95 516.398
   0   6  18 1414.89 457.294
   0   6  18 2482.92 591.037
   0   6  18 2116.79 580.054
   0   6  18 1300.11 441.535
   0  -6 -18 1525.52 499.640
   0  -6 -18 2084.62 563.385
   0  -6 -18 1344.41 472.994
   0  -6 -18 1741.63 500.257
   0   6  18 1329.76 423.292
   0  -6 -18 2461.65 587.293
   0  -6 -18 2140.78 547.539
   0   6  18 2047.83 522.682
   0  -6 -18 1900.38 549.460
   0  -6 -19 908.324 396.786
   0  -6 -19 1372.77 440.725
   0  -6 -19 1507.31 487.225
   0  -6 -19 1785.78 512.565
   0   6  19 1205.22 421.062
   0  -6 -19 1642.48 507.575
   0  -6 -19 1087.83 423.107
   0   6  19 2197.70 560.320
   0   6  19 1540.54 470.476
   0   6  19 1549.45 475.083
   0   6  19 1530.03 450.998
   0  -6 -19 1193.28 483.384
   0   6  19 940.019 356.524
   0   6  19 988.900 422.998
   0   6  19 1354.55 457.647
   0  -6 -19 878.473 403.351
   0  -6 -19 1531.52 509.038
   0   6  19 1572.27 425.009
   0   6  19 605.315 344.037
   0   6  19 1546.34 461.028
   0   6  20 1858.04 491.195
   0  -6 -20 2100.49 592.903
   0  -6 -20 2013.31 561.668
   0  -6 -20 1870.85 512.273
   0  -6 -20 1734.06 529.451
   0   6  20 2249.21 559.100
   0   6  20 2072.73 515.627
   0   6  20 1228.99 468.782
   0   6  20 1645.82 495.133
   0  -6 -20 1050.57 457.193
   0  -6 -20 1633.43 532.897
   0  -6 -20 1802.61 521.328
   0  -6 -20 1847.19 522.568
   0   6  20 1604.92 520.361
   0   6  20 1858.63 547.374
   0   6  20 1724.15 512.643
   0   6  20 1055.41 380.071
   0  -6 -20 1588.60 489.446
   0   6  20 1675.80 483.491
   0   6  20 1923.51 479.658
   0   6  21 299.182 367.311
   0   6  21-555.756 330.490
   0  -6 -21-349.669 421.154
   0  -6 -21 85.1970 227.350
   0   6  21-221.481 246.101
   0   6  21 40.3914 278.915
   0  -6 -21 176.505 279.503
   0  -6 -21-59.3724 272.618
   0  -6 -21-3.02245 304.637
   0  -6 -21 239.416 292.274
   0   6  21 169.675 298.076
   0   6  21 61.6994 214.404
   0  -6 -21 160.960 315.783
   0   6  21-2.97136 316.478
   0   6  21-119.530 392.482
   0  -6 -21 207.867 279.480
   0   6  21 378.361 345.995
   0  -6 -21 47.5659 302.745
   0   6  21 236.631 321.984
   0   6  22-320.386 305.549
   0   6  23-798.186 380.134
   0  -7  24 407.869 337.440
   0   7 -24 86.7275 273.847
   0   7 -23 674.961 402.260
   0   7 -23 758.860 418.115
   0  -7  23 1152.67 492.386
   0   7 -23 1348.97 504.382
   0  -7  23 517.261 343.642
   0   7 -23 981.021 449.371
   0  -7  23 1012.20 470.217
   0   7 -23 1306.01 485.361
   0  -7  23 666.684 345.694
   0  -7  23 488.090 325.706
   0  -7  23 489.652 348.041
   0  -7  23 2011.65 563.737
   0   7 -23 1299.27 488.262
   0  -7  23 361.292 283.452
   0  -7  23 208.561 297.835
   0   7 -23 1678.02 590.565
   0   7 -23 1039.62 442.620
   0   7 -23 697.075 322.379
   0   7 -22 6070.21 945.486
   0  -7  22 5771.23 843.355
   0  -7  22 4891.20 854.883
   0  -7  22 4355.79 781.550
   0   7 -22 5442.07 888.900
   0   7 -22 5629.44 873.222
   0  -7  22 5187.16 865.631
   0   7 -22 6327.82 971.355
   0  -7  22 6005.30 920.185
   0  -7  22 5308.73 868.860
   0   7 -22 5408.98 901.803
   0   7 -22 4940.44 861.209
   0   7 -22 4610.34 828.209
   0   7 -22 4997.87 849.911
   0  -7  22 4475.78 790.001
   0   7 -22 6165.67 898.285
   0   7 -22 6706.67 992.743
   0  -7  22 6370.30 964.532
   0  -7  22 3538.65 736.509
   0  -7  21 1132.77 399.351
   0   7 -21 840.285 387.041
   0  -7  21 1076.37 355.077
   0  -7  21 1851.48 529.579
   0  -7  21 668.448 425.302
   0  -7  21 1239.88 463.959
   0   7 -21 1373.95 398.299
   0  -7  21 1359.62 480.438
   0   7 -21 1423.58 457.945
   0   7 -21 1241.63 475.335
   0   7 -21 1229.54 443.464
   0  -7  21 880.120 432.135
   0   7 -21 1321.02 502.108
   0   7 -21 1128.09 493.712
   0  -7  21 1369.49 402.597
   0  -7  21 1385.58 471.254
   0   7 -21 746.235 423.035
   0   7 -21 1247.19 472.340
   0  -7  21 1362.74 451.683
   0   7 -21 1798.22 550.585
   0   7 -21 918.981 434.981
   0   7 -20 2391.30 572.725
   0  -7  20 2046.49 570.127
   0   7 -20 1641.71 502.526
   0   7 -20 1994.55 517.416
   0  -7  20 1746.78 494.802
   0  -7  20 1239.20 469.672
   0   7 -20 1690.65 493.777
   0  -7  20 1209.80 440.679
   0  -7  20 1685.47 513.827
   0  -7  20 1738.15 515.976
   0  -7  20 1853.24 482.297
   0   7 -20 1318.82 446.477
   0   7 -20 1124.05 416.005
   0   7 -20 2124.66 558.037
   0   7 -20 1326.67 385.648
   0   7 -20 1648.86 515.212
   0  -7  20 1182.52 486.652
   0  -7  20 1525.32 450.941
   0   7 -20 1699.78 519.238
   0  -7  20 1357.44 462.198
   0  -7  19 14238.7 1315.64
   0   7 -19 17502.1 1452.17
   0   7 -19 13659.8 1291.52
   0   7 -19 12905.0 1067.95
   0   7 -19 15146.5 1350.33
   0   7 -19 13653.4 1289.90
   0  -7  19 16128.1 1308.29
   0   7 -19 14427.3 1324.15
   0   7 -19 15607.5 1378.12
   0  -7  19 13837.5 1258.61
   0  -7  19 14401.2 1318.87
   0  -7  19 16450.0 1423.26
   0  -7  19 14069.3 1314.65
   0   7 -19 15472.2 1388.20
   0   7 -19 16865.6 1433.24
   0  -7  19 14818.8 1336.09
   0  -7  19 17679.7 1451.73
   0  -7  19 15391.6 1362.86
   0  -7  19 13917.0 1293.75
   0   7 -19 15250.0 1354.54
   0   7 -19 13192.0 1043.72
   0  -7  18 17614.0 1426.51
   0   7 -18 23616.5 1655.72
   0   7 -18 22794.6 1623.02
   0  -7  18 19272.9 1447.44
   0  -7  18 19050.7 1497.18
   0   7 -18 18235.6 1449.89
   0  -7  18 19020.0 1486.72
   0   7 -18 20864.0 1567.96
   0  -7  18 19336.3 1498.45
   0  -7  18 17289.1 1411.71
   0  -7  18 21059.4 1543.64
   0  -7  18 18205.1 1449.56
   0   7 -18 17548.7 1433.63
   0  -7  18 19043.2 1490.64
   0   7 -18 20299.9 1526.61
   0   7 -18 15538.9 1353.85
   0  -7  18 22438.5 1510.82
   0   7 -18 19128.2 1275.82
   0   7 -18 20850.8 1549.54
   0   7 -18 19464.7 1216.32
   0   7 -18 20303.8 1533.91
   0   7 -17 5269.16 600.034
   0  -7  17 4350.72 687.117
   0  -7  17 4484.76 716.036
   0  -7  17 6242.68 822.054
   0  -7  17 5629.56 785.123
   0   7 -17 5040.61 730.533
   0   7 -17 6380.96 833.173
   0  -7  17 5203.07 768.955
   0  -7  17 5042.36 702.226
   0  -7  17 4271.09 697.335
   0   7 -17 4740.35 755.409
   0   7 -17 4965.96 746.602
   0  -7  17 4139.49 680.918
   0   7 -17 3983.74 563.520
   0   7 -17 6370.30 837.811
   0   7 -17 4712.54 719.940
   0  -7  17 4751.73 720.156
   0   7 -17 3318.04 609.041
   0   7 -17 5467.96 775.820
   0  -7  17 4755.95 705.817
   0   7 -17 4201.34 698.822
   0   7 -16 13647.3 1188.71
   0  -7  16 16099.1 1277.63
   0  -7  16 14022.3 1199.77
   0  -7  16 13118.5 1104.19
   0  -7  16 13712.8 1181.11
   0  -7  16 13983.5 1186.10
   0  -7  16 14376.7 1236.39
   0   7 -16 13532.0 1178.03
   0   7 -16 13850.7 1186.73
   0  -7  16 13450.0 1165.91
   0   7 -16 12668.5 979.594
   0   7 -16 14715.0 965.441
   0   7 -16 15859.4 1291.16
   0  -7  16 14904.9 1178.86
   0  -7  16 12717.7 1154.44
   0   7 -16 14477.3 931.838
   0   7 -16 14978.1 1256.06
   0   7 -16 13199.3 1202.84
   0   7 -16 15336.5 1241.82
   0  -7  16 12677.0 1154.87
   0   7 -16 14433.1 1228.36
   0   7 -16 15986.8 1290.47
   0  -7  16 15202.6 1238.62
   0   7 -16 13917.6 1204.28
   0  -7  15 7599.69 864.077
   0  -7  15 7480.22 855.346
   0   7 -15 7530.54 857.466
   0  -7  15 7412.47 847.353
   0  -7  15 7891.70 831.988
   0  -7  15 7894.03 857.654
   0   7 -15 6540.08 789.375
   0  -7  15 7618.41 869.437
   0   7 -15 7031.83 826.314
   0   7 -15 6214.24 662.644
   0   7 -15 7916.94 887.328
   0  -7  15 8383.64 845.365
   0  -7  15 6869.73 814.818
   0   7 -15 6314.65 785.744
   0  -7  15 7179.69 839.005
   0  -7  15 6935.44 821.074
   0   7 -15 6754.23 802.564
   0   7 -15 7355.79 855.954
   0   7 -15 7018.81 813.718
   0   7 -15 7989.36 881.150
   0   7 -15 6462.54 789.462
   0   7 -15 5994.02 752.679
   0   7 -15 6656.43 625.346
   0   7 -15 6561.27 611.793
   0  -7  15 6421.22 783.641
   0  -7  14 6735.25 784.739
   0   7 -14 9028.15 912.131
   0   7 -14 10993.3 998.337
   0  -7  14 8864.03 914.396
   0  -7  14 8221.01 861.612
   0  -7  14 7243.04 821.979
   0   7 -14 9663.00 952.790
   0   7 -14 7851.26 799.181
   0   7 -14 9616.87 941.793
   0   7 -14 7942.24 851.035
   0   7 -14 6866.22 798.018
   0  -7  14 8525.00 875.375
   0   7 -14 7682.56 831.485
   0  -7  14 9136.97 869.717
   0   7 -14 8415.39 876.591
   0   7 -14 8880.72 908.417
   0   7 -14 6982.21 796.970
   0  -7  14 7153.92 805.757
   0  -7  14 7819.23 849.809
   0  -7  14 7999.55 854.514
   0   7 -14 8508.05 660.206
   0   7 -14 7412.84 669.687
   0   7 -14 7220.11 687.883
   0  -7  14 8997.11 848.768
   0  -7  14 8883.34 903.508
   0   7 -14 8098.58 855.393
   0   7 -13 79984.8 2893.90
   0  -7  13 74533.9 2841.82
   0   7 -13 73721.5 2518.21
   0  -7  13 77490.4 2880.34
   0   7 -13 73541.2 2818.62
   0  -7  13 82272.0 2838.42
   0  -7  13 80743.2 2915.63
   0  -7  13 77778.6 2744.76
   0   7 -13 74596.0 2837.28
   0   7 -13 74709.7 2836.98
   0   7 -13 80206.1 2930.34
   0   7 -13 70731.2 2772.26
   0   7 -13 76415.9 2851.66
   0   7 -13 80869.7 2937.27
   0   7 -13 77929.6 2328.81
   0  -7  13 75696.3 2844.00
   0  -7  13 75239.1 2847.96
   0  -7  13 78277.1 2924.88
   0  -7  13 76857.4 2868.62
   0   7 -13 77047.2 2529.70
   0  -7  13 77046.7 2862.84
   0   7 -13 78770.1 2911.88
   0   7 -13 88073.3 3041.28
   0  -7  13 83128.2 2948.80
   0   7 -13 76841.8 2881.48
   0   7 -13 78629.6 2811.86
   0   7 -12 3853.75 579.554
   0   7 -12 4112.41 600.330
   0  -7  12 3390.35 538.346
   0   7 -12 3136.26 438.203
   0   7 -12 3843.92 573.015
   0   7 -12 3754.50 551.612
   0  -7  12 3835.41 610.105
   0   7 -12 3859.28 588.033
   0  -7  12 2533.23 479.362
   0   7 -12 2814.39 495.177
   0   7 -12 3192.75 531.254
   0  -7  12 3358.65 541.976
   0  -7  12 3879.62 581.547
   0  -7  12 3575.64 547.156
   0  -7  12 3776.57 523.552
   0   7 -12 2980.56 442.735
   0   7 -12 3684.40 551.111
   0   7 -12 2960.49 357.247
   0  -7  12 3379.78 542.154
   0  -7  12 3082.74 524.535
   0  -7  12 3233.27 492.644
   0   7 -12 2875.66 252.344
   0   7 -12 3742.20 559.482
   0  -7  12 3462.25 532.744
   0   7 -12 2885.43 496.871
   0   7 -12 3724.89 554.736
   0   7 -12 3279.17 539.224
   0   7 -11 82014.5 2885.98
   0   7 -11 85246.4 2928.01
   0   7 -11 83890.2 2837.41
   0   7 -11 80098.0 2609.85
   0   7 -11 78051.9 2789.69
   0  -7  11 79925.9 2813.76
   0  -7  11 86610.8 2841.71
   0  -7  11 78718.2 2810.60
   0   7 -11 78984.8 2817.56
   0   7 -11 83276.2 2868.62
   0  -7  11 80449.8 2832.25
   0   7 -11 87486.5 2957.89
   0  -7  11 77632.7 2635.89
   0   7 -11 82088.6 2843.43
   0   7 -11 79858.7 2815.40
   0  -7  11 80498.8 2824.43
   0   7 -11 88944.7 2972.93
   0   7 -11 81029.0 2544.68
   0  -7  11 81868.6 2862.59
   0  -7  11 82552.2 2913.68
   0   7 -11 82004.4 1973.23
   0   7 -11 81183.2 2836.52
   0  -7  11 83424.5 2881.46
   0   7 -11 82698.1 2888.61
   0   7 -11 79880.6 2235.51
   0  -7  11 83554.3 2865.85
   0   7 -10 22899.3 1334.74
   0   7 -10 20143.2 1237.34
   0  -7  10 20976.4 1264.50
   0  -7  10 20288.3 1253.55
   0   7 -10 22762.7 1333.20
   0  -7  10 23719.1 1207.37
   0   7 -10 21072.4 1267.11
   0   7 -10 23208.5 1320.53
   0   7 -10 21718.0 1292.13
   0  -7  10 22229.6 1302.28
   0  -7  10 22640.4 1305.16
   0  -7  10 20580.3 1294.45
   0   7 -10 21608.8 883.922
   0   7 -10 22629.4 1197.18
   0   7 -10 24453.8 1331.18
   0   7 -10 22361.3 1304.73
   0   7 -10 23561.4 1348.44
   0   7 -10 23358.3 1320.45
   0   7 -10 24584.7 1162.91
   0  -7  10 23023.6 1273.69
   0   7 -10 22046.5 1304.54
   0  -7  10 22828.1 1309.49
   0  -7  10 24082.7 1351.43
   0   7 -10 23135.7 1337.47
   0  -7  10 20634.1 1257.58
   0   7 -10 22561.9 754.610
   0   7  -9 1402.53 332.604
   0   7  -9 1173.43 185.919
   0  -7   9 1344.19 365.762
   0   7  -9 1302.81 333.518
   0   7  -9 889.854 288.670
   0   7  -9 984.744 297.930
   0  -7   9 1608.79 386.904
   0   7  -9 1894.41 393.723
   0   7  -9 1306.81 323.801
   0   7  -9 964.980 289.036
   0   7  -9 1465.94 319.568
   0   7  -9 1719.43 358.400
   0   7  -9 843.006 267.373
   0   7  -9 1325.93 334.357
   0  -7   9 679.461 228.407
   0   7  -9 1658.09 339.866
   0  -7   9 1814.47 384.202
   0  -7   9 1096.24 263.348
   0  -7   9 674.959 241.969
   0  -7   9 835.653 308.771
   0   7  -9 1214.49 330.433
   0  -7   9 858.441 225.463
   0   7  -9 1095.35 256.867
   0  -7   8 37198.1 1661.83
   0  -7   8 39042.7 1694.50
   0   7  -8 39902.6 1730.29
   0  -7   8 36612.0 1660.10
   0   7  -8 39400.4 1704.56
   0   7  -8 36714.2 1652.89
   0   7  -8 37973.7 1669.25
   0   7  -8 38449.4 1704.63
   0  -7   8 42435.3 1794.04
   0   7  -8 39030.1 1493.23
   0  -7   8 37106.7 1662.59
   0   7  -8 40502.5 1650.02
   0   7  -8 36544.4 1673.45
   0   7  -8 36825.3 1658.74
   0   7  -8 39911.3 1125.90
   0   7  -8 40897.3 1751.58
   0  -7   8 37720.5 1673.81
   0   7  -8 35710.7 1631.43
   0   7  -8 37753.3 1333.80
   0   7  -8 39944.5 1718.44
   0   7  -8 37027.6 1694.60
   0   7  -8 36016.8 1645.39
   0  -7   8 40596.8 1722.84
   0  -7   7 69952.0 2382.34
   0   7  -7 67443.4 2354.73
   0  -7   7 67341.9 2344.93
   0   7  -7 74480.6 2457.99
   0   7  -7 68868.9 2375.53
   0  -7   7 72981.7 2487.41
   0   7  -7 67364.4 2356.43
   0   7  -7 70738.8 2402.16
   0  -7   7 67466.6 2351.12
   0   7  -7 68709.0 2409.93
   0   7  -7 74986.3 2461.10
   0  -7   7 72487.5 2413.38
   0   7  -7 69154.4 1648.11
   0   7  -7 70249.8 2408.17
   0  -7   7 67240.0 2354.36
   0   7  -7 69227.0 2367.32
   0   7  -7 70874.5 2395.78
   0   7  -7 69362.8 2374.33
   0   7  -7 66240.8 2300.08
   0   7  -7 66944.3 2387.52
   0   7  -7 69404.0 2400.86
   0   7  -7 68448.6 2017.91
   0   7  -7 71403.1 2168.80
   0  -7   7 69253.2 2376.58
   0  -7   7 69593.4 1722.31
   0   7  -6 4539.67 512.982
   0  -7   6 5235.02 558.140
   0   7  -6 4441.03 517.227
   0   7  -6 3993.96 499.541
   0   7  -6 4546.18 541.718
   0   7  -6 4803.58 555.154
   0  -7   6 3771.09 484.587
   0  -7   6 3901.24 475.031
   0  -7   6 4048.28 510.150
   0   7  -6 4967.02 529.955
   0  -7   6 5040.06 551.708
   0   7  -6 4578.15 520.595
   0   7  -6 4036.00 423.969
   0   7  -6 4671.13 434.207
   0  -7   6 4073.19 298.472
   0   7  -6 4509.87 520.833
   0  -7   6 4958.17 547.470
   0  -7   6 4698.18 525.489
   0   7  -6 5256.38 555.341
   0   7  -6 3801.20 472.530
   0   7  -6 4276.83 522.922
   0   7  -6 4370.43 518.244
   0   7  -6 3976.57 489.851
   0   7  -6 5381.72 570.527
   0  -7   5-212.287 202.633
   0   7  -5-72.0006 195.866
   0  -7   5 64.4655 158.551
   0  -7   5-178.927 207.805
   0  -7   5 10.4974 169.636
   0   7  -5 20.5901 130.860
   0   7  -5 64.6565 147.874
   0   7  -5-14.9511 191.998
   0   7  -5-106.271 164.245
   0   7  -5 63.5454 141.869
   0   7  -5-82.6112 192.644
   0   7  -5-4.57777 175.602
   0   7  -5 196.066 152.963
   0  -7   5-103.938 160.394
   0   7  -5-74.6469 147.274
   0  -7   5 59.3125 151.615
   0   7  -5 82.2380 193.793
   0   7  -5 385.822 219.949
   0   7  -5-80.5652 200.673
   0   7  -5 20.7597 67.8455
   0  -7   5-1.89936 55.8310
   0   7  -5 71.1875 179.948
   0  -7   5 155.703 232.036
   0   7  -5-213.827 206.879
   0   7  -5 205.792 199.497
   0  -7   4-188.162 200.990
   0  -7   4 264.760 183.005
   0   7  -4 690.386 273.430
   0  -7   4 204.345 197.943
   0  -7   4 15.5902 175.962
   0   7  -4 233.236 217.038
   0  -7   4 203.080 162.036
   0   7  -4 460.426 219.649
   0   7  -4 253.885 195.358
   0   7  -4-6.99623 185.483
   0  -7   4 426.004 110.304
   0  -7   4 177.330 206.325
   0   7  -4 60.2758 170.546
   0   7  -4 35.7830 57.9184
   0   7  -4 229.549 208.019
   0  -7   4 158.204 154.963
   0   7  -4 100.237 170.399
   0   7  -4 263.813 148.109
   0   7  -4 58.7561 121.639
   0   7  -4 175.189 182.037
   0   7  -4 252.978 164.772
   0   7  -4-29.6647 186.484
   0   7  -4 68.8975 147.475
   0   7  -4 183.693 170.416
   0   7  -4 595.677 243.842
   0   7  -4-117.324 170.542
   0  -7   4 101.394 157.735
   0   7  -3 55906.9 1969.54
   0   7  -3 57121.0 1997.31
   0  -7   3 54378.7 1945.13
   0   7  -3 57454.1 2001.80
   0  -7   3 56508.4 1634.68
   0   7  -3 54956.0 1960.35
   0   7  -3 55357.0 1963.56
   0   7  -3 57680.1 2055.54
   0  -7   3 60328.9 2095.91
   0   7  -3 58868.0 2019.04
   0  -7   3 54747.8 1877.44
   0  -7   3 55227.3 1957.82
   0   7  -3 51584.2 1911.78
   0  -7   3 54648.6 1944.71
   0   7  -3 59026.3 2015.47
   0  -7   3 57543.2 1991.94
   0   7  -3 55429.7 1960.52
   0  -7   3 55276.1 1958.59
   0  -7   3 56026.7 1969.67
   0   7  -3 53867.3 1930.97
   0   7  -3 53102.8 2028.39
   0   7  -3 57098.5 1882.70
   0   7  -3 58939.7 2018.99
   0   7  -3 58184.4 1996.01
   0   7  -3 59309.7 1932.96
   0  -7   3 56925.4 1270.16
   0   7  -3 59880.3 1486.87
   0  -7   3 54887.4 1911.14
   0   7  -3 58739.4 1877.67
   0  -7   2 12892.7 837.302
   0  -7   2 13060.6 424.277
   0   7  -2 13063.8 473.925
   0   7  -2 13887.2 918.983
   0  -7   2 13151.4 849.806
   0   7  -2 13765.9 870.689
   0   7  -2 12524.5 766.445
   0   7  -2 13017.8 797.335
   0  -7   2 13767.0 859.327
   0  -7   2 13267.3 460.152
   0   7  -2 12451.4 828.777
   0  -7   2 13510.5 863.479
   0   7  -2 13218.4 845.440
   0  -7   2 12961.9 787.319
   0   7  -2 12597.7 834.248
   0  -7   2 13451.7 891.684
   0   7  -2 11835.5 807.689
   0   7  -2 14123.6 796.364
   0  -7   2 13122.3 825.097
   0   7  -2 11663.6 782.764
   0   7  -2 13436.8 838.981
   0   7  -2 13121.1 885.149
   0   7  -2 15109.5 901.652
   0   7  -2 11991.1 818.122
   0  -7   2 13201.4 848.400
   0   7  -2 13993.7 873.729
   0   7  -2 11429.5 799.096
   0  -7   1 110.787 163.890
   0   7  -1 161.813 190.670
   0   7  -1 87.7270 167.584
   0  -7   1 165.855 179.032
   0   7  -1 250.347 187.028
   0   7  -1 169.869 124.444
   0   7  -1 233.086 189.620
   0  -7   1 220.814 74.9842
   0  -7   1 153.280 182.591
   0   7  -1 226.175 160.518
   0   7  -1-2.75410 178.564
   0   7  -1 333.287 242.033
   0   7  -1 105.449 159.250
   0  -7   1 135.508 160.765
   0   7  -1 263.864 170.639
   0   7  -1 140.690 193.121
   0  -7   1 62.8868 164.388
   0   7  -1 233.685 160.447
   0  -7   1-96.8174 163.745
   0  -7   1 206.029 151.747
   0   7  -1 96.5464 203.623
   0   7  -1 78.1904 162.700
   0   7  -1-80.5670 177.302
   0  -7   1 183.826 170.701
   0  -7   1 183.568 148.673
   0   7  -1 351.079 171.067
   0  -7   1 379.533 143.009
   0   7  -1 197.308 174.800
   0   7   0 6669.45 593.232
   0  -7   0 6139.96 575.074
   0  -7   0 6423.70 579.368
   0  -7   0 6282.10 551.386
   0  -7   0 6730.19 601.679
   0   7   0 7249.51 621.659
   0   7   0 7222.86 647.261
   0   7   0 6836.62 600.369
   0   7   0 6643.99 575.265
   0   7   0 6768.11 568.649
   0   7   0 6308.30 590.222
   0  -7   0 7231.13 616.314
   0  -7   0 6027.36 557.996
   0  -7   0 6408.15 608.287
   0  -7   0 6505.62 583.340
   0   7   0 6543.53 605.204
   0   7   0 7246.28 663.717
   0   7   0 5876.92 550.362
   0   7   0 5834.92 471.229
   0   7   0 8222.82 669.099
   0   7   0 6494.17 585.268
   0   7   0 7001.08 624.829
   0   7   0 7123.19 612.096
   0  -7   0 6374.96 529.801
   0   7   0 6474.32 551.335
   0   7   1 16891.0 963.683
   0  -7  -1 14636.1 901.394
   0   7   1 12593.8 862.005
   0  -7  -1 14446.1 898.410
   0   7   1 14992.2 913.602
   0   7   1 14932.7 971.229
   0  -7  -1 15190.5 919.413
   0  -7  -1 14100.3 917.535
   0   7   1 14681.5 907.562
   0   7   1 14890.3 837.596
   0   7   1 16764.2 958.596
   0  -7  -1 14582.3 878.369
   0  -7  -1 13973.3 880.820
   0  -7  -1 16504.4 949.918
   0   7   1 14563.4 939.622
   0   7   1 14125.5 715.856
   0   7   1 15008.1 907.133
   0   7   1 15708.4 939.514
   0   7   1 14839.6 903.027
   0  -7  -1 14436.2 822.348
   0  -7  -1 14642.3 896.575
   0   7   1 16543.5 958.794
   0   7   1 14947.9 874.674
   0   7   1 15260.3 925.409
   0   7   2 1147.80 186.405
   0  -7  -2 947.781 252.200
   0   7   2 1434.11 315.170
   0   7   2 850.107 250.166
   0  -7  -2 987.396 247.811
   0  -7  -2 897.573 238.740
   0   7   2 1448.55 264.963
   0  -7  -2 1271.43 287.272
   0  -7  -2 1110.64 239.578
   0   7   2 1387.32 308.588
   0   7   2 989.384 247.347
   0   7   2 1297.99 303.526
   0   7   2 1102.49 260.498
   0  -7  -2 1221.73 280.160
   0   7   2 840.693 235.833
   0   7   2 1100.20 287.102
   0   7   2 814.350 235.892
   0   7   2 783.205 212.339
   0   7   2 933.468 275.921
   0   7   2 986.951 257.002
   0  -7  -2 1545.13 215.993
   0  -7  -2 1159.16 268.397
   0  -7  -2 1124.59 262.900
   0   7   2 1284.44 276.055
   0  -7  -2 1643.22 320.038
   0  -7  -2 1309.12 305.405
   0   7   2 833.772 267.031
   0   7   3 16917.2 698.768
   0  -7  -3 16212.5 989.721
   0  -7  -3 16195.4 964.006
   0   7   3 16073.2 973.390
   0  -7  -3 16110.6 986.407
   0   7   3 16691.2 1025.84
   0   7   3 16113.5 986.077
   0   7   3 16321.2 981.888
   0  -7  -3 16791.2 687.002
   0   7   3 16520.8 988.357
   0  -7  -3 15808.6 954.771
   0   7   3 15898.6 979.172
   0  -7  -3 15223.4 875.509
   0   7   3 16233.4 981.637
   0  -7  -3 16790.9 984.014
   0  -7  -3 18814.4 1033.74
   0   7   3 17120.1 1001.39
   0   7   3 16417.3 988.530
   0   7   3 16744.8 985.595
   0  -7  -3 16549.9 977.566
   0   7   3 18343.4 1091.62
   0   7   3 16144.4 976.949
   0   7   3 16117.9 853.248
   0   7   3 15436.3 913.819
   0  -7  -3 16898.9 1010.61
   0   7   4 779.086 235.929
   0   7   4 1384.17 166.302
   0   7   4 1272.05 239.033
   0  -7  -4 1268.93 293.363
   0  -7  -4 1114.02 258.981
   0  -7  -4 1613.67 350.289
   0  -7  -4 1165.68 285.685
   0  -7  -4 765.424 246.809
   0   7   4 1173.86 276.595
   0   7   4 1187.79 312.686
   0   7   4 1074.35 262.169
   0   7   4 1185.30 291.301
   0  -7  -4 1294.84 157.588
   0   7   4 1108.56 304.434
   0   7   4 1287.05 291.726
   0  -7  -4 1179.60 276.412
   0   7   4 1117.21 274.741
   0   7   4 1189.22 292.902
   0  -7  -4 857.428 223.312
   0   7   4 1149.28 98.8835
   0   7   4 1383.86 344.363
   0   7   4 1335.58 308.240
   0  -7  -4 1464.04 315.284
   0   7   4 1525.92 339.736
   0  -7  -4 691.368 243.748
   0  -7  -5 4294.03 518.561
   0   7   5 4782.21 551.185
   0  -7  -5 3823.07 504.984
   0   7   5 4526.19 531.359
   0   7   5 4596.42 537.246
   0   7   5 3876.72 397.655
   0  -7  -5 3749.48 490.396
   0   7   5 4261.83 523.449
   0   7   5 4104.58 253.229
   0  -7  -5 3038.29 442.814
   0   7   5 3953.07 481.784
   0   7   5 4285.84 527.767
   0   7   5 3588.26 508.893
   0   7   5 4302.73 532.650
   0  -7  -5 4257.34 468.843
   0   7   5 3342.78 470.976
   0  -7  -5 4523.55 555.408
   0  -7  -5 3841.69 498.137
   0  -7  -5 3246.47 462.560
   0   7   5 3990.84 502.908
   0  -7  -5 3997.37 504.045
   0   7   5 3885.85 498.635
   0   7   5 4064.11 516.654
   0  -7  -6 5901.61 625.973
   0  -7  -6 6409.35 649.924
   0  -7  -6 5825.38 608.302
   0  -7  -6 7586.29 705.993
   0   7   6 5418.31 597.997
   0   7   6 7691.70 706.316
   0   7   6 5817.77 613.385
   0   7   6 5385.49 469.583
   0   7   6 6240.33 365.687
   0   7   6 6447.08 598.580
   0   7   6 6280.10 671.476
   0   7   6 5229.21 587.518
   0   7   6 6256.66 654.468
   0  -7  -6 6591.02 656.679
   0  -7  -6 6403.84 640.905
   0   7   6 6158.92 634.127
   0  -7  -6 6511.58 585.358
   0   7   6 6032.92 629.061
   0   7   6 5923.28 640.729
   0  -7  -6 6727.64 686.653
   0   7   6 5529.95 596.489
   0  -7  -6 5185.04 606.550
   0   7   6 5547.93 605.786
   0   7   7 4653.68 553.084
   0   7   7 4835.39 579.952
   0   7   7 4564.81 569.245
   0  -7  -7 4113.82 531.062
   0  -7  -7 4214.30 568.730
   0  -7  -7 4138.21 549.522
   0   7   7 4985.01 541.469
   0   7   7 4557.59 558.325
   0   7   7 3513.38 504.543
   0  -7  -7 5165.10 537.937
   0   7   7 3564.80 508.677
   0  -7  -7 4066.47 296.974
   0   7   7 4158.32 572.721
   0   7   7 4423.80 564.532
   0  -7  -7 3820.58 541.497
   0  -7  -7 4086.11 551.310
   0   7   7 5086.45 366.768
   0   7   7 4708.37 566.854
   0   7   7 5092.78 594.372
   0   7   7 4385.89 571.589
   0  -7  -7 4897.58 576.842
   0  -7  -7 4109.92 528.579
   0  -7  -7 4943.95 601.593
   0   7   8 341.505 186.523
   0  -7  -8-5.87892 323.410
   0  -7  -8 204.038 191.696
   0  -7  -8 204.553 207.125
   0   7   8 88.2406 189.106
   0  -7  -8 605.614 242.321
   0   7   8 200.270 232.236
   0   7   8 517.878 285.430
   0   7   8 367.048 230.319
   0   7   8 360.346 225.673
   0   7   8 563.008 281.832
   0  -7  -8 477.974 136.898
   0  -7  -8 215.162 229.722
   0  -7  -8 469.532 255.304
   0   7   8 358.806 118.779
   0   7   8 467.048 208.030
   0  -7  -8 533.998 238.902
   0   7   8 363.569 273.385
   0   7   8 572.380 237.606
   0   7   8 307.532 258.249
   0   7   8 551.096 311.878
   0  -7  -8 233.689 178.852
   0  -7  -8 351.072 184.002
   0   7   8 498.130 251.047
   0  -7  -8 380.284 225.141
   0   7   9 35990.4 1743.54
   0   7   9 33646.3 1202.52
   0  -7  -9 35049.5 1726.16
   0  -7  -9 35946.5 1725.22
   0  -7  -9 32609.6 1654.31
   0  -7  -9 35070.4 1700.52
   0   7   9 36933.0 1758.72
   0   7   9 33335.1 1708.21
   0   7   9 33084.5 1673.83
   0  -7  -9 36228.9 1719.47
   0  -7  -9 31639.9 1641.23
   0   7   9 32884.7 1667.16
   0   7   9 36993.3 1760.10
   0   7   9 36825.1 1768.63
   0   7   9 36048.1 1739.98
   0   7   9 35182.8 1519.96
   0  -7  -9 32660.3 1716.50
   0   7   9 34718.5 1278.94
   0  -7  -9 35745.9 1744.28
   0   7   9 33814.5 1682.53
   0   7   9 36045.9 1747.05
   0   7   9 34243.0 1692.33
   0  -7  -9 33915.4 1744.34
   0   7   9 33101.4 1675.19
   0  -7  -9 36095.9 1601.03
   0   7  10 367.410 258.202
   0  -7 -10 813.318 367.873
   0  -7 -10 427.090 242.596
   0   7  10 315.092 273.977
   0   7  10 341.478 191.459
   0   7  10 987.914 334.245
   0   7  10 550.972 247.674
   0  -7 -10 343.842 227.531
   0  -7 -10 204.550 218.134
   0   7  10 991.899 308.146
   0   7  10 837.072 345.274
   0   7  10 282.329 248.849
   0  -7 -10 842.858 340.053
   0  -7 -10 553.713 251.600
   0   7  10 535.693 281.714
   0  -7 -10 512.378 245.403
   0   7  10 627.699 186.801
   0  -7 -10 444.107 281.075
   0   7  10 526.194 176.427
   0  -7 -10 525.962 310.060
   0   7  10-168.705 274.329
   0   7  10 523.353 324.166
   0  -7 -10 86.8990 201.641
   0   7  10 214.367 217.371
   0   7  10 403.135 237.251
   0   7  11 4107.42 606.928
   0   7  11 5206.97 684.771
   0   7  11 5621.02 690.030
   0   7  11 4936.16 665.366
   0   7  11 6546.01 594.226
   0  -7 -11 4908.89 652.275
   0  -7 -11 5732.24 723.397
   0  -7 -11 4788.80 648.133
   0   7  11 4945.06 665.281
   0  -7 -11 5245.77 670.914
   0  -7 -11 4972.33 652.765
   0  -7 -11 5267.90 682.906
   0   7  11 5437.45 489.329
   0   7  11 6735.11 748.206
   0   7  11 4868.85 663.701
   0  -7 -11 5040.09 603.428
   0   7  11 3846.16 593.408
   0   7  11 5578.87 517.066
   0  -7 -11 5240.78 683.919
   0   7  11 5657.93 716.599
   0   7  11 5575.24 699.534
   0  -7 -11 5574.53 689.730
   0  -7 -11 5853.90 727.408
   0   7  11 5060.19 674.419
   0   7  11 5504.17 689.394
   0   7  12 3034.44 411.642
   0  -7 -12 4418.47 641.848
   0  -7 -12 4638.28 706.350
   0   7  12 3344.79 589.341
   0  -7 -12 3912.71 631.498
   0  -7 -12 4064.14 565.824
   0  -7 -12 4096.14 624.027
   0   7  12 3729.65 584.581
   0   7  12 3873.65 608.758
   0   7  12 4596.33 657.914
   0   7  12 4106.55 453.550
   0  -7 -12 4014.62 619.975
   0   7  12 3405.81 570.444
   0   7  12 3656.60 578.772
   0  -7 -12 4561.36 652.468
   0   7  12 3718.93 454.454
   0   7  12 3439.33 581.741
   0  -7 -12 3958.63 620.617
   0   7  12 3507.88 594.486
   0   7  12 3029.22 534.897
   0  -7 -12 4130.70 668.907
   0   7  12 4329.41 639.509
   0  -7 -12 3825.34 620.521
   0   7  12 5106.74 678.597
   0  -7 -13 11905.5 1077.28
   0   7  13 13114.8 1121.06
   0  -7 -13 13369.9 1127.56
   0   7  13 14053.0 1155.99
   0   7  13 12871.1 1111.46
   0  -7 -13 12895.0 1117.29
   0  -7 -13 13393.4 1116.78
   0  -7 -13 12905.4 1132.08
   0   7  13 12883.1 1120.19
   0   7  13 12696.9 846.887
   0   7  13 12155.5 1088.25
   0  -7 -13 12160.0 1112.44
   0   7  13 11118.0 1038.13
   0   7  13 14565.2 1179.76
   0  -7 -13 13045.8 1116.70
   0   7  13 13418.3 902.494
   0  -7 -13 13296.0 1048.01
   0   7  13 10548.7 1019.48
   0  -7 -13 11995.8 1118.73
   0   7  13 11442.9 1048.62
   0   7  13 12832.0 1111.24
   0   7  13 13714.9 1161.39
   0   7  13 12909.0 849.257
   0  -7 -13 12681.6 1098.47
   0  -7 -14 196.465 182.971
   0   7  14 613.826 356.869
   0   7  14 447.970 292.330
   0  -7 -14 81.2494 247.443
   0   7  14 399.303 282.498
   0  -7 -14 297.972 288.782
   0  -7 -14 704.420 328.795
   0   7  14 754.002 303.929
   0   7  14 113.743 337.130
   0  -7 -14 356.621 320.056
   0  -7 -14-21.8479 274.781
   0   7  14 599.235 309.019
   0  -7 -14 267.595 270.576
   0  -7 -14 509.496 309.371
   0  -7 -14-208.372 312.930
   0   7  14 868.993 404.550
   0   7  14 520.368 250.408
   0   7  14 127.479 238.983
   0   7  14 276.752 312.056
   0   7  14 108.288 240.914
   0  -7 -15 15898.3 1223.31
   0  -7 -15 16874.9 1366.48
   0   7  15 14034.3 1246.56
   0   7  15 14426.6 1035.93
   0  -7 -15 16605.8 1333.61
   0   7  15 14904.4 1271.89
   0   7  15 14680.5 1264.47
   0   7  15 15726.0 1310.00
   0  -7 -15 16906.3 1391.69
   0   7  15 16712.9 1358.52
   0   7  15 16746.9 1327.35
   0   7  15 16907.0 1365.09
   0   7  15 17696.0 1393.03
   0  -7 -15 15692.1 1319.15
   0   7  15 16534.5 1358.45
   0  -7 -15 15217.2 1288.82
   0  -7 -15 15887.9 1325.20
   0  -7 -15 15019.1 1337.68
   0   7  15 15429.3 1296.72
   0  -7 -15 14523.4 1246.56
   0   7  16 2099.10 506.629
   0   7  16 2989.59 613.611
   0   7  16 3563.88 666.839
   0   7  16 2915.50 600.474
   0   7  16 2244.08 535.519
   0  -7 -16 3208.67 603.483
   0  -7 -16 2783.14 588.061
   0   7  16 2323.40 540.404
   0   7  16 4728.78 758.828
   0  -7 -16 3274.94 689.126
   0  -7 -16 2578.44 568.690
   0  -7 -16 2087.47 531.504
   0   7  16 2582.16 565.887
   0   7  16 1735.74 475.645
   0   7  16 2311.58 432.941
   0  -7 -16 2395.34 505.524
   0   7  16 4007.97 708.871
   0  -7 -16 2565.15 609.284
   0  -7 -16 2259.49 519.810
   0  -7 -16 3166.79 605.696
   0   7  17 3978.32 729.195
   0  -7 -17 3328.44 630.159
   0  -7 -17 3559.86 681.079
   0  -7 -17 2987.53 610.581
   0  -7 -17 2664.88 553.491
   0  -7 -17 3474.15 676.978
   0   7  17 3111.93 595.811
   0  -7 -17 3568.80 687.984
   0   7  17 3497.26 652.058
   0   7  17 2594.91 563.941
   0   7  17 3114.27 627.493
   0   7  17 4904.89 789.428
   0   7  17 2766.64 604.457
   0  -7 -17 2361.07 556.732
   0  -7 -17 2052.50 569.156
   0   7  17 2720.70 614.850
   0  -7 -17 2968.18 633.194
   0   7  17 2074.02 525.175
   0  -7 -17 3375.23 679.806
   0   7  17 3626.16 683.693
   0   7  17 2766.61 613.246
   0   7  18-54.4936 250.794
   0   7  18 191.822 301.813
   0   7  18 92.7507 310.465
   0   7  18 765.837 342.739
   0   7  18-27.3725 283.545
   0  -7 -18 169.045 250.635
   0   7  18 337.023 263.904
   0  -7 -18-78.6539 298.240
   0  -7 -18-35.3122 370.548
   0   7  18-61.6429 271.959
   0  -7 -18-109.166 317.249
   0  -7 -18 921.777 442.238
   0  -7 -18 150.375 280.728
   0  -7 -18 616.274 441.076
   0  -7 -18 378.410 352.191
   0   7  18 284.293 259.761
   0   7  18-90.6026 263.444
   0   7  18-134.406 328.795
   0   7  18-156.420 352.359
   0  -7 -18-186.434 306.752
   0   7  19 4812.68 808.679
   0   7  19 4005.15 770.087
   0  -7 -19 3720.95 749.000
   0   7  19 4498.69 823.170
   0   7  19 3171.83 678.990
   0   7  19 3891.85 712.409
   0  -7 -19 2981.03 625.951
   0  -7 -19 4366.89 761.318
   0  -7 -19 5314.04 890.551
   0   7  19 4434.57 785.370
   0   7  19 3560.60 703.061
   0   7  19 4048.02 748.901
   0  -7 -19 3249.00 700.381
   0  -7 -19 4391.09 778.525
   0   7  19 3108.44 649.220
   0   7  19 5887.16 910.502
   0  -7 -19 3446.04 667.191
   0   7  19 2842.43 634.745
   0  -7 -19 2955.01 635.631
   0  -7 -19 4599.03 811.837
   0  -7 -20 436.562 334.443
   0   7  20 1190.61 467.132
   0   7  20 1182.75 509.161
   0  -7 -20 358.756 366.975
   0   7  20 584.464 330.318
   0   7  20 648.153 424.202
   0   7  20 1005.84 419.316
   0  -7 -20 138.280 265.447
   0   7  20 921.691 359.397
   0  -7 -20 996.793 475.025
   0  -7 -20 752.437 396.020
   0  -7 -20 624.706 382.288
   0  -7 -20 1101.10 448.286
   0  -7 -20 344.730 276.563
   0   7  20 1171.26 484.159
   0   7  20 870.998 388.390
   0   7  20 469.221 294.482
   0   7  20 447.113 367.942
   0  -7 -20 718.909 402.135
   0   7  21 10065.8 1166.14
   0   7  22-346.516 303.424
   0  -8  24 247.270 295.781
   0   8 -23 6524.52 957.915
   0  -8  23 6011.96 909.479
   0  -8  22 7302.86 1024.44
   0   8 -22 7577.01 1074.83
   0  -8  22 8717.52 1131.11
   0   8 -22 7597.10 1033.82
   0  -8  22 5560.31 904.332
   0  -8  22 7742.59 1091.49
   0  -8  22 7848.18 1083.30
   0  -8  22 6441.17 981.021
   0  -8  22 6063.31 926.754
   0  -8  22 8202.84 1103.35
   0  -8  22 8232.57 1094.51
   0   8 -22 6984.56 1001.22
   0   8 -22 6769.05 1001.40
   0   8 -22 5917.22 961.758
   0   8 -22 7497.22 1037.19
   0   8 -22 6743.32 991.680
   0  -8  22 7840.36 1013.90
   0   8 -22 7904.03 1096.53
   0  -8  22 5559.88 906.648
   0   8 -22 8105.84 1094.53
   0   8 -22 7756.03 1059.46
   0   8 -22 6197.15 954.548
   0   8 -21 18388.6 1597.07
   0  -8  21 21216.1 1625.63
   0  -8  21 22267.9 1768.42
   0   8 -21 20686.8 1697.23
   0  -8  21 20201.4 1689.08
   0   8 -21 19579.4 1690.14
   0   8 -21 20468.6 1691.22
   0   8 -21 18318.6 1598.98
   0  -8  21 16886.7 1577.25
   0   8 -21 18523.9 1616.15
   0  -8  21 19188.7 1650.13
   0  -8  21 19035.4 1633.11
   0  -8  21 19730.4 1659.47
   0   8 -21 17820.5 1540.93
   0   8 -21 21235.1 1753.12
   0  -8  21 17233.3 1559.02
   0   8 -21 19425.2 1643.25
   0   8 -21 21961.9 1787.60
   0  -8  21 19891.1 1658.61
   0  -8  21 19066.5 1645.38
   0  -8  21 23319.1 1800.48
   0   8 -21 21690.7 1764.65
   0  -8  20-161.576 283.853
   0   8 -20 818.393 402.184
   0   8 -20 387.128 282.871
   0  -8  20 377.105 300.261
   0   8 -20 334.953 304.362
   0   8 -20 490.468 398.278
   0  -8  20 286.783 302.169
   0  -8  20 178.333 224.091
   0  -8  20 32.0133 231.334
   0   8 -20 664.074 367.713
   0   8 -20 281.694 306.700
   0   8 -20 561.819 343.988
   0  -8  20 548.894 354.253
   0  -8  20 244.006 263.973
   0  -8  20-280.905 378.174
   0   8 -20 622.836 387.756
   0  -8  20 455.336 383.653
   0   8 -20 94.2049 286.037
   0   8 -20 138.554 264.995
   0  -8  20 585.755 362.717
   0   8 -20 129.719 254.868
   0  -8  19-265.701 308.313
   0   8 -19 119.439 347.818
   0   8 -19 192.594 377.790
   0  -8  19-180.942 251.941
   0   8 -19-118.629 266.308
   0   8 -19-193.825 316.633
   0  -8  19-22.5413 253.861
   0   8 -19-275.967 371.756
   0   8 -19-141.621 278.353
   0  -8  19 28.0781 311.160
   0  -8  19-69.9852 258.056
   0   8 -19-162.890 183.638
   0   8 -19 6.10306 209.291
   0   8 -19 27.9157 284.517
   0  -8  19 17.8000 267.046
   0  -8  19-460.588 381.120
   0  -8  19 174.124 332.365
   0   8 -19 146.940 279.786
   0  -8  19 83.2350 226.727
   0   8 -19-153.257 236.738
   0  -8  19 934.330 436.305
   0   8 -19 10.6998 255.728
   0   8 -18 5005.39 802.243
   0   8 -18 4557.29 740.883
   0  -8  18 5281.29 760.091
   0  -8  18 3884.37 726.574
   0   8 -18 5860.89 831.987
   0   8 -18 3042.64 591.467
   0  -8  18 4265.43 725.617
   0   8 -18 3805.45 687.271
   0   8 -18 4295.13 727.166
   0   8 -18 4229.26 719.689
   0  -8  18 6062.40 844.796
   0  -8  18 4143.97 693.535
   0   8 -18 6009.75 847.932
   0  -8  18 4586.34 756.164
   0  -8  18 3932.32 697.267
   0   8 -18 3288.87 634.563
   0  -8  18 4350.98 734.659
   0   8 -18 3934.09 724.872
   0  -8  18 5162.40 784.480
   0  -8  18 5138.72 782.618
   0   8 -18 4998.44 784.114
   0   8 -18 4169.88 594.970
   0  -8  17 1668.26 483.718
   0   8 -17 2639.42 577.369
   0   8 -17 1698.33 461.599
   0  -8  17 1452.89 415.130
   0  -8  17 2892.31 579.271
   0  -8  17 1999.46 514.872
   0   8 -17 1978.98 501.038
   0  -8  17 3670.22 632.213
   0  -8  17 3101.25 629.545
   0   8 -17 2437.70 588.382
   0  -8  17 2088.00 525.099
   0  -8  17 2535.57 591.881
   0   8 -17 2021.26 495.820
   0   8 -17 2543.65 558.881
   0   8 -17 2303.50 499.583
   0   8 -17 1197.81 420.361
   0   8 -17 2093.37 421.236
   0   8 -17 2073.52 512.337
   0  -8  17 2414.66 545.674
   0   8 -17 2443.47 558.652
   0   8 -17 2232.35 511.859
   0  -8  17 1556.60 449.824
   0   8 -16 2291.59 527.309
   0   8 -16 4077.09 667.072
   0   8 -16 3315.09 642.560
   0  -8  16 2972.90 597.849
   0  -8  16 3706.48 657.463
   0  -8  16 3527.36 632.346
   0  -8  16 2827.15 589.278
   0   8 -16 2801.66 592.949
   0  -8  16 3514.48 660.102
   0   8 -16 4135.20 696.325
   0   8 -16 3285.25 616.948
   0  -8  16 3856.63 666.347
   0   8 -16 2590.23 443.097
   0   8 -16 4213.14 665.235
   0   8 -16 3476.64 486.066
   0  -8  16 3897.52 651.651
   0   8 -16 3859.97 659.371
   0  -8  16 2523.18 515.232
   0   8 -16 3305.03 619.116
   0   8 -16 3287.65 615.416
   0  -8  16 3885.30 656.479
   0   8 -16 3562.78 628.746
   0   8 -16 3943.48 681.494
   0  -8  16 2800.21 573.162
   0   8 -15 1319.18 425.798
   0   8 -15 1439.37 424.606
   0   8 -15 1386.99 409.962
   0  -8  15 786.671 329.141
   0   8 -15 947.400 365.070
   0  -8  15 1525.68 440.070
   0  -8  15 822.543 323.659
   0  -8  15 806.964 343.485
   0  -8  15 822.446 320.998
   0   8 -15 1259.99 399.167
   0  -8  15 1350.07 414.195
   0  -8  15 1445.16 452.210
   0   8 -15 1411.05 435.988
   0   8 -15 858.195 341.155
   0   8 -15 1729.21 435.241
   0   8 -15 1333.23 303.930
   0   8 -15 880.265 373.573
   0   8 -15 1635.90 363.395
   0   8 -15 1280.39 406.526
   0   8 -15 1530.69 430.453
   0  -8  15 1525.88 416.843
   0  -8  15 1528.93 449.153
   0   8 -15 784.360 329.933
   0   8 -15 1744.15 444.814
   0  -8  15 1070.50 414.345
   0   8 -14 1949.59 456.821
   0   8 -14 2152.70 477.641
   0   8 -14 3581.51 500.640
   0   8 -14 2787.34 366.960
   0  -8  14 2450.21 495.127
   0   8 -14 2187.36 482.895
   0   8 -14 3156.29 575.052
   0  -8  14 2225.37 503.912
   0   8 -14 1597.96 396.670
   0   8 -14 2551.42 530.201
   0  -8  14 2029.71 471.239
   0   8 -14 2187.81 487.634
   0   8 -14 1562.29 407.161
   0   8 -14 2499.37 503.559
   0   8 -14 1484.60 399.134
   0   8 -14 1751.53 436.637
   0  -8  14 2768.88 544.451
   0  -8  14 3324.64 588.411
   0  -8  14 2354.42 495.612
   0  -8  14 2283.90 511.084
   0   8 -14 1689.74 411.475
   0   8 -14 2395.18 488.967
   0   8 -14 2581.08 433.061
   0  -8  14 2973.42 535.682
   0  -8  14 3021.12 550.857
   0  -8  14 3043.68 574.784
   0  -8  13 152.235 250.473
   0   8 -13 426.534 236.286
   0  -8  13 252.497 221.811
   0  -8  13 277.651 273.976
   0   8 -13 384.100 285.440
   0   8 -13 94.9227 151.916
   0   8 -13 211.962 243.880
   0   8 -13 324.800 229.546
   0   8 -13 190.842 270.608
   0   8 -13 160.576 102.454
   0   8 -13 52.7605 235.399
   0   8 -13 232.053 236.079
   0   8 -13 478.577 241.428
   0  -8  13 418.076 265.663
   0   8 -13 115.603 254.749
   0  -8  13 509.129 284.918
   0  -8  13 350.167 261.006
   0  -8  13 142.565 301.027
   0   8 -13 380.425 258.241
   0   8 -13 278.210 257.027
   0   8 -13-275.486 301.689
   0  -8  13-44.5850 230.383
   0  -8  13 319.139 256.828
   0   8 -13 434.102 295.506
   0   8 -13 166.864 277.926
   0  -8  13 62.7400 257.515
   0   8 -12 12862.3 893.179
   0  -8  12 12008.6 1021.20
   0   8 -12 13111.6 1083.33
   0   8 -12 12365.4 1038.93
   0   8 -12 11521.8 994.172
   0   8 -12 13698.8 700.267
   0  -8  12 12380.5 1038.84
   0   8 -12 12635.5 1058.23
   0   8 -12 12073.6 678.225
   0   8 -12 11933.9 1034.41
   0  -8  12 12618.1 1037.49
   0   8 -12 12652.6 945.560
   0   8 -12 13852.7 1103.87
   0  -8  12 11641.4 1005.29
   0   8 -12 13293.1 1088.46
   0   8 -12 11225.1 973.039
   0   8 -12 11868.5 1019.21
   0   8 -12 12050.0 1016.98
   0  -8  12 13036.7 1092.15
   0  -8  12 11103.2 992.116
   0   8 -12 12835.3 1060.24
   0  -8  12 10915.2 978.169
   0   8 -12 11025.8 984.354
   0  -8  12 13766.3 1093.01
   0   8 -12 14862.4 1144.51
   0  -8  12 13194.1 1040.11
   0   8 -11 4101.65 591.524
   0  -8  11 5206.98 624.017
   0   8 -11 5493.06 679.851
   0   8 -11 3546.56 552.638
   0  -8  11 4028.33 586.397
   0  -8  11 4537.60 606.825
   0   8 -11 4164.74 604.030
   0  -8  11 5539.25 679.590
   0  -8  11 4763.34 626.266
   0   8 -11 4465.34 505.226
   0  -8  11 4876.79 636.468
   0   8 -11 5331.33 666.832
   0   8 -11 5419.34 684.589
   0  -8  11 5057.04 664.276
   0   8 -11 4773.98 575.996
   0   8 -11 4512.78 643.221
   0  -8  11 4847.48 636.338
   0   8 -11 3640.55 559.033
   0   8 -11 3807.63 380.451
   0   8 -11 4242.78 621.286
   0   8 -11 5152.00 658.643
   0   8 -11 4726.93 379.418
   0  -8  11 3996.66 588.232
   0   8 -11 5576.03 685.591
   0   8 -11 4089.63 595.967
   0   8 -11 3818.32 568.581
   0  -8  10 7440.30 775.399
   0   8 -10 8175.98 762.826
   0   8 -10 9166.01 853.134
   0   8 -10 10448.6 635.375
   0  -8  10 9688.04 863.108
   0   8 -10 8785.23 834.394
   0  -8  10 9369.86 858.202
   0   8 -10 8455.99 836.119
   0   8 -10 9415.16 877.303
   0   8 -10 9656.15 875.007
   0   8 -10 8930.92 711.583
   0   8 -10 9624.29 865.357
   0   8 -10 8443.70 843.241
   0  -8  10 8293.79 810.642
   0   8 -10 9174.75 859.914
   0   8 -10 8187.40 806.149
   0  -8  10 9334.10 877.821
   0  -8  10 9133.57 841.040
   0   8 -10 9099.96 851.661
   0   8 -10 11421.2 951.305
   0   8 -10 8511.23 818.689
   0   8 -10 8848.79 484.799
   0  -8  10 8347.55 808.420
   0   8 -10 10738.2 917.600
   0  -8  10 9768.40 865.254
   0  -8   9 1648.10 384.939
   0  -8   9 1330.01 363.343
   0   8  -9 973.121 291.459
   0   8  -9 1045.14 336.629
   0   8  -9 1707.81 373.927
   0   8  -9 1104.99 316.765
   0   8  -9 1723.77 370.946
   0   8  -9 1151.32 157.778
   0   8  -9 1441.75 380.494
   0  -8   9 1566.19 388.700
   0   8  -9 1218.84 349.375
   0  -8   9 1282.84 358.751
   0  -8   9 1318.75 335.678
   0   8  -9 1756.13 387.076
   0   8  -9 1014.26 284.314
   0   8  -9 1628.04 382.766
   0   8  -9 1289.59 344.693
   0   8  -9 557.630 290.128
   0  -8   9 1662.50 374.781
   0   8  -9 649.732 181.031
   0   8  -9 1484.95 348.742
   0   8  -9 1290.00 242.857
   0  -8   9 1262.15 345.812
   0   8  -8 25841.5 1388.02
   0  -8   8 25511.5 1381.44
   0   8  -8 25319.2 1207.89
   0   8  -8 24211.5 1347.94
   0  -8   8 25995.9 1389.50
   0   8  -8 24615.2 1398.23
   0   8  -8 25237.6 1380.52
   0  -8   8 24233.2 1366.86
   0   8  -8 24988.4 1395.25
   0  -8   8 27320.4 1481.49
   0   8  -8 24951.9 1100.95
   0   8  -8 25647.8 1386.31
   0   8  -8 26882.8 1446.40
   0   8  -8 25490.8 1353.05
   0   8  -8 25849.4 1417.73
   0   8  -8 27405.1 1468.43
   0  -8   8 25601.5 1381.19
   0   8  -8 24772.5 1389.24
   0  -8   8 24596.7 1358.98
   0  -8   8 24016.1 824.404
   0   8  -8 25108.9 1373.31
   0   8  -7 3466.00 495.404
   0   8  -7 2658.75 374.778
   0   8  -7 3096.27 465.412
   0   8  -7 2636.99 470.930
   0   8  -7 2713.61 451.193
   0   8  -7 3927.31 539.366
   0  -8   7 2964.75 461.385
   0   8  -7 2739.18 469.493
   0  -8   7 2624.23 424.383
   0  -8   7 2292.82 416.009
   0   8  -7 2982.64 455.181
   0   8  -7 2926.14 367.756
   0  -8   7 2673.63 449.368
   0   8  -7 3466.71 511.867
   0  -8   7 3108.78 262.327
   0   8  -7 3170.18 472.536
   0  -8   7 2669.87 425.686
   0   8  -7 2419.96 425.839
   0   8  -7 2053.07 381.078
   0   8  -7 3258.42 498.329
   0  -8   7 2378.18 413.959
   0   8  -7 3180.41 499.539
   0  -8   7 3108.35 497.516
   0  -8   6 7855.09 688.113
   0   8  -6 8745.95 771.226
   0   8  -6 7124.81 688.631
   0  -8   6 7299.15 693.779
   0  -8   6 8095.15 724.100
   0   8  -6 8964.31 772.821
   0   8  -6 7562.15 715.757
   0  -8   6 9036.60 810.220
   0   8  -6 8466.40 748.487
   0   8  -6 8300.28 751.526
   0  -8   6 8228.97 734.288
   0  -8   6 8710.27 752.687
   0   8  -6 7831.75 719.984
   0  -8   6 8086.10 460.529
   0   8  -6 8498.37 632.725
   0  -8   6 7104.34 680.598
   0   8  -6 7949.39 761.637
   0   8  -6 6946.79 683.681
   0   8  -6 7870.27 733.556
   0   8  -6 7322.47 704.451
   0   8  -6 7382.48 726.703
   0   8  -6 8707.79 761.357
   0   8  -6 7108.39 595.411
   0  -8   5 19292.4 1134.27
   0   8  -5 18858.9 1125.93
   0  -8   5 20105.8 1110.94
   0   8  -5 17370.6 1081.11
   0   8  -5 20207.2 1150.79
   0   8  -5 19435.3 1142.49
   0  -8   5 19837.4 806.202
   0   8  -5 20135.9 1163.19
   0   8  -5 17837.9 979.290
   0   8  -5 20075.1 832.895
   0  -8   5 19455.2 1142.92
   0   8  -5 18544.6 1134.09
   0   8  -5 18633.2 1166.62
   0  -8   5 20373.3 1162.75
   0  -8   5 18754.1 1123.14
   0   8  -5 21091.3 1202.50
   0   8  -5 19925.5 1162.89
   0  -8   5 18804.0 1118.13
   0   8  -5 20363.9 1172.48
   0   8  -5 19482.6 1174.36
   0  -8   5 20441.1 1210.93
   0   8  -5 19660.2 1139.99
   0  -8   5 18202.2 1102.24
   0   8  -5 20423.9 1177.37
   0   8  -5 17968.1 1105.48
   0   8  -5 18544.9 999.655
   0   8  -4 23731.2 1148.20
   0  -8   4 21354.7 1198.15
   0   8  -4 22554.0 1237.27
   0   8  -4 25190.5 1300.64
   0   8  -4 23306.8 1256.72
   0  -8   4 22755.8 1180.62
   0   8  -4 21342.9 1207.50
   0   8  -4 22580.1 1306.96
   0   8  -4 23945.0 1268.90
   0  -8   4 23500.4 1251.13
   0   8  -4 24438.4 1281.84
   0  -8   4 24497.2 1232.53
   0   8  -4 25170.1 1338.89
   0   8  -4 24435.7 1234.50
   0   8  -4 25319.1 879.896
   0   8  -4 25740.3 1326.08
   0  -8   4 24233.1 1334.08
   0   8  -4 23364.6 1250.62
   0  -8   4 22851.6 1238.03
   0   8  -4 24084.4 1280.87
   0  -8   4 22153.2 1221.84
   0   8  -4 24564.7 1293.00
   0  -8   4 24317.5 1274.29
   0   8  -4 26192.9 1328.93
   0   8  -4 23315.6 1237.45
   0  -8   4 23305.3 1250.39
   0   8  -4 22955.7 1132.83
   0   8  -3 3427.32 482.476
   0   8  -3 2235.15 378.494
   0   8  -3 2497.61 413.408
   0  -8   3 3480.89 497.134
   0   8  -3 2867.53 427.053
   0   8  -3 3023.97 439.553
   0   8  -3 2887.30 403.650
   0  -8   3 2877.54 398.947
   0  -8   3 2308.38 389.647
   0  -8   3 2815.15 432.549
   0  -8   3 3258.21 441.320
   0   8  -3 2657.86 450.712
   0   8  -3 3024.67 439.290
   0   8  -3 3051.58 447.090
   0  -8   3 2013.63 357.410
   0   8  -3 2143.73 391.663
   0   8  -3 2800.10 425.748
   0   8  -3 2592.21 401.135
   0   8  -3 3179.42 238.803
   0   8  -3 3021.46 427.743
   0   8  -3 2687.79 374.197
   0   8  -3 3066.41 439.083
   0  -8   3 2992.05 433.422
   0   8  -3 2962.76 431.944
   0   8  -3 3010.73 408.938
   0  -8   3 2620.13 190.710
   0  -8   3 2953.24 157.914
   0  -8   3 2936.13 415.998
   0  -8   3 3050.25 434.687
   0  -8   2 16898.4 547.704
   0   8  -2 16002.9 1006.19
   0   8  -2 15968.2 999.403
   0   8  -2 16565.6 952.451
   0  -8   2 16421.2 1012.10
   0  -8   2 16665.4 1023.49
   0   8  -2 15480.4 989.746
   0  -8   2 16022.8 951.643
   0   8  -2 16226.9 1062.13
   0   8  -2 17732.5 1064.78
   0   8  -2 16402.8 1024.73
   0   8  -2 15068.2 977.026
   0   8  -2 17111.4 985.948
   0   8  -2 16828.4 519.243
   0   8  -2 16079.5 986.231
   0   8  -2 16980.6 1100.54
   0   8  -2 15394.7 991.626
   0   8  -2 16444.2 1005.81
   0   8  -2 15940.1 1017.37
   0   8  -2 16225.1 1025.91
   0  -8   2 15780.1 993.132
   0  -8   2 16388.1 1014.09
   0  -8   2 17831.0 1056.26
   0  -8   2 15518.3 973.380
   0   8  -2 17155.0 950.606
   0  -8   2 17552.1 1083.36
   0  -8   1 22654.6 1154.09
   0   8  -1 22943.6 1211.42
   0  -8   1 21298.9 1165.84
   0   8  -1 22683.7 1183.80
   0   8  -1 22966.2 1214.75
   0  -8   1 22380.0 742.865
   0  -8   1 23430.3 1222.17
   0   8  -1 23549.7 1239.47
   0   8  -1 21746.6 1265.59
   0   8  -1 22904.7 1075.16
   0   8  -1 21706.6 1195.35
   0   8  -1 21778.3 1118.47
   0   8  -1 22037.1 1207.06
   0  -8   1 23241.5 1218.83
   0   8  -1 20816.2 1142.10
   0   8  -1 22892.5 1178.23
   0   8  -1 22433.6 1216.25
   0   8  -1 25069.0 1320.93
   0   8  -1 24202.7 1253.80
   0   8  -1 22895.2 1213.01
   0  -8   1 22476.2 1201.16
   0  -8   1 23085.7 1269.41
   0  -8   1 21489.2 1194.77
   0  -8   1 23317.7 1145.17
   0  -8   1 23013.3 1213.16
   0   8  -1 24063.9 1239.29
   0   8   0 33978.2 1546.32
   0   8   0 34363.3 1544.60
   0   8   0 35326.6 1475.36
   0  -8   0 33579.7 1518.59
   0   8   0 38992.8 1639.04
   0  -8   0 33832.7 1574.13
   0   8   0 33514.6 1316.44
   0   8   0 34374.0 1533.87
   0   8   0 35242.8 1644.87
   0   8   0 35414.4 1557.48
   0   8   0 35390.4 1514.64
   0   8   0 34385.1 1534.79
   0  -8   0 33658.1 1424.18
   0   8   0 33437.8 1517.56
   0   8   0 37938.7 1604.26
   0   8   0 34145.8 1464.10
   0  -8   0 32630.8 1503.21
   0   8   0 33445.5 1539.23
   0   8   0 33090.5 1514.13
   0  -8   0 35025.2 1544.15
   0  -8   0 35176.9 1498.06
   0  -8   0 31706.2 1481.91
   0  -8   0 33211.4 1508.33
   0   8   0 34452.6 1602.20
   0  -8   0 35710.7 1587.47
   0  -8  -1 2826.42 425.296
   0   8   1 2287.57 354.437
   0  -8  -1 2436.00 390.093
   0   8   1 1804.40 348.163
   0   8   1 2001.36 365.927
   0   8   1 2311.65 295.506
   0  -8  -1 2052.82 377.871
   0   8   1 2994.58 440.762
   0   8   1 2458.29 404.796
   0  -8  -1 1738.59 346.609
   0   8   1 1903.92 370.244
   0   8   1 1818.10 343.245
   0   8   1 2415.38 401.324
   0  -8  -1 2311.44 399.944
   0   8   1 2444.49 406.550
   0   8   1 2824.23 438.704
   0   8   1 2487.58 443.337
   0   8   1 2880.50 441.026
   0   8   1 2097.46 386.910
   0  -8  -1 2877.36 462.334
   0   8   1 1976.78 351.583
   0  -8  -1 2224.14 390.634
   0   8   1 2752.24 439.681
   0  -8  -1 2100.14 341.474
   0  -8  -1 2392.93 383.620
   0  -8  -1 2170.71 390.159
   0   8   2 5115.86 566.659
   0   8   2 6284.48 618.085
   0  -8  -2 5358.27 590.916
   0   8   2 6104.04 626.712
   0   8   2 6644.44 646.051
   0   8   2 5829.40 587.417
   0  -8  -2 5891.22 613.836
   0   8   2 5521.06 628.914
   0  -8  -2 5438.80 577.757
   0   8   2 7265.95 599.520
   0   8   2 5582.67 603.576
   0   8   2 5668.49 601.898
   0  -8  -2 5737.58 620.330
   0  -8  -2 5516.52 591.200
   0   8   2 5160.31 579.840
   0  -8  -2 5999.18 611.857
   0   8   2 5919.26 634.639
   0  -8  -2 6185.21 628.416
   0  -8  -2 6325.33 629.222
   0   8   2 5884.78 605.163
   0   8   2 5987.72 624.189
   0  -8  -2 5886.28 644.273
   0  -8  -2 5919.21 555.118
   0   8   2 5102.02 579.715
   0   8   2 6833.91 671.014
   0  -8  -3 15844.6 1033.34
   0   8   3 15617.8 1036.45
   0   8   3 16452.5 1066.55
   0  -8  -3 16637.7 1079.77
   0   8   3 17660.7 1090.04
   0   8   3 17702.7 1097.26
   0   8   3 15295.7 1047.76
   0  -8  -3 15555.9 1040.61
   0  -8  -3 16869.6 1073.40
   0  -8  -3 15292.4 1017.44
   0   8   3 16562.2 1016.34
   0  -8  -3 16516.9 1049.48
   0   8   3 15429.4 1019.56
   0   8   3 17836.8 946.975
   0  -8  -3 16050.6 1041.80
   0   8   3 17208.2 1075.21
   0   8   3 15375.7 1015.16
   0   8   3 14602.8 995.059
   0   8   3 16032.6 1033.47
   0  -8  -3 18562.2 1013.31
   0   8   3 17130.8 1134.16
   0  -8  -3 16945.9 1063.60
   0  -8  -3 16747.2 732.881
   0   8   3 18357.8 1116.44
   0   8   3 15948.5 1040.78
   0  -8  -4 22359.2 1149.94
   0  -8  -4 19456.5 1182.14
   0   8   4 21733.1 1242.01
   0   8   4 24055.2 1302.56
   0   8   4 22899.3 1261.84
   0  -8  -4 21282.8 796.709
   0  -8  -4 24561.4 1308.52
   0  -8  -4 22744.3 1256.26
   0   8   4 20209.9 1199.19
   0   8   4 22328.3 1254.87
   0   8   4 24469.1 1311.25
   0  -8  -4 22093.3 1246.10
   0   8   4 24036.9 1300.80
   0   8   4 20589.2 1215.48
   0  -8  -4 19995.3 1191.38
   0  -8  -4 22657.1 1264.55
   0   8   4 20868.2 1209.86
   0  -8  -4 22637.3 1283.86
   0   8   4 21838.4 1280.54
   0  -8  -4 22259.8 1283.16
   0   8   4 22818.5 1087.76
   0   8   4 22578.6 1334.85
   0   8   4 22110.1 1247.84
   0  -8  -5 4744.63 578.306
   0   8   5 5255.02 616.690
   0  -8  -5 4972.73 619.888
   0   8   5 5391.08 616.627
   0   8   5 5469.84 629.849
   0  -8  -5 5094.40 611.453
   0  -8  -5 5240.66 611.785
   0  -8  -5 4802.63 530.648
   0   8   5 5075.32 583.413
   0  -8  -5 5540.74 626.261
   0   8   5 4716.83 574.802
   0   8   5 5982.37 641.713
   0   8   5 4026.35 545.810
   0   8   5 5622.02 665.887
   0   8   5 4122.52 578.822
   0  -8  -5 5064.79 615.172
   0   8   5 5662.99 510.622
   0   8   5 4387.05 561.564
   0  -8  -5 4526.13 575.565
   0   8   5 5594.45 622.878
   0  -8  -5 4787.52 603.637
   0   8   5 4772.65 581.675
   0   8   6 14898.6 1004.21
   0   8   6 14670.0 1051.18
   0   8   6 14301.0 1084.15
   0  -8  -6 13694.4 1051.83
   0   8   6 14957.6 1051.61
   0   8   6 14664.3 838.062
   0  -8  -6 14600.7 1032.50
   0  -8  -6 14588.7 1041.85
   0  -8  -6 14494.6 1045.13
   0   8   6 17731.6 1144.58
   0   8   6 15582.6 1116.55
   0  -8  -6 13437.3 922.238
   0   8   6 14947.2 538.618
   0  -8  -6 13389.6 1037.78
   0  -8  -6 16273.0 1085.18
   0   8   6 14562.7 1039.98
   0   8   6 14817.6 1052.61
   0  -8  -6 15046.3 1055.01
   0   8   6 16140.8 1091.87
   0   8   6 14990.9 1063.13
   0   8   6 13769.6 1016.49
   0   8   7 190.089 180.139
   0   8   7 384.316 219.437
   0  -8  -7 164.501 153.580
   0  -8  -7 689.764 288.816
   0  -8  -7 302.348 239.163
   0   8   7 603.832 267.349
   0  -8  -7 203.416 210.176
   0   8   7 971.289 328.992
   0   8   7 382.816 220.663
   0  -8  -7 66.7424 189.211
   0   8   7 781.749 277.049
   0   8   7 626.301 297.554
   0   8   7 554.254 121.391
   0   8   7-98.0659 263.400
   0  -8  -7 295.961 173.287
   0   8   7 19.7687 226.871
   0  -8  -7 384.550 261.002
   0  -8  -7 319.248 225.471
   0   8   7 644.928 285.079
   0  -8  -7 700.872 308.629
   0   8   7 502.959 251.396
   0   8   7 436.212 229.992
   0   8   8 8216.48 814.619
   0  -8  -8 6857.10 772.421
   0  -8  -8 8534.07 825.213
   0  -8  -8 7858.83 828.495
   0   8   8 7977.02 733.090
   0   8   8 6412.41 728.934
   0   8   8 7942.94 798.049
   0   8   8 7974.81 805.723
   0   8   8 6838.99 747.120
   0  -8  -8 6549.36 721.153
   0   8   8 7298.51 782.618
   0  -8  -8 6834.01 728.100
   0   8   8 8942.42 835.419
   0  -8  -8 6968.98 754.155
   0  -8  -8 7535.40 714.150
   0   8   8 7787.59 473.043
   0   8   8 6733.66 742.105
   0   8   8 7329.37 795.619
   0  -8  -8 8254.16 824.277
   0   8   8 6808.85 754.818
   0   8   8 7588.63 788.112
   0   8   8 8230.44 814.091
   0  -8  -8 7160.60 763.506
   0  -8  -8 6403.53 721.596
   0  -8  -9 12591.9 1026.24
   0   8   9 12778.2 1035.43
   0  -8  -9 11228.5 986.989
   0   8   9 12898.0 1041.81
   0   8   9 12636.5 925.726
   0   8   9 13017.7 1064.05
   0   8   9 12662.8 1045.41
   0   8   9 11479.6 983.190
   0  -8  -9 13080.8 1086.70
   0   8   9 12575.9 1037.18
   0   8   9 13397.7 690.600
   0  -8  -9 13540.7 1070.49
   0  -8  -9 12108.8 1005.74
   0   8   9 15060.4 1118.40
   0   8   9 11000.7 1001.03
   0   8   9 11927.3 1011.07
   0  -8  -9 13060.8 964.753
   0  -8  -9 13383.4 1062.48
   0   8   9 14511.6 1110.67
   0   8   9 12081.9 1011.11
   0  -8  -9 12244.6 1048.45
   0  -8  -9 11378.3 980.550
   0  -8  -9 13098.7 1062.82
   0   8   9 11585.6 995.516
   0   8  10 1329.33 355.548
   0  -8 -10 1636.77 394.735
   0  -8 -10 1476.62 420.700
   0   8  10 1502.40 389.539
   0  -8 -10 1348.50 375.878
   0   8  10 898.068 308.794
   0   8  10 1767.90 427.567
   0  -8 -10 1828.45 433.725
   0   8  10 622.492 261.591
   0   8  10 975.270 323.728
   0   8  10 1329.68 361.796
   0  -8 -10 1250.07 377.071
   0  -8 -10 971.445 307.943
   0  -8 -10 638.774 322.136
   0  -8 -10 1900.80 444.940
   0   8  10 1261.26 365.848
   0   8  10 775.962 299.756
   0   8  10 1319.98 316.165
   0   8  10 978.327 209.877
   0   8  10 1347.00 389.573
   0   8  10 1874.33 442.985
   0   8  10 919.806 335.606
   0  -8 -10 1760.63 389.158
   0  -8 -10 1177.91 403.850
   0  -8 -11 4746.56 663.097
   0   8  11 5155.64 696.100
   0   8  11 4807.36 695.658
   0  -8 -11 5630.40 758.289
   0   8  11 5786.65 735.994
   0  -8 -11 5811.55 736.978
   0   8  11 5647.50 742.939
   0   8  11 5394.73 721.929
   0   8  11 7731.14 849.677
   0  -8 -11 6403.50 786.226
   0   8  11 5894.10 758.481
   0  -8 -11 5181.01 631.623
   0   8  11 6875.87 670.386
   0  -8 -11 5822.17 755.628
   0   8  11 5401.14 727.867
   0   8  11 5096.25 694.223
   0  -8 -11 5549.08 735.854
   0   8  11 5114.06 698.313
   0   8  11 5327.10 728.403
   0  -8 -11 4962.03 689.352
   0  -8 -11 4685.00 707.046
   0  -8 -11 5758.09 743.089
   0   8  11 5431.34 726.369
   0  -8 -12 4178.82 662.108
   0   8  12 4084.11 625.374
   0  -8 -12 4568.79 690.203
   0   8  12 4436.65 676.913
   0   8  12 4637.58 686.322
   0   8  12 3734.09 627.386
   0   8  12 4954.28 717.223
   0   8  12 4650.26 685.491
   0   8  12 4473.86 670.904
   0  -8 -12 3802.57 607.628
   0   8  12 2814.66 433.900
   0   8  12 3915.27 641.674
   0  -8 -12 3648.19 619.680
   0  -8 -12 4045.57 590.430
   0  -8 -12 4768.01 729.633
   0  -8 -12 3705.95 609.650
   0  -8 -12 3601.77 634.388
   0  -8 -12 4137.20 658.884
   0   8  12 3732.44 636.685
   0   8  12 4971.99 714.338
   0   8  12 4077.73 644.294
   0  -8 -12 4320.68 673.929
   0   8  12 3352.32 587.937
   0   8  13 5412.88 583.805
   0   8  13 3863.57 641.972
   0   8  13 3914.82 667.765
   0   8  13 3087.56 570.005
   0  -8 -13 4931.05 716.437
   0   8  13 3831.79 643.405
   0   8  13 4061.36 666.395
   0   8  13 4007.73 630.305
   0   8  13 5224.19 743.175
   0  -8 -13 3712.79 631.441
   0  -8 -13 4353.84 685.648
   0  -8 -13 4971.40 719.677
   0   8  13 4036.21 674.797
   0   8  13 4112.23 667.918
   0  -8 -13 4004.20 597.669
   0  -8 -13 4597.42 722.232
   0   8  13 4840.33 731.473
   0  -8 -13 3321.98 604.997
   0  -8 -13 3606.71 613.170
   0   8  13 4803.78 751.541
   0  -8 -13 3107.35 620.193
   0   8  13 4433.40 692.456
   0  -8 -13 4282.86 693.279
   0  -8 -14 4089.40 699.449
   0   8  14 4583.86 707.461
   0  -8 -14 3291.82 627.167
   0   8  14 3473.52 662.789
   0   8  14 4560.71 706.094
   0   8  14 4148.13 711.271
   0  -8 -14 4054.06 683.088
   0   8  14 3563.25 617.996
   0   8  14 3341.52 607.032
   0  -8 -14 4835.66 729.726
   0   8  14 4353.57 691.088
   0   8  14 4458.95 702.997
   0   8  14 4257.04 713.097
   0  -8 -14 3557.93 649.820
   0  -8 -14 4613.75 713.357
   0  -8 -14 4142.55 714.710
   0  -8 -14 3798.41 602.003
   0   8  14 4079.72 696.586
   0  -8 -14 3082.63 597.998
   0   8  14 4082.16 657.932
   0  -8 -14 2906.55 598.536
   0   8  14 4352.40 690.427
   0  -8 -15 236.485 245.345
   0   8  15 166.444 223.896
   0  -8 -15-77.6074 330.159
   0  -8 -15 290.431 219.968
   0   8  15-56.1812 246.123
   0   8  15 615.882 312.570
   0   8  15-195.297 254.341
   0  -8 -15-383.754 351.351
   0   8  15 58.6184 190.797
   0  -8 -15-187.345 269.077
   0  -8 -15-238.877 301.077
   0   8  15 247.716 259.643
   0   8  15 157.634 245.318
   0  -8 -15 37.1505 252.565
   0   8  15 527.207 330.373
   0   8  15 322.602 229.040
   0   8  15-267.413 330.188
   0   8  15 218.519 307.412
   0  -8 -15 43.9647 248.463
   0  -8 -15-140.261 336.584
   0   8  16 231.158 298.847
   0   8  16 333.007 302.105
   0  -8 -16 87.1822 258.741
   0   8  16-108.125 251.940
   0   8  16-410.013 369.091
   0   8  16-140.810 290.651
   0   8  16 167.167 245.741
   0  -8 -16 138.011 337.765
   0  -8 -16 177.148 250.030
   0   8  16 154.762 265.460
   0  -8 -16 315.482 284.774
   0  -8 -16-40.6341 295.177
   0  -8 -16 612.965 280.522
   0  -8 -16 88.9399 202.883
   0  -8 -16-36.9741 287.831
   0   8  16-154.100 257.957
   0   8  16-74.9038 225.946
   0  -8 -16-89.8908 205.283
   0   8  16 309.979 269.290
   0   8  16-208.152 254.929
   0   8  17-124.726 250.437
   0   8  17-245.756 294.302
   0  -8 -17 356.074 360.449
   0  -8 -17 850.962 459.761
   0   8  17 197.083 229.938
   0   8  17-344.342 320.394
   0   8  17 21.6902 247.900
   0   8  17-297.369 290.458
   0  -8 -17-18.2614 280.143
   0  -8 -17 43.5424 264.824
   0  -8 -17-64.9170 311.984
   0  -8 -17-61.4965 268.387
   0  -8 -17 231.746 308.700
   0  -8 -17-616.864 313.708
   0   8  17-49.6461 263.004
   0   8  17 498.653 333.537
   0   8  17 160.776 284.867
   0   8  17 440.801 331.053
   0   8  17-24.0456 230.730
   0  -8 -17 176.542 293.986
   0   8  18-203.269 352.658
   0  -8 -18 0.55092 219.124
   0  -8 -18 383.321 243.217
   0   8  18 294.929 287.120
   0   8  18 71.4468 271.166
   0  -8 -18 34.5513 276.451
   0   8  18 80.8761 270.841
   0   8  18 50.4258 300.016
   0  -8 -18 317.459 291.628
   0   8  18-172.362 283.719
   0  -8 -18-19.2547 334.560
   0   8  18-36.1539 267.525
   0   8  18-1040.19 457.247
   0   8  18 81.5578 197.765
   0  -8 -18 4.42246 222.619
   0  -8 -18-242.955 293.910
   0   8  18 297.216 311.374
   0   8  18 533.676 377.225
   0  -8 -18-305.103 274.521
   0   8  18 13.9169 212.987
   0  -8 -18 210.651 297.415
   0   8  19 304.643 292.879
   0   8  19 841.039 454.106
   0   8  19 862.420 364.639
   0  -8 -19 1068.04 430.507
   0   8  19 416.942 310.354
   0  -8 -19 233.642 291.104
   0  -8 -19 590.110 348.286
   0   8  19 618.273 367.743
   0   8  19 320.837 313.775
   0   8  19 40.6565 291.912
   0   8  19 31.0094 308.566
   0   8  19 1544.99 514.792
   0  -8 -19 1000.40 464.364
   0   8  19 1273.73 482.043
   0  -8 -19 414.581 377.968
   0   8  19 352.140 296.166
   0  -8 -19 634.472 368.745
   0  -8 -19 606.830 406.350
   0   8  19 709.100 319.699
   0  -8 -19 951.028 466.434
   0  -8 -19 206.877 251.554
   0   8  20 4755.63 833.176
   0   8  20 5115.95 833.339
   0   8  21 1250.43 469.329
   0  -9  23 5734.16 904.813
   0  -9  22 105.752 253.065
   0   9 -22 246.918 339.064
   0   9 -21 5805.04 914.842
   0  -9  21 6702.40 1013.21
   0   9 -21 6484.51 961.706
   0  -9  21 6998.31 1016.58
   0   9 -21 6687.01 978.590
   0  -9  21 5770.40 910.229
   0   9 -21 6244.03 942.178
   0  -9  21 6161.23 934.954
   0   9 -21 5272.85 869.329
   0   9 -21 7678.85 1035.17
   0   9 -21 5294.57 879.377
   0   9 -21 6862.98 1015.97
   0   9 -21 7120.36 1020.35
   0   9 -21 8436.74 1108.88
   0  -9  21 5608.84 862.595
   0  -9  21 6524.71 947.793
   0   9 -21 5826.78 918.816
   0  -9  21 7412.71 1036.26
   0  -9  21 5686.16 893.661
   0  -9  21 5482.06 895.494
   0  -9  21 6738.07 1007.70
   0  -9  20 202.105 315.322
   0   9 -20 693.169 372.041
   0  -9  20 649.597 404.272
   0  -9  20 784.435 440.163
   0   9 -20 426.993 322.740
   0  -9  20 494.116 333.593
   0   9 -20 1002.34 410.526
   0   9 -20 377.339 294.269
   0  -9  20-91.9366 310.785
   0   9 -20 97.0711 232.740
   0   9 -20 208.248 323.855
   0   9 -20 967.854 470.080
   0  -9  20 215.060 276.449
   0   9 -20 1516.54 583.723
   0   9 -20 1080.47 420.398
   0  -9  20 547.418 317.990
   0  -9  20 378.672 352.129
   0   9 -20 1046.22 444.349
   0  -9  20 631.866 451.796
   0  -9  20 378.355 392.547
   0   9 -20 529.173 271.177
   0  -9  19 1734.18 521.935
   0   9 -19 1298.24 435.077
   0   9 -19 1525.66 499.567
   0   9 -19 1506.05 503.907
   0  -9  19 1506.48 477.071
   0   9 -19 1351.43 416.979
   0  -9  19 1939.96 523.544
   0   9 -19 1945.50 537.498
   0   9 -19 1476.06 450.509
   0  -9  19 2800.09 638.261
   0  -9  19 1997.68 572.654
   0  -9  19 1517.27 464.791
   0   9 -19 1749.83 575.085
   0   9 -19 2592.68 643.464
   0   9 -19 2084.98 545.646
   0  -9  19 2463.84 587.665
   0  -9  19 2679.70 640.913
   0   9 -19 1895.20 562.720
   0  -9  19 2092.41 546.662
   0  -9  19 1793.85 493.056
   0   9 -19 2047.54 562.301
   0  -9  18 10255.7 1142.44
   0   9 -18 12997.9 1273.00
   0   9 -18 11342.5 1208.68
   0  -9  18 15020.8 1361.95
   0   9 -18 12631.8 1275.99
   0   9 -18 13565.3 1305.30
   0   9 -18 11700.5 1215.65
   0   9 -18 15293.6 1391.92
   0   9 -18 17984.9 1508.14
   0   9 -18 13811.3 1327.63
   0  -9  18 12854.9 1292.27
   0  -9  18 11261.4 1197.67
   0  -9  18 12906.7 1223.22
   0  -9  18 12445.8 1248.27
   0   9 -18 12685.1 1271.24
   0  -9  18 12478.3 1257.73
   0  -9  18 12428.2 1253.78
   0  -9  18 12692.5 1262.14
   0  -9  18 12527.8 1248.79
   0   9 -18 15456.8 1395.93
   0   9 -18 11595.7 1214.62
   0  -9  17 19659.3 1540.71
   0   9 -17 22351.4 1665.05
   0   9 -17 20514.3 1313.36
   0  -9  17 18394.1 1525.25
   0   9 -17 21238.0 1628.83
   0   9 -17 18620.3 1507.40
   0   9 -17 18379.9 1501.03
   0  -9  17 19780.9 1548.23
   0   9 -17 21274.8 1633.41
   0  -9  17 21762.4 1555.30
   0   9 -17 20950.9 1584.59
   0  -9  17 19976.3 1560.37
   0  -9  17 20641.0 1576.78
   0   9 -17 20224.9 1569.82
   0   9 -17 19762.5 1562.86
   0  -9  17 19991.1 1565.77
   0  -9  17 19815.5 1559.74
   0   9 -17 20566.7 1576.66
   0  -9  17 20521.3 1571.39
   0   9 -17 21670.2 1619.48
   0   9 -17 20332.4 1596.32
   0   9 -17 20480.5 1578.21
   0  -9  17 19668.8 1544.14
   0   9 -16 8036.94 968.707
   0  -9  16 7517.00 925.842
   0   9 -16 8209.56 961.944
   0   9 -16 7734.54 947.653
   0  -9  16 8082.46 944.706
   0   9 -16 5810.32 827.434
   0  -9  16 7808.89 952.949
   0   9 -16 7778.18 795.853
   0   9 -16 8597.60 998.410
   0   9 -16 7522.08 918.185
   0  -9  16 7851.35 916.562
   0   9 -16 6950.89 894.446
   0  -9  16 8194.67 961.072
   0   9 -16 8083.15 964.470
   0  -9  16 7828.23 939.899
   0   9 -16 7220.41 900.715
   0   9 -16 6501.93 875.964
   0   9 -16 7053.95 870.911
   0   9 -16 7116.51 740.421
   0   9 -16 7167.71 931.868
   0   9 -16 8019.95 965.830
   0  -9  16 7614.65 927.982
   0  -9  16 6857.10 896.862
   0  -9  16 8150.41 987.211
   0  -9  16 6685.31 882.974
   0   9 -15 9930.32 1042.71
   0   9 -15 10535.5 885.100
   0   9 -15 8824.01 979.218
   0   9 -15 10287.9 1080.92
   0   9 -15 9466.96 1026.87
   0  -9  15 9845.16 1027.45
   0  -9  15 11003.6 1081.30
   0  -9  15 11327.2 1135.98
   0   9 -15 10941.5 1106.57
   0   9 -15 11505.3 958.030
   0   9 -15 10436.1 1028.25
   0   9 -15 11959.3 1131.58
   0  -9  15 10236.9 1059.47
   0  -9  15 10398.2 1062.03
   0  -9  15 11716.6 1113.81
   0   9 -15 11545.4 1124.58
   0   9 -15 12458.0 1154.15
   0   9 -15 11177.2 1103.28
   0   9 -15 12261.3 1158.37
   0  -9  15 10668.0 1081.15
   0   9 -15 10506.4 1074.37
   0  -9  15 10624.3 1079.62
   0  -9  15 10584.1 1072.75
   0   9 -15 11161.0 1096.46
   0  -9  15 10601.8 1027.04
   0  -9  14 18110.7 1414.30
   0  -9  14 17680.1 1362.26
   0   9 -14 22469.2 1543.97
   0   9 -14 18070.3 1392.90
   0   9 -14 19441.1 1430.53
   0   9 -14 20283.1 1476.63
   0   9 -14 19769.1 1456.08
   0   9 -14 18216.6 1397.07
   0  -9  14 21053.2 1470.46
   0   9 -14 19666.9 1405.53
   0   9 -14 18230.3 1397.95
   0  -9  14 20472.3 1453.80
   0   9 -14 16832.5 1345.55
   0   9 -14 19150.6 1422.15
   0  -9  14 21924.9 1457.19
   0  -9  14 19250.4 1416.44
   0   9 -14 17805.4 1368.22
   0  -9  14 19229.5 1414.69
   0  -9  14 20917.5 1479.03
   0   9 -14 19812.2 1446.08
   0   9 -14 19424.5 1198.61
   0  -9  14 18945.2 1406.27
   0  -9  14 17803.8 1375.82
   0   9 -14 17691.9 1369.38
   0   9 -14 18196.0 1224.34
   0   9 -13 13246.1 1167.71
   0   9 -13 13739.8 1165.58
   0   9 -13 12175.9 1108.20
   0  -9  13 14168.8 1178.73
   0  -9  13 11703.8 1069.71
   0   9 -13 12921.7 1135.41
   0   9 -13 13458.3 1163.05
   0  -9  13 12103.6 1097.81
   0  -9  13 13009.0 1097.21
   0   9 -13 13624.5 1145.66
   0  -9  13 13079.4 1129.26
   0   9 -13 12158.4 1076.97
   0   9 -13 13013.5 1021.83
   0   9 -13 14575.8 1202.31
   0   9 -13 13314.6 1163.51
   0   9 -13 12243.8 1097.54
   0   9 -13 12817.4 1119.85
   0  -9  13 13242.1 1169.64
   0   9 -13 13913.6 1156.25
   0   9 -13 11237.6 894.779
   0  -9  13 14819.5 1205.67
   0  -9  13 12562.9 1110.23
   0  -9  13 12053.3 1095.53
   0   9 -13 12475.7 1101.69
   0  -9  12 6505.36 782.481
   0   9 -12 7205.31 753.225
   0   9 -12 6860.89 806.845
   0   9 -12 6925.76 818.583
   0   9 -12 6235.50 768.281
   0   9 -12 7823.57 861.912
   0   9 -12 6412.71 793.522
   0   9 -12 7414.57 841.846
   0  -9  12 6281.42 785.275
   0   9 -12 6520.80 759.921
   0  -9  12 6940.79 800.483
   0   9 -12 7070.74 803.481
   0  -9  12 7569.18 872.965
   0  -9  12 5853.87 755.665
   0   9 -12 6849.00 841.819
   0   9 -12 7510.14 831.575
   0  -9  12 5633.17 727.247
   0   9 -12 5116.01 705.604
   0  -9  12 4684.87 670.487
   0   9 -12 6668.72 798.005
   0   9 -12 5339.09 710.248
   0  -9  12 5920.97 727.240
   0  -9  12 6139.00 755.705
   0   9 -12 6686.33 659.648
   0  -9  11 14991.6 1160.32
   0   9 -11 16964.7 1251.70
   0   9 -11 16324.3 1216.89
   0   9 -11 15653.2 1185.98
   0  -9  11 15045.5 1162.59
   0   9 -11 15636.2 1189.11
   0   9 -11 17292.4 1246.42
   0   9 -11 17497.4 1187.36
   0  -9  11 15570.1 1185.50
   0   9 -11 14698.3 981.385
   0   9 -11 13974.1 1146.47
   0   9 -11 13569.5 1116.51
   0  -9  11 17418.4 1250.82
   0  -9  11 14288.1 1135.95
   0   9 -11 14944.8 1159.31
   0   9 -11 17027.3 1260.12
   0   9 -11 16121.4 1220.97
   0   9 -11 15138.8 1171.05
   0   9 -11 14267.8 1149.50
   0  -9  11 16905.3 1263.12
   0  -9  11 15465.4 1175.09
   0   9 -11 15998.6 1202.14
   0  -9  11 14470.9 1141.69
   0  -9  11 13810.6 1122.62
   0   9 -11 16385.8 857.866
   0   9 -10 8206.68 833.761
   0  -9  10 8874.05 869.722
   0   9 -10 7570.41 811.372
   0   9 -10 7820.94 822.023
   0  -9  10 8360.44 832.851
   0   9 -10 8031.94 606.764
   0  -9  10 7927.65 816.747
   0   9 -10 10512.2 950.420
   0   9 -10 9855.43 920.990
   0   9 -10 8186.01 844.802
   0   9 -10 7636.79 815.242
   0  -9  10 8155.37 831.677
   0  -9  10 9133.94 918.059
   0  -9  10 8545.81 845.363
   0   9 -10 8758.00 866.378
   0   9 -10 7926.20 699.865
   0   9 -10 8198.89 848.268
   0   9 -10 8202.50 808.095
   0   9 -10 8334.12 863.132
   0   9 -10 7655.05 817.981
   0   9  -9 3.62527 233.827
   0   9  -9-188.172 237.198
   0   9  -9 371.540 313.558
   0   9  -9 43.7640 169.198
   0  -9   9-50.5911 177.638
   0   9  -9 110.837 151.614
   0   9  -9 202.645 231.150
   0  -9   9 188.725 214.467
   0  -9   9-114.693 212.035
   0  -9   9-267.496 199.212
   0  -9   9-54.8902 276.851
   0   9  -9-77.5858 218.670
   0  -9   9 255.617 187.708
   0   9  -9-45.3437 273.732
   0   9  -9 71.1896 230.996
   0   9  -9 218.976 219.022
   0   9  -9 84.9035 189.386
   0   9  -9 43.4037 214.303
   0  -9   9-74.2153 210.054
   0   9  -9 84.3355 111.249
   0   9  -9-7.44622 208.126
   0   9  -8 2762.42 492.021
   0   9  -8 3516.32 553.800
   0   9  -8 1638.77 386.672
   0  -9   8 2859.18 483.381
   0   9  -8 1895.80 427.989
   0  -9   8 1969.59 407.050
   0   9  -8 2554.08 359.469
   0  -9   8 1548.69 378.091
   0   9  -8 2213.08 454.271
   0   9  -8 2627.21 470.138
   0   9  -8 2639.87 499.742
   0   9  -8 2566.41 465.014
   0   9  -8 2405.23 469.173
   0  -9   8 2569.40 509.908
   0   9  -8 2224.99 441.614
   0  -9   8 1906.19 402.705
   0  -9   8 2459.42 448.482
   0   9  -8 3149.75 521.336
   0  -9   8 2577.90 481.084
   0   9  -8 1638.93 381.879
   0   9  -8 1685.60 328.835
   0  -9   7 41693.7 1957.72
   0   9  -7 42927.2 1982.21
   0   9  -7 38675.2 1845.17
   0   9  -7 40707.4 1660.02
   0  -9   7 42369.4 1899.96
   0  -9   7 39991.4 1807.31
   0   9  -7 41788.4 1900.36
   0  -9   7 41731.5 1884.23
   0   9  -7 40355.2 1873.17
   0   9  -7 37358.7 1832.08
   0   9  -7 38675.3 1844.67
   0   9  -7 42676.9 1928.28
   0   9  -7 45749.6 2004.61
   0   9  -7 40595.7 1613.13
   0  -9   7 38354.2 1823.95
   0   9  -7 45648.1 1981.70
   0   9  -7 44382.2 1954.79
   0   9  -7 43464.1 1920.75
   0   9  -7 41271.3 1887.43
   0  -9   7 41321.7 1890.73
   0   9  -7 46812.0 2005.78
   0   9  -7 41712.9 1908.43
   0  -9   7 43042.8 1908.53
   0  -9   7 41522.0 1886.16
   0   9  -6 21446.7 1284.65
   0   9  -6 21405.0 1303.11
   0  -9   6 20400.8 1312.63
   0   9  -6 20903.3 1264.85
   0   9  -6 20385.5 1261.24
   0   9  -6 21316.7 1131.29
   0  -9   6 20868.5 1265.12
   0   9  -6 23115.7 1399.04
   0  -9   6 22363.3 1297.46
   0  -9   6 21700.7 1243.89
   0   9  -6 22111.0 1324.83
   0  -9   6 21447.1 1280.88
   0   9  -6 21168.2 1308.70
   0   9  -6 21242.4 1292.87
   0   9  -6 23934.9 1368.51
   0   9  -6 22623.7 1307.87
   0   9  -6 20443.0 1100.03
   0   9  -6 21390.2 1274.75
   0  -9   6 21905.6 1290.21
   0  -9   6 22250.6 1304.10
   0   9  -6 21720.1 1288.87
   0  -9   6 23257.6 1327.69
   0   9  -6 22388.2 1327.95
   0   9  -6 24560.9 1382.91
   0   9  -5 805.245 285.984
   0   9  -5 706.282 248.868
   0   9  -5 570.417 241.240
   0   9  -5 963.030 331.815
   0   9  -5 758.965 247.694
   0  -9   5 997.351 330.961
   0   9  -5 623.422 302.179
   0   9  -5 459.046 238.182
   0  -9   5 693.970 282.737
   0   9  -5 704.488 259.964
   0   9  -5 266.689 190.740
   0   9  -5 75.9698 134.040
   0   9  -5 242.851 210.200
   0  -9   5 604.404 264.316
   0   9  -5 821.014 273.231
   0   9  -5 614.939 267.742
   0  -9   5 115.578 215.357
   0  -9   5 864.750 307.731
   0   9  -5 440.665 264.327
   0  -9   5 612.808 230.837
   0   9  -5 220.857 203.789
   0  -9   5 20.1383 235.409
   0  -9   5 766.913 274.320
   0  -9   5 150.313 195.039
   0   9  -5 1187.11 348.136
   0   9  -4-29.0877 176.117
   0  -9   4-53.5956 194.005
   0   9  -4 81.3820 223.280
   0   9  -4-99.6828 183.881
   0  -9   4-15.7786 194.468
   0  -9   4-192.335 262.458
   0  -9   4-24.9801 183.123
   0   9  -4-116.880 238.273
   0   9  -4 149.825 234.375
   0   9  -4 68.3192 143.382
   0  -9   4-139.024 234.153
   0   9  -4 22.4116 216.288
   0   9  -4 69.3012 245.992
   0  -9   4 154.410 245.873
   0   9  -4-21.6193 181.518
   0  -9   4-180.077 235.162
   0   9  -4-218.480 259.405
   0   9  -4 198.001 220.219
   0   9  -4-52.3194 221.337
   0   9  -4 71.5100 218.326
   0   9  -4-131.779 229.922
   0   9  -4-209.977 250.557
   0  -9   4 129.458 70.6362
   0  -9   4-257.464 232.957
   0   9  -4 554.151 291.269
   0  -9   4-184.653 191.281
   0  -9   3 55100.3 2169.43
   0   9  -3 56764.0 2183.02
   0  -9   3 55369.4 2159.76
   0   9  -3 56993.6 2169.41
   0   9  -3 56735.8 2185.96
   0  -9   3 52783.2 1212.94
   0   9  -3 58019.2 2199.08
   0   9  -3 55655.6 2021.48
   0  -9   3 57870.8 2192.57
   0  -9   3 56064.0 2161.70
   0  -9   3 52449.6 1213.99
   0  -9   3 60883.8 2321.50
   0   9  -3 58140.7 2225.72
   0   9  -3 57864.8 2202.56
   0  -9   3 56729.5 2179.50
   0   9  -3 56886.9 2213.72
   0   9  -3 59883.0 2261.01
   0  -9   3 57928.1 2146.27
   0  -9   3 57957.9 2196.72
   0   9  -3 61720.5 2275.82
   0   9  -3 55954.1 2082.10
   0   9  -3 56268.1 2145.98
   0   9  -3 57010.3 2306.24
   0   9  -3 57596.8 2219.63
   0   9  -3 55115.7 2248.09
   0   9  -3 56637.3 2177.48
   0  -9   3 55735.7 2073.54
   0   9  -2 3341.11 526.312
   0  -9   2 3635.87 510.574
   0  -9   2 3952.46 519.128
   0   9  -2 3423.13 502.154
   0   9  -2 3776.40 508.995
   0  -9   2 3506.81 457.551
   0   9  -2 3951.32 513.401
   0  -9   2 3765.49 520.556
   0  -9   2 3457.80 514.666
   0   9  -2 3981.33 529.284
   0   9  -2 3030.08 441.243
   0   9  -2 3555.57 508.554
   0   9  -2 3933.28 533.987
   0   9  -2 4147.48 530.486
   0   9  -2 3710.00 518.995
   0   9  -2 3456.58 517.017
   0  -9   2 3904.45 516.325
   0  -9   2 3899.92 519.154
   0   9  -2 3384.05 518.750
   0   9  -2 3560.84 507.934
   0   9  -2 3665.86 558.768
   0   9  -2 3536.67 499.657
   0  -9   2 3725.53 498.162
   0   9  -1 3453.22 504.462
   0  -9   1 2622.39 453.752
   0   9  -1 2555.64 415.727
   0  -9   1 2841.36 458.043
   0  -9   1 2734.72 437.119
   0  -9   1 2896.56 449.922
   0  -9   1 1959.93 426.972
   0   9  -1 3808.68 508.843
   0   9  -1 3822.18 525.637
   0   9  -1 3249.91 469.572
   0   9  -1 3189.89 441.317
   0  -9   1 2321.31 391.837
   0   9  -1 3498.03 549.132
   0   9  -1 2985.62 455.334
   0  -9   1 3332.70 452.150
   0   9  -1 2972.81 480.111
   0   9  -1 3280.17 497.360
   0   9  -1 4103.89 545.274
   0   9  -1 2206.35 424.158
   0   9  -1 3093.73 515.753
   0   9  -1 2190.06 391.524
   0   9   0 2775.00 456.847
   0   9   0 3826.71 582.054
   0  -9   0 2951.86 419.185
   0   9   0 2595.69 441.078
   0   9   0 2920.93 470.041
   0   9   0 3440.82 512.011
   0  -9   0 2356.26 455.611
   0   9   0 3005.50 476.136
   0   9   0 2013.50 397.715
   0  -9   0 3115.31 466.770
   0   9   0 2676.32 435.046
   0  -9   0 2476.71 427.904
   0  -9   0 3255.11 496.407
   0   9   0 2567.87 456.561
   0  -9   0 3355.28 506.582
   0   9   0 2921.42 453.917
   0   9   0 3812.75 492.683
   0   9   0 3204.89 509.748
   0  -9   0 2364.85 428.614
   0  -9   0 3180.19 482.425
   0   9   0 2676.19 468.354
   0   9   0 3311.66 494.538
   0  -9   0 2570.49 437.757
   0   9   1 19879.4 1236.50
   0   9   1 23557.7 1376.16
   0   9   1 24481.3 1348.76
   0  -9  -1 23014.7 1306.94
   0   9   1 22097.3 1284.55
   0  -9  -1 22061.0 1274.29
   0  -9  -1 21016.6 1260.99
   0  -9  -1 21763.8 1279.99
   0   9   1 22703.5 1298.36
   0  -9  -1 22167.1 1187.69
   0   9   1 23714.4 1223.63
   0  -9  -1 21725.3 1274.08
   0  -9  -1 21371.5 1238.48
   0  -9  -1 22321.6 1292.86
   0   9   1 22991.8 1322.29
   0  -9  -1 23038.7 1311.33
   0   9   1 21678.0 1234.65
   0   9   1 24715.1 1439.73
   0   9   1 26865.0 1406.91
   0   9   1 20840.7 1253.94
   0   9   1 22549.8 1297.58
   0   9   1 23472.9 1330.69
   0   9   1 24413.9 1344.12
   0   9   1 20203.8 1232.48
   0  -9  -1 25003.4 1403.82
   0   9   2 7434.08 735.877
   0   9   2 6794.51 701.319
   0   9   2 6416.66 662.311
   0   9   2 7964.95 760.047
   0   9   2 6713.46 706.828
   0   9   2 6982.62 707.155
   0  -9  -2 6662.77 637.309
   0   9   2 6036.78 664.699
   0  -9  -2 8204.53 765.711
   0  -9  -2 8008.72 761.264
   0  -9  -2 5613.45 638.943
   0   9   2 8554.25 772.539
   0   9   2 7093.70 733.036
   0  -9  -2 7838.49 743.706
   0  -9  -2 6415.42 695.392
   0   9   2 6934.44 652.348
   0   9   2 7556.03 737.378
   0  -9  -2 7233.82 727.198
   0   9   2 7481.31 759.230
   0  -9  -2 7919.73 780.145
   0   9   2 7589.49 740.621
   0  -9  -2 7654.38 739.201
   0  -9  -2 7760.50 747.974
   0   9   2 8328.98 836.197
   0   9   2 7307.35 736.059
   0   9   3 5922.91 668.832
   0   9   3 5932.68 699.401
   0  -9  -3 5772.17 651.695
   0   9   3 6106.37 678.867
   0   9   3 5581.38 650.764
   0  -9  -3 6331.85 617.011
   0  -9  -3 4706.28 586.371
   0   9   3 5865.12 666.852
   0   9   3 5553.41 665.745
   0   9   3 5793.77 564.944
   0   9   3 6790.26 760.414
   0   9   3 6011.76 638.657
   0   9   3 6782.04 711.808
   0   9   3 6678.06 711.657
   0   9   3 5823.99 651.702
   0   9   3 6386.27 670.288
   0  -9  -3 6603.56 729.697
   0  -9  -3 5772.03 656.185
   0  -9  -3 4859.11 607.022
   0  -9  -3 5376.22 640.986
   0   9   3 6228.28 683.009
   0  -9  -3 5495.67 643.262
   0   9   3 7304.59 738.352
   0  -9  -3 6939.55 704.058
   0  -9  -3 5701.99 675.090
   0   9   4 2511.98 466.951
   0   9   4 2352.16 357.333
   0  -9  -4 3224.15 495.486
   0   9   4 2340.33 431.595
   0   9   4 3091.42 486.673
   0  -9  -4 3054.36 521.059
   0  -9  -4 3092.36 490.975
   0   9   4 3561.55 537.881
   0  -9  -4 2876.15 484.229
   0   9   4 2398.15 438.440
   0   9   4 2975.62 481.609
   0  -9  -4 3634.16 507.671
   0   9   4 2697.46 473.180
   0  -9  -4 2829.46 475.892
   0   9   4 2299.45 465.358
   0  -9  -4 2336.97 450.770
   0   9   4 2854.25 492.868
   0  -9  -4 3083.44 518.175
   0   9   4 3496.22 536.073
   0  -9  -4 2760.09 425.113
   0   9   4 2195.05 449.964
   0   9   4 1985.60 389.866
   0  -9  -4 2314.87 442.474
   0   9   4 3735.41 520.698
   0   9   5 1549.78 367.877
   0  -9  -5 1933.95 424.341
   0   9   5 2595.66 471.833
   0   9   5 3002.05 527.161
   0   9   5 1989.43 445.654
   0   9   5 2054.99 440.801
   0  -9  -5 1784.82 383.566
   0   9   5 2513.34 490.360
   0   9   5 2084.25 441.206
   0   9   5 2129.24 400.977
   0   9   5 2620.91 491.125
   0  -9  -5 2144.95 444.157
   0  -9  -5 1960.07 363.162
   0   9   5 1717.01 306.495
   0  -9  -5 2245.34 444.353
   0   9   5 1837.49 419.938
   0  -9  -5 2212.80 449.024
   0  -9  -5 2827.84 508.566
   0  -9  -5 2038.87 426.757
   0  -9  -5 2450.32 450.781
   0   9   5 1656.63 369.527
   0   9   5 1972.51 440.007
   0   9   6 28650.8 1577.92
   0   9   6 27618.8 1551.78
   0   9   6 29804.7 1603.91
   0   9   6 28798.0 1582.14
   0   9   6 25457.1 1484.91
   0  -9  -6 29118.4 1611.44
   0   9   6 26274.1 1502.69
   0   9   6 25271.0 1475.29
   0  -9  -6 26609.6 1500.63
   0  -9  -6 28323.0 1544.37
   0   9   6 24416.8 1458.70
   0  -9  -6 28418.2 1568.77
   0   9   6 24661.8 1523.81
   0  -9  -6 27372.6 1523.88
   0  -9  -6 27505.4 1578.68
   0   9   6 27153.5 1598.60
   0  -9  -6 26862.5 1385.53
   0   9   6 26609.8 1472.23
   0  -9  -6 26208.0 1494.41
   0   9   6 28733.1 1289.04
   0  -9  -7 5102.74 611.958
   0   9   7 6065.40 726.098
   0   9   7 5671.49 666.760
   0  -9  -7 4895.41 667.325
   0  -9  -7 3377.59 552.672
   0   9   7 3904.29 602.759
   0   9   7 6341.82 755.672
   0   9   7 6134.87 748.673
   0  -9  -7 5517.67 691.507
   0   9   7 5461.16 679.045
   0   9   7 5423.08 714.357
   0  -9  -7 5540.83 719.130
   0  -9  -7 5837.38 758.474
   0  -9  -7 5397.87 678.365
   0   9   7 5401.37 692.064
   0   9   7 4632.12 634.525
   0   9   7 4530.04 620.373
   0  -9  -7 5374.24 682.202
   0   9   7 6257.28 738.736
   0  -9  -8 3119.60 558.451
   0   9   8 4591.30 648.407
   0   9   8 2401.44 473.753
   0  -9  -8 3106.70 554.343
   0   9   8 4449.71 637.150
   0   9   8 3533.16 597.155
   0  -9  -8 2850.86 527.487
   0   9   8 3775.90 616.644
   0   9   8 3835.43 586.848
   0  -9  -8 3272.27 538.514
   0   9   8 2707.79 507.381
   0   9   8 3637.09 535.005
   0  -9  -8 3586.45 586.772
   0   9   8 3171.80 561.936
   0  -9  -8 3411.54 559.117
   0   9   8 4713.92 670.572
   0  -9  -8 3302.48 496.166
   0   9   8 3373.35 588.718
   0  -9  -8 2442.68 487.306
   0  -9  -8 3955.17 604.669
   0   9   8 4001.38 621.964
   0   9   9 2131.57 467.279
   0   9   9 1657.64 423.169
   0   9   9 1933.96 456.892
   0  -9  -9 2521.33 534.628
   0   9   9 1588.57 433.245
   0  -9  -9 2257.30 461.904
   0  -9  -9 1849.70 401.339
   0  -9  -9 1867.49 437.897
   0  -9  -9 2300.13 500.837
   0  -9  -9 1670.38 458.887
   0   9   9 1738.95 455.487
   0  -9  -9 1716.19 447.417
   0   9   9 1665.27 411.020
   0  -9  -9 1562.05 413.482
   0   9   9 1575.02 405.519
   0   9   9 1692.41 411.689
   0  -9  -9 2101.38 466.053
   0   9   9 1998.52 450.153
   0  -9  -9 2733.70 543.674
   0   9   9 1935.24 468.864
   0   9   9 1840.21 387.094
   0   9   9 1271.91 370.491
   0   9   9 1104.77 372.195
   0  -9 -10 313.749 229.911
   0   9  10 1156.10 372.050
   0   9  10 404.496 286.073
   0  -9 -10 845.019 311.624
   0   9  10 74.3988 220.718
   0   9  10-20.0272 229.553
   0   9  10 269.396 235.705
   0  -9 -10 350.586 274.617
   0  -9 -10 191.151 219.583
   0  -9 -10 922.664 371.810
   0   9  10 373.495 262.619
   0  -9 -10 470.549 253.083
   0  -9 -10-79.3885 233.925
   0   9  10 316.087 269.031
   0  -9 -10 695.819 323.070
   0  -9 -10 1226.23 344.725
   0   9  10 750.800 322.936
   0   9  10 292.331 267.397
   0   9  10 376.124 236.812
   0   9  10 671.958 274.903
   0   9  10 242.386 147.563
   0   9  10 564.275 318.473
   0  -9 -10 239.136 232.370
   0   9  11 480.487 315.362
   0  -9 -11 891.351 336.168
   0  -9 -11 773.848 337.610
   0  -9 -11 489.319 285.994
   0   9  11 376.683 277.277
   0   9  11 140.725 167.415
   0   9  11 239.098 296.234
   0   9  11 641.349 325.687
   0   9  11 569.639 263.464
   0   9  11 534.633 264.502
   0  -9 -11 768.791 368.708
   0  -9 -11 744.854 284.782
   0   9  11 450.647 250.607
   0   9  11 479.506 251.898
   0  -9 -11 539.243 295.895
   0   9  11 237.590 230.368
   0   9  11 652.833 358.379
   0  -9 -11 494.624 332.058
   0   9  11 941.343 394.773
   0   9  11 262.908 312.849
   0  -9 -11 498.740 291.895
   0  -9 -11 878.647 322.588
   0  -9 -11 812.549 315.039
   0   9  12 8909.21 1008.84
   0   9  12 7514.40 914.247
   0  -9 -12 9300.07 1044.85
   0  -9 -12 8952.76 1015.20
   0   9  12 6913.37 876.967
   0   9  12 7723.13 923.354
   0   9  12 8989.82 980.601
   0   9  12 6843.95 861.352
   0   9  12 9359.35 1002.18
   0   9  12 9690.43 854.134
   0   9  12 10186.1 1033.69
   0   9  12 8551.91 959.745
   0  -9 -12 7723.32 913.641
   0   9  12 8347.49 957.514
   0  -9 -12 8586.28 960.564
   0  -9 -12 6424.88 846.465
   0   9  12 8103.40 928.945
   0  -9 -12 7879.35 934.462
   0  -9 -12 7386.00 894.905
   0  -9 -12 8328.66 862.725
   0  -9 -12 7979.81 950.659
   0   9  12 9792.78 1024.86
   0  -9 -12 9759.10 1020.35
   0   9  13 3509.65 658.742
   0  -9 -13 2674.68 602.100
   0  -9 -13 2107.98 527.870
   0   9  13 3322.43 644.373
   0  -9 -13 3208.78 612.211
   0  -9 -13 3195.83 622.598
   0   9  13 3094.48 610.989
   0  -9 -13 3126.98 616.250
   0  -9 -13 3834.44 676.325
   0   9  13 3338.63 645.953
   0   9  13 2124.48 497.896
   0  -9 -13 3910.83 626.394
   0   9  13 2903.45 599.613
   0   9  13 2611.54 581.069
   0   9  13 3722.97 645.114
   0  -9 -13 3497.69 634.403
   0   9  13 2638.94 619.242
   0  -9 -13 2761.99 614.389
   0   9  13 3718.13 684.448
   0   9  13 3340.99 640.628
   0  -9 -13 3948.39 680.003
   0   9  13 2213.82 563.013
   0  -9 -14 5659.86 818.949
   0   9  14 6109.72 852.893
   0  -9 -14 7073.96 918.450
   0   9  14 5901.19 845.779
   0   9  14 6355.41 865.607
   0  -9 -14 6670.68 940.863
   0   9  14 5984.88 845.986
   0   9  14 5827.81 846.193
   0  -9 -14 5562.31 748.648
   0   9  14 5331.52 812.976
   0  -9 -14 6068.57 863.995
   0   9  14 5873.10 841.709
   0   9  14 6702.74 895.038
   0   9  14 5854.56 858.611
   0  -9 -14 7633.85 972.778
   0  -9 -14 6063.61 869.619
   0   9  14 5320.53 808.018
   0   9  14 6789.16 898.281
   0  -9 -14 6508.32 888.833
   0  -9 -14 5219.66 799.815
   0   9  14 7651.34 933.645
   0  -9 -14 6065.92 854.158
   0  -9 -15 2024.74 542.231
   0   9  15 2772.27 577.370
   0  -9 -15 2454.63 572.659
   0   9  15 2278.26 568.133
   0   9  15 2872.14 586.030
   0   9  15 2342.71 561.390
   0   9  15 3278.07 683.890
   0  -9 -15 3537.33 696.409
   0   9  15 2152.79 540.053
   0   9  15 2326.47 561.475
   0  -9 -15 2296.16 556.845
   0   9  15 2602.50 578.140
   0  -9 -15 1970.87 522.456
   0  -9 -15 2451.30 497.927
   0  -9 -15 2700.93 639.243
   0   9  15 2951.64 622.823
   0   9  15 3999.67 709.918
   0  -9 -15 3824.80 714.817
   0  -9 -15 2099.51 550.765
   0   9  15 3229.62 654.270
   0   9  16 2102.12 558.713
   0   9  16 1679.39 501.153
   0   9  16 2766.10 652.045
   0   9  16 1782.95 484.848
   0  -9 -16 1181.61 409.441
   0  -9 -16 1338.34 471.397
   0   9  16 747.756 360.189
   0   9  16 1514.41 471.138
   0   9  16 1206.18 460.674
   0  -9 -16 1108.11 362.426
   0  -9 -16 1702.11 500.740
   0  -9 -16 1610.07 506.066
   0  -9 -16 2166.68 578.574
   0   9  16 2135.76 530.751
   0  -9 -16 1364.98 449.712
   0  -9 -16 2243.80 611.386
   0  -9 -16 1660.86 520.140
   0   9  16 1035.28 439.052
   0   9  16 1821.35 487.782
   0   9  16 1405.05 413.620
   0  -9 -17 18508.1 1653.38
   0   9  17 16468.6 1510.56
   0   9  17 21598.2 1669.69
   0  -9 -17 19671.7 1693.60
   0   9  17 18849.3 1606.23
   0   9  17 18146.1 1579.30
   0  -9 -17 19181.8 1614.48
   0  -9 -17 20346.4 1687.89
   0   9  17 21874.3 1722.99
   0  -9 -17 20104.7 1680.40
   0   9  17 18472.2 1599.87
   0   9  17 17940.1 1582.94
   0   9  17 23029.4 1773.16
   0  -9 -17 20869.7 1680.69
   0  -9 -17 18614.8 1472.28
   0  -9 -17 21530.5 1703.04
   0   9  17 21807.4 1729.41
   0  -9 -17 19103.4 1611.27
   0   9  17 20022.4 1665.91
   0   9  17 20142.7 1658.93
   0  -9 -18 5986.84 921.378
   0   9  18 3134.43 674.678
   0   9  18 4626.75 834.625
   0  -9 -18 5125.65 837.217
   0   9  18 6701.65 982.501
   0   9  18 6454.53 961.947
   0   9  18 6053.55 923.772
   0   9  18 5189.26 843.590
   0   9  18 4045.84 787.990
   0   9  18 4326.75 810.265
   0  -9 -18 3434.05 726.417
   0  -9 -18 4951.91 851.040
   0  -9 -18 5200.56 859.643
   0   9  18 6429.51 964.079
   0   9  18 5662.16 908.531
   0   9  18 4473.87 817.847
   0  -9 -18 4996.15 845.341
   0   9  19-5.17322 245.634
   0 -10  22 1724.09 512.288
   0 -10  22 2207.53 552.675
   0 -10  21 593.190 364.281
   0 -10  21 431.368 328.257
   0 -10  20 1317.30 483.904
   0  10 -20 1150.43 471.750
   0  10 -20 1630.57 530.001
   0  10 -20 1716.02 561.618
   0  10 -20 1129.43 418.257
   0 -10  20 803.060 369.605
   0 -10  20 1984.66 548.231
   0 -10  20 1405.43 488.473
   0 -10  20 2345.91 583.439
   0  10 -20 1941.55 574.557
   0 -10  20 1550.48 576.092
   0  10 -20 2557.12 643.627
   0  10 -20 1590.04 499.854
   0  10 -20 799.441 360.907
   0  10 -20 1159.74 481.257
   0  10 -20 2549.35 641.044
   0 -10  20 2092.78 606.488
   0  10 -20 1189.77 457.479
   0 -10  20 2469.67 600.724
   0 -10  20 1586.71 503.556
   0 -10  20 2135.05 540.806
   0  10 -19 1836.01 533.652
   0 -10  19 1719.18 518.293
   0  10 -19 2229.76 588.343
   0 -10  19 1895.73 581.292
   0 -10  19 2650.61 595.524
   0  10 -19 2068.63 584.473
   0  10 -19 2278.15 618.457
   0  10 -19 2186.29 557.257
   0  10 -19 2016.25 533.483
   0  10 -19 3215.15 688.114
   0 -10  19 2578.36 653.641
   0  10 -19 2036.50 554.044
   0 -10  19 2278.18 571.684
   0 -10  19 1874.41 499.695
   0  10 -19 2312.33 606.448
   0  10 -19 2848.77 661.029
   0  10 -19 2918.68 652.861
   0 -10  19 3917.77 728.785
   0 -10  19 2402.16 598.159
   0 -10  19 1419.19 519.396
   0 -10  19 1581.23 506.668
   0 -10  18 5302.27 831.813
   0  10 -18 4479.74 796.206
   0 -10  18 4885.75 810.446
   0 -10  18 5400.56 845.726
   0 -10  18 6320.60 909.337
   0  10 -18 4138.28 738.000
   0  10 -18 4972.02 852.266
   0 -10  18 5896.02 847.428
   0  10 -18 5783.09 887.955
   0  10 -18 5850.57 885.309
   0 -10  18 4377.25 773.318
   0  10 -18 5380.05 847.347
   0 -10  18 5176.69 804.366
   0 -10  18 6000.51 907.839
   0  10 -18 5830.43 896.851
   0  10 -18 4997.13 822.247
   0 -10  18 5211.94 860.698
   0 -10  18 4400.04 772.505
   0  10 -18 4985.21 813.679
   0  10 -18 6265.92 918.670
   0  10 -18 5331.30 847.817
   0  10 -18 4660.09 787.054
   0  10 -17 1763.26 536.508
   0 -10  17 1899.24 513.916
   0  10 -17 928.475 397.218
   0  10 -17 1351.52 442.319
   0  10 -17 1237.64 434.371
   0 -10  17 1301.25 427.756
   0 -10  17 2023.63 544.297
   0  10 -17 1749.75 483.829
   0 -10  17 1278.63 389.378
   0  10 -17 2280.15 568.503
   0 -10  17 1301.63 449.897
   0  10 -17 1786.89 472.427
   0  10 -17 2440.63 604.181
   0 -10  17 2182.45 536.421
   0 -10  17 1867.66 485.160
   0  10 -17 1259.04 407.454
   0  10 -17 1061.28 418.867
   0 -10  17 1717.11 485.217
   0  10 -17 1292.59 457.993
   0  10 -17 1261.34 485.557
   0 -10  17 1038.21 429.952
   0  10 -17 1645.00 498.966
   0 -10  17 1403.21 484.674
   0  10 -16 83.6337 293.227
   0 -10  16 311.194 276.905
   0  10 -16-164.993 231.885
   0 -10  16 369.183 336.423
   0  10 -16-108.541 263.601
   0 -10  16 679.651 409.697
   0 -10  16 236.947 269.521
   0  10 -16 111.711 260.795
   0 -10  16 152.023 217.981
   0  10 -16 4.02787 295.274
   0  10 -16 331.234 281.593
   0 -10  16 73.3524 237.671
   0  10 -16 795.357 415.295
   0 -10  16 279.288 271.359
   0  10 -16 446.728 299.279
   0  10 -16 115.013 172.450
   0  10 -16-47.9155 264.275
   0  10 -16 195.739 208.068
   0  10 -16 94.6410 266.579
   0 -10  16-150.921 291.258
   0  10 -16 277.228 271.466
   0  10 -16 65.4342 318.536
   0 -10  16 146.260 269.834
   0 -10  16-72.8614 244.717
   0  10 -15 4627.22 727.777
   0  10 -15 5600.22 816.018
   0 -10  15 4157.66 743.861
   0  10 -15 4868.51 778.533
   0  10 -15 4998.69 761.346
   0 -10  15 5616.28 804.272
   0  10 -15 3726.84 584.774
   0  10 -15 4851.60 753.941
   0 -10  15 4742.26 741.018
   0  10 -15 3951.63 686.097
   0 -10  15 5722.27 805.519
   0 -10  15 5196.04 783.049
   0 -10  15 4011.27 687.209
   0 -10  15 3744.06 672.549
   0  10 -15 4887.28 770.577
   0 -10  15 5169.35 774.285
   0  10 -15 4824.30 761.264
   0  10 -15 4181.82 704.226
   0  10 -15 3881.58 678.681
   0  10 -15 3774.56 653.830
   0  10 -15 4084.77 699.294
   0 -10  15 3918.16 699.860
   0  10 -15 6301.36 847.800
   0 -10  15 5091.88 743.632
   0  10 -14-146.871 218.385
   0  10 -14-198.573 285.653
   0 -10  14 327.081 318.061
   0  10 -14 12.8649 217.049
   0 -10  14 99.1614 243.165
   0 -10  14 33.9311 240.527
   0 -10  14 132.040 282.539
   0  10 -14 361.601 251.333
   0 -10  14-21.9658 242.474
   0  10 -14-232.414 275.421
   0 -10  14-284.054 307.636
   0  10 -14-190.388 182.366
   0  10 -14-4.02778 283.138
   0  10 -14-104.266 190.504
   0  10 -14 158.916 230.380
   0  10 -14 228.180 259.816
   0  10 -14-121.719 267.619
   0  10 -14-52.1258 296.177
   0 -10  14 45.8340 223.565
   0 -10  14-154.302 215.247
   0 -10  14-158.939 309.746
   0  10 -14 766.425 398.183
   0  10 -14 1.36666 244.816
   0  10 -14-210.427 260.272
   0  10 -13 130.117 223.307
   0  10 -13 545.053 313.338
   0  10 -13-54.7700 213.449
   0 -10  13 112.284 222.841
   0  10 -13 392.358 288.215
   0  10 -13 10.2611 198.262
   0 -10  13 171.102 239.543
   0  10 -13 532.965 341.655
   0  10 -13 216.515 224.070
   0  10 -13 265.848 162.159
   0  10 -13 464.805 260.245
   0 -10  13 505.306 261.751
   0  10 -13 249.403 270.816
   0  10 -13 319.395 278.735
   0  10 -13 204.602 243.622
   0 -10  13 192.520 271.970
   0 -10  13 154.379 196.289
   0  10 -13 155.153 252.608
   0 -10  13 123.581 230.052
   0 -10  13 100.022 213.444
   0  10 -13 407.845 251.605
   0  10 -13 8.51143 175.389
   0 -10  13 267.808 287.969
   0 -10  13 71.5754 252.870
   0  10 -12 496.416 285.912
   0  10 -12 521.494 230.659
   0 -10  12 1365.61 450.692
   0  10 -12 461.616 305.027
   0 -10  12 1006.03 343.280
   0  10 -12 91.6492 239.688
   0  10 -12 415.059 229.386
   0  10 -12 137.712 191.580
   0 -10  12 332.769 280.482
   0 -10  12 417.645 247.090
   0  10 -12 734.104 344.421
   0 -10  12 446.523 312.885
   0  10 -12 328.828 280.078
   0  10 -12 415.913 277.338
   0  10 -12 231.748 230.868
   0  10 -12 901.005 345.675
   0  10 -12 585.704 348.584
   0  10 -12 1356.53 418.089
   0 -10  12 757.551 313.497
   0  10 -12 768.622 351.885
   0 -10  12 988.063 342.398
   0 -10  12 563.060 310.372
   0 -10  11 8895.60 948.157
   0  10 -11 8294.11 914.552
   0 -10  11 8679.79 905.407
   0 -10  11 8537.49 910.184
   0  10 -11 10709.3 1037.36
   0  10 -11 9792.24 1001.79
   0 -10  11 9032.74 930.284
   0  10 -11 9003.74 948.103
   0  10 -11 8362.84 915.736
   0  10 -11 9642.05 935.396
   0  10 -11 9045.04 940.123
   0  10 -11 10389.1 1025.35
   0 -10  11 10469.2 1013.77
   0 -10  11 9087.05 939.182
   0  10 -11 10426.6 1038.88
   0  10 -11 9655.65 804.923
   0 -10  11 8464.49 904.423
   0  10 -11 10125.4 986.193
   0  10 -11 8044.44 893.750
   0  10 -11 9179.95 945.238
   0 -10  11 8687.31 947.006
   0  10 -11 8037.14 898.636
   0 -10  10 1689.88 411.160
   0 -10  10 1264.75 384.993
   0  10 -10 2441.95 537.102
   0 -10  10 1559.01 387.143
   0 -10  10 2791.15 535.292
   0 -10  10 1599.39 437.680
   0 -10  10 2690.83 530.698
   0  10 -10 1596.96 341.566
   0  10 -10 1000.87 326.606
   0  10 -10 1899.07 324.951
   0  10 -10 1255.26 347.696
   0  10 -10 1197.93 376.558
   0  10 -10 1609.04 426.061
   0 -10  10 1880.17 466.569
   0  10 -10 1972.87 480.870
   0  10 -10 2470.87 496.411
   0  10 -10 1771.25 444.307
   0  10 -10 1334.36 400.912
   0  10 -10 1712.89 403.834
   0  10 -10 1389.15 408.199
   0  10 -10 1721.71 432.866
   0  10  -9 20690.5 1111.16
   0  10  -9 20058.7 1369.96
   0  10  -9 21364.2 1409.87
   0 -10   9 20553.2 1382.98
   0  10  -9 21815.9 1435.75
   0  10  -9 23163.1 1478.63
   0  10  -9 21363.4 1407.87
   0 -10   9 22075.0 1485.04
   0 -10   9 21516.4 1409.16
   0  10  -9 20160.2 1386.26
   0 -10   9 20290.6 1326.21
   0  10  -9 21816.4 1407.45
   0  10  -9 21502.5 1449.48
   0 -10   9 20752.4 1393.84
   0  10  -9 18988.8 1371.87
   0 -10   9 20163.4 1367.26
   0  10  -9 20330.1 1179.04
   0  10  -9 21515.2 1433.54
   0  10  -9 19659.3 1357.47
   0  10  -9 20750.4 1383.38
   0 -10   9 19776.1 1356.91
   0  10  -8 1494.26 422.181
   0 -10   8 907.890 367.921
   0 -10   8 1133.42 381.254
   0  10  -8 1305.38 306.416
   0 -10   8 884.079 331.121
   0  10  -8 1268.65 407.868
   0  10  -8 862.639 366.957
   0  10  -8 1416.01 383.241
   0  10  -8 1232.38 364.753
   0 -10   8 776.442 294.259
   0  10  -8 1372.09 377.491
   0 -10   8 730.720 283.554
   0  10  -8 1152.96 387.500
   0  10  -8 1463.19 421.293
   0  10  -8 2446.10 512.225
   0 -10   8 1243.79 372.564
   0  10  -8 1124.71 375.779
   0 -10   8 707.029 287.184
   0 -10   8 825.006 290.589
   0  10  -8 1458.48 420.573
   0  10  -8 1295.47 371.882
   0  10  -8 1776.00 440.905
   0  10  -8 1195.03 382.155
   0  10  -8 1354.12 302.901
   0 -10   7 4304.41 608.666
   0 -10   7 3268.18 553.301
   0  10  -7 3853.40 582.358
   0  10  -7 4301.38 596.927
   0 -10   7 3776.18 574.069
   0 -10   7 3653.20 609.329
   0  10  -7 4345.12 628.134
   0  10  -7 3346.48 532.996
   0  10  -7 3655.42 572.274
   0 -10   7 3535.95 523.949
   0  10  -7 3402.13 588.292
   0  10  -7 3563.66 565.830
   0  10  -7 3925.01 608.982
   0  10  -7 4420.41 641.024
   0  10  -7 3870.30 508.343
   0  10  -7 3505.03 546.420
   0  10  -7 3642.52 579.738
   0 -10   7 3182.36 537.624
   0 -10   7 3727.92 573.661
   0  10  -7 3888.05 589.793
   0 -10   7 3966.60 579.185
   0  10  -7 3246.93 435.063
   0  10  -7 3973.37 606.680
   0  10  -7 3464.54 569.508
   0  10  -6 1547.92 382.097
   0  10  -6 1437.51 382.849
   0 -10   6 1526.02 396.447
   0  10  -6 1360.45 317.026
   0  10  -6 1797.12 433.632
   0 -10   6 1502.05 348.215
   0 -10   6 1448.09 380.190
   0  10  -6 1742.30 402.342
   0  10  -6 1858.99 412.490
   0  10  -6 1559.50 404.958
   0  10  -6 1322.60 353.262
   0 -10   6 2210.69 449.301
   0 -10   6 1901.79 451.848
   0  10  -6 1537.89 379.970
   0 -10   6 1755.16 385.511
   0  10  -6 1555.27 397.181
   0 -10   6 1147.93 335.579
   0  10  -6 2526.27 515.076
   0 -10   6 1099.85 355.453
   0  10  -6 1757.35 332.404
   0  10  -6 1479.34 387.806
   0  10  -6 1397.85 337.095
   0  10  -6 1385.80 389.180
   0  10  -6 1993.55 429.886
   0 -10   6 1139.25 352.254
   0  10  -5 477.777 212.596
   0 -10   5 260.862 221.840
   0  10  -5-7.19926 193.630
   0 -10   5 531.580 250.930
   0  10  -5 74.0113 230.329
   0 -10   5-212.924 283.382
   0 -10   5 441.739 258.253
   0  10  -5 296.849 230.191
   0  10  -5 337.293 151.255
   0 -10   5 187.117 206.665
   0  10  -5 124.495 222.572
   0 -10   5 177.561 216.485
   0  10  -5 855.740 337.246
   0  10  -5-9.14812 192.871
   0 -10   5 501.258 228.001
   0  10  -5 456.757 216.687
   0  10  -5 1204.21 374.593
   0  10  -5 67.8983 210.053
   0 -10   5 465.129 268.712
   0  10  -5 869.645 333.834
   0  10  -5 426.370 261.699
   0  10  -5 374.841 258.730
   0  10  -5 99.5218 151.292
   0  10  -5 329.091 237.357
   0 -10   5 132.700 162.747
   0 -10   4 9095.61 851.073
   0  10  -4 7261.90 766.454
   0  10  -4 7642.55 783.661
   0  10  -4 7669.62 789.066
   0 -10   4 8833.35 785.787
   0  10  -4 7096.84 747.812
   0  10  -4 8162.11 810.606
   0  10  -4 8160.69 804.773
   0  10  -4 8006.56 839.774
   0  10  -4 8025.31 797.746
   0  10  -4 7433.00 708.190
   0  10  -4 8464.07 828.344
   0 -10   4 7783.68 793.634
   0  10  -4 7533.94 697.211
   0 -10   4 8452.97 853.326
   0 -10   4 6756.76 739.637
   0  10  -4 7445.65 809.481
   0 -10   4 6827.89 731.615
   0 -10   4 7323.80 769.705
   0  10  -4 7523.53 784.436
   0  10  -4 8519.32 828.269
   0  10  -4 7552.98 778.270
   0 -10   4 8422.41 814.627
   0 -10   4 8336.73 790.118
   0  10  -4 7982.07 801.090
   0 -10   3 4250.42 619.736
   0  10  -3 4515.03 618.580
   0 -10   3 4333.12 581.926
   0  10  -3 4398.37 589.642
   0  10  -3 5137.25 638.989
   0  10  -3 4209.07 574.159
   0 -10   3 5037.06 621.899
   0 -10   3 4638.69 581.859
   0  10  -3 4841.94 626.864
   0  10  -3 4449.65 598.136
   0 -10   3 4082.09 593.837
   0 -10   3 4473.53 558.982
   0 -10   3 4130.54 589.233
   0  10  -3 4791.91 660.453
   0  10  -3 3568.81 523.908
   0  10  -3 4369.66 596.250
   0 -10   3 3437.92 524.705
   0  10  -3 3997.05 568.221
   0  10  -3 5025.95 575.195
   0  10  -3 3890.78 591.954
   0  10  -3 3950.50 563.983
   0  10  -3 4383.26 596.785
   0  10  -3 3684.51 566.341
   0 -10   3 4141.24 573.647
   0  10  -3 3872.94 573.974
   0  10  -2 6279.39 708.681
   0  10  -2 5929.22 667.920
   0  10  -2 6503.77 736.323
   0 -10   2 6266.36 702.251
   0 -10   2 6187.71 690.610
   0  10  -2 5965.11 703.002
   0  10  -2 6118.29 747.781
   0 -10   2 6979.99 684.722
   0 -10   2 6343.31 746.828
   0 -10   2 6468.83 710.259
   0  10  -2 5232.88 645.899
   0  10  -2 6276.82 704.573
   0  10  -2 6820.32 787.084
   0  10  -2 5980.96 632.535
   0  10  -2 6783.10 724.105
   0  10  -2 6395.79 718.670
   0  10  -2 6631.14 701.228
   0 -10   2 5116.24 637.032
   0 -10   2 6444.78 695.056
   0  10  -2 5048.99 643.013
   0  10  -2 5860.91 689.508
   0 -10   1 3972.27 562.060
   0  10  -1 2566.34 453.825
   0  10  -1 2954.29 486.287
   0  10  -1 2699.69 460.924
   0 -10   1 3234.06 539.299
   0  10  -1 3781.14 524.643
   0  10  -1 2793.26 526.219
   0 -10   1 2892.39 493.052
   0 -10   1 3311.90 536.084
   0 -10   1 2714.91 461.488
   0  10  -1 2600.35 446.768
   0  10  -1 3762.79 567.944
   0  10  -1 3003.06 500.530
   0  10  -1 2598.63 472.508
   0 -10   1 3498.39 488.430
   0  10  -1 2805.01 478.500
   0  10  -1 2778.82 466.554
   0  10  -1 2190.93 470.168
   0  10  -1 3644.13 592.791
   0 -10   1 2643.25 463.137
   0  10   0 6592.49 713.938
   0  10   0 5132.03 636.182
   0  10   0 7156.01 795.712
   0 -10   0 6953.59 735.060
   0  10   0 6850.26 754.474
   0  10   0 6591.48 726.805
   0 -10   0 6785.75 739.991
   0 -10   0 7505.57 753.622
   0  10   0 5778.77 689.165
   0  10   0 5765.49 662.820
   0 -10   0 6089.45 703.929
   0 -10   0 5853.98 680.623
   0  10   0 5708.91 685.549
   0 -10   0 6225.82 714.855
   0  10   0 5496.89 679.944
   0  10   0 6551.38 719.259
   0 -10   0 6533.88 769.276
   0  10   0 8370.91 819.852
   0  10   0 6648.73 727.685
   0  10   0 6331.82 724.338
   0 -10   0 6516.48 714.676
   0  10   0 6397.20 779.401
   0  10   0 6346.46 656.747
   0 -10   0 6654.32 693.156
   0 -10   0 6236.29 650.245
   0 -10  -1 15014.3 1103.29
   0  10   1 15187.2 1080.77
   0  10   1 16357.4 1149.07
   0  10   1 17273.1 1192.03
   0  10   1 16075.6 1133.24
   0  10   1 14026.6 1090.23
   0  10   1 15873.7 1216.05
   0 -10  -1 15067.6 1089.88
   0  10   1 14694.3 1086.76
   0  10   1 13438.8 1049.81
   0 -10  -1 16240.5 1155.77
   0 -10  -1 16745.7 1076.90
   0 -10  -1 16692.6 1127.84
   0  10   1 15719.4 1133.54
   0  10   1 17811.5 1201.18
   0  10   1 17063.7 1183.39
   0 -10  -1 14507.0 1098.60
   0 -10  -1 14973.6 1098.88
   0  10   1 14716.7 1102.61
   0  10   1 15804.3 1044.90
   0 -10  -1 17123.6 1219.48
   0  10   1 17144.7 1178.39
   0 -10  -1 14691.8 1086.11
   0  10   1 15954.0 1185.46
   0 -10  -1 13509.3 1049.55
   0  10   2 8078.23 813.705
   0  10   2 8588.93 807.337
   0  10   2 9804.92 889.486
   0 -10  -2 8308.09 821.290
   0  10   2 9568.52 878.993
   0  10   2 8125.24 825.300
   0  10   2 10262.2 930.330
   0 -10  -2 8976.03 769.426
   0  10   2 9098.74 865.433
   0 -10  -2 6983.22 757.565
   0 -10  -2 7728.89 794.415
   0 -10  -2 8829.77 878.487
   0 -10  -2 8189.81 819.884
   0  10   2 9813.83 892.728
   0 -10  -2 7937.48 792.214
   0 -10  -2 7212.57 762.784
   0  10   2 8852.98 773.419
   0  10   2 9211.27 869.626
   0  10   2 8952.90 860.634
   0 -10  -2 9243.09 873.448
   0 -10  -2 8156.69 830.369
   0  10   2 8570.33 837.770
   0  10   2 8203.37 815.075
   0  10   2 8933.28 868.584
   0  10   2 10219.9 981.256
   0  10   3 504.592 216.872
   0  10   3 799.846 294.086
   0  10   3 887.378 290.977
   0 -10  -3 88.7811 226.347
   0  10   3 892.467 319.333
   0 -10  -3 879.640 287.372
   0 -10  -3 384.369 284.047
   0  10   3 940.463 334.486
   0  10   3 1019.60 329.606
   0 -10  -3 992.267 346.303
   0  10   3 555.484 294.199
   0  10   3 679.379 313.976
   0 -10  -3 1236.66 388.985
   0  10   3 672.936 318.359
   0 -10  -3 845.292 310.847
   0 -10  -3 1076.42 359.255
   0  10   3 659.338 292.787
   0 -10  -3 1133.18 328.535
   0  10   3 1024.72 338.811
   0  10   3 458.750 246.733
   0  10   3 940.319 335.927
   0 -10  -3 561.084 284.006
   0  10   3 751.245 344.079
   0  10   3 1175.19 375.226
   0 -10  -3 995.538 337.994
   0 -10  -4 364.108 226.340
   0 -10  -4 318.363 258.977
   0 -10  -4 320.282 235.666
   0  10   4-270.251 323.248
   0 -10  -4 405.023 291.899
   0  10   4 71.0628 213.902
   0  10   4 361.177 270.092
   0  10   4-74.1604 225.949
   0  10   4 477.245 227.153
   0  10   4 342.096 272.897
   0 -10  -4 26.9914 194.181
   0  10   4 494.959 242.734
   0 -10  -4 298.542 252.656
   0  10   4 588.054 334.342
   0  10   4 1031.19 351.005
   0  10   4 1080.42 375.152
   0  10   4 200.230 268.737
   0 -10  -4-178.314 245.120
   0  10   4 370.687 292.588
   0 -10  -4 650.898 345.292
   0 -10  -4 441.135 287.109
   0  10   4-110.072 245.621
   0  10   4 454.251 248.225
   0 -10  -4 78.7751 235.140
   0  10   5 64977.5 2632.65
   0 -10  -5 62382.7 2370.17
   0  10   5 65554.5 2636.21
   0  10   5 60654.7 2533.18
   0  10   5 61395.7 2569.80
   0  10   5 57466.7 2487.20
   0 -10  -5 61149.6 2538.55
   0 -10  -5 65070.2 2633.49
   0 -10  -5 64825.6 2636.47
   0  10   5 62071.4 2553.50
   0 -10  -5 62501.2 2549.54
   0  10   5 60519.0 2541.44
   0  10   5 62442.3 2619.82
   0 -10  -5 59946.7 2516.75
   0 -10  -5 62159.1 2563.96
   0 -10  -5 63177.6 2581.39
   0 -10  -5 65183.9 2649.59
   0  10   5 67497.1 2670.09
   0 -10  -5 67265.8 2691.04
   0  10   5 62141.8 2657.35
   0  10   5 58151.2 2497.86
   0  10   5 68280.6 2296.45
   0  10   5 66443.8 2621.57
   0  10   5 67491.8 2675.76
   0 -10  -6 995.951 365.459
   0  10   6 591.125 310.467
   0 -10  -6 817.171 336.277
   0  10   6 1564.84 449.082
   0  10   6 467.664 259.302
   0 -10  -6 304.091 224.083
   0  10   6 810.011 321.516
   0  10   6 1021.87 260.325
   0 -10  -6 719.499 278.812
   0  10   6 1268.68 369.227
   0  10   6 710.768 292.917
   0  10   6 891.783 344.779
   0  10   6 1613.22 406.120
   0 -10  -6 1281.04 351.511
   0 -10  -6 986.383 345.915
   0 -10  -6 518.129 284.975
   0  10   6 394.456 206.593
   0  10   6 763.577 339.703
   0  10   6 1121.90 404.763
   0  10   6 670.669 339.489
   0 -10  -6 1226.20 360.397
   0 -10  -7 11700.9 965.324
   0  10   7 15024.7 1196.18
   0  10   7 15665.4 1222.21
   0 -10  -7 13957.2 1152.06
   0  10   7 14488.9 1166.64
   0  10   7 13555.7 1182.92
   0  10   7 12697.9 1102.13
   0 -10  -7 13730.3 1155.02
   0  10   7 14017.9 1171.83
   0  10   7 15333.0 1209.60
   0 -10  -7 14798.4 1182.65
   0 -10  -7 12702.5 1096.61
   0  10   7 12799.8 1143.21
   0  10   7 15509.7 1207.24
   0  10   7 14847.1 1186.91
   0  10   7 15895.7 1175.56
   0 -10  -7 13795.2 1175.33
   0 -10  -7 12837.1 1098.81
   0 -10  -7 13889.1 1181.24
   0  10   8 147.909 250.626
   0  10   8-14.6500 231.970
   0  10   8 460.969 348.348
   0 -10  -8-4.70283 197.731
   0 -10  -8 354.257 278.278
   0  10   8 41.9641 248.341
   0 -10  -8-208.528 232.659
   0  10   8 195.375 200.646
   0 -10  -8 246.876 236.424
   0 -10  -8 202.866 226.528
   0  10   8 359.897 337.708
   0 -10  -8 140.602 269.662
   0  10   8 597.403 336.479
   0 -10  -8 102.368 216.819
   0  10   8-162.847 228.655
   0  10   8 685.831 297.682
   0 -10  -8 632.189 305.426
   0  10   8-243.955 289.703
   0  10   8 434.074 321.007
   0  10   8 533.710 317.396
   0 -10  -8 292.587 244.894
   0  10   9-363.785 336.971
   0 -10  -9 1047.65 383.752
   0 -10  -9 951.823 365.104
   0  10   9 839.302 385.633
   0  10   9 504.868 277.282
   0 -10  -9 691.294 304.294
   0  10   9 335.828 296.294
   0  10   9 109.988 212.453
   0  10   9 583.961 309.908
   0 -10  -9 742.002 332.233
   0 -10  -9 1040.10 428.443
   0 -10  -9 350.190 191.483
   0  10   9 514.031 303.773
   0  10   9 1017.78 395.260
   0  10   9 1014.18 352.054
   0  10   9 348.574 272.792
   0  10   9 1024.36 407.190
   0  10   9 602.375 323.715
   0 -10  -9 290.665 237.376
   0 -10  -9 257.040 217.048
   0 -10  -9 164.757 203.539
   0  10  10 21045.0 1519.55
   0  10  10 22821.3 1573.58
   0 -10 -10 21250.1 1522.28
   0 -10 -10 18113.2 1416.98
   0 -10 -10 23214.7 1584.87
   0  10  10 25000.8 1491.84
   0  10  10 22397.1 1552.36
   0  10  10 23542.3 1605.67
   0 -10 -10 23661.0 1608.96
   0  10  10 20170.3 1484.44
   0  10  10 23592.9 1638.91
   0 -10 -10 22231.9 1600.39
   0  10  10 22294.1 1561.05
   0  10  10 23160.1 1640.93
   0 -10 -10 23323.9 1429.63
   0  10  10 20922.7 1508.89
   0  10  10 21912.0 1545.92
   0 -10 -10 21337.2 1522.34
   0 -10 -10 21075.8 1506.10
   0 -10 -10 19581.1 1526.72
   0  10  10 21604.2 1528.99
   0 -10 -11 695.591 272.685
   0  10  11 1609.50 455.690
   0  10  11 1556.38 511.150
   0  10  11 1792.57 462.689
   0 -10 -11 1397.86 440.384
   0  10  11 1189.46 382.101
   0 -10 -11 2125.34 549.520
   0 -10 -11 794.610 321.575
   0  10  11 1297.16 406.174
   0 -10 -11 1999.73 497.719
   0 -10 -11 1152.98 404.047
   0 -10 -11 1089.95 446.542
   0  10  11 1415.45 366.307
   0 -10 -11 1778.55 465.769
   0  10  11 941.789 366.863
   0  10  11 1395.47 442.483
   0  10  11 1489.72 427.607
   0  10  11 829.307 319.839
   0  10  11 1756.06 444.507
   0 -10 -11 1190.29 349.123
   0  10  11 999.674 347.628
   0  10  12 1574.28 444.970
   0 -10 -12 767.914 258.636
   0  10  12 969.941 380.293
   0 -10 -12 1686.19 420.709
   0 -10 -12 1168.35 414.635
   0  10  12 1419.46 437.864
   0 -10 -12 876.966 403.740
   0  10  12 2081.76 532.963
   0  10  12 648.167 293.889
   0 -10 -12 975.390 430.122
   0 -10 -12 331.621 201.657
   0  10  12 457.108 299.099
   0  10  12 1812.13 489.423
   0 -10 -12 994.930 405.848
   0  10  12 946.274 415.408
   0 -10 -12 1266.35 400.077
   0  10  12 1506.74 496.303
   0 -10 -12 663.252 358.573
   0  10  12 845.492 306.020
   0  10  12 1299.47 427.233
   0  10  12 684.314 298.185
   0  10  12 940.465 384.135
   0 -10 -12 492.161 269.947
   0  10  13 2263.77 560.122
   0  10  13 1315.21 439.874
   0  10  13 2735.63 594.125
   0 -10 -13 2418.13 581.153
   0  10  13 2311.77 583.515
   0 -10 -13 2281.60 493.903
   0 -10 -13 2322.98 550.352
   0  10  13 2159.21 559.760
   0  10  13 977.888 363.482
   0 -10 -13 1554.65 448.978
   0 -10 -13 1786.25 495.644
   0  10  13 1943.37 528.018
   0  10  13 1335.25 438.877
   0 -10 -13 1756.38 503.043
   0  10  13 2013.04 511.823
   0  10  13 2217.87 535.904
   0  10  13 2850.35 604.755
   0  10  13 1933.95 520.412
   0 -10 -13 2625.97 607.258
   0 -10 -13 2476.66 596.595
   0 -10 -13 1834.61 530.866
   0 -10 -13 1773.85 498.860
   0  10  14 551.155 217.502
   0  10  14 1274.00 410.272
   0  10  14 1982.58 538.606
   0  10  14 1754.22 513.054
   0  10  14 1056.57 397.839
   0  10  14 1457.88 480.369
   0 -10 -14 1861.18 514.693
   0  10  14 1027.64 386.707
   0 -10 -14 1175.84 461.469
   0  10  14 1092.46 454.407
   0 -10 -14 1566.29 502.873
   0 -10 -14 1526.50 508.333
   0 -10 -14 1660.36 433.290
   0 -10 -14 1655.01 506.954
   0  10  14 829.462 397.215
   0  10  14 1092.28 449.014
   0 -10 -14 1328.13 439.397
   0  10  14 963.884 338.727
   0  10  14 1549.20 463.329
   0 -10 -14 1562.84 495.449
   0 -10 -14 1622.45 507.304
   0 -10 -14 1326.70 473.515
   0  10  15 1330.43 445.199
   0  10  15 1332.29 421.844
   0  10  15 2899.79 663.230
   0  10  15 1221.31 460.023
   0  10  15 1883.02 550.038
   0 -10 -15 1664.76 510.403
   0 -10 -15 1657.77 492.883
   0 -10 -15 1762.94 513.854
   0  10  15 1988.98 554.545
   0  10  15 2213.65 571.629
   0 -10 -15 1458.65 516.533
   0 -10 -15 1927.67 539.608
   0 -10 -15 1855.45 490.943
   0  10  15 2057.91 539.924
   0 -10 -15 745.024 298.346
   0  10  15 2062.82 578.704
   0  10  15 1777.05 532.490
   0  10  15 1577.82 479.295
   0 -10 -15 2218.12 616.682
   0 -10 -15 1625.48 518.845
   0  10  16 42.1130 254.471
   0  10  16 505.603 334.867
   0 -10 -16 791.047 356.244
   0  10  16 1413.25 488.804
   0 -10 -16-206.046 263.792
   0  10  16 1127.58 431.029
   0  10  16 1170.74 443.931
   0 -10 -16 800.148 402.704
   0 -10 -16 586.663 413.135
   0 -10 -16 1133.95 413.191
   0  10  16 674.827 354.968
   0  10  16 1765.71 537.803
   0  10  16 133.322 206.692
   0  10  16 774.546 375.458
   0 -10 -16 189.231 207.732
   0 -10 -16-267.450 365.656
   0  10  16 993.525 412.192
   0 -10 -16 690.363 354.005
   0  10  16 415.630 356.869
   0 -10 -16 1049.78 532.364
   0 -10 -17 71.7715 280.634
   0 -10 -17 83.9912 263.220
   0  10  17-81.1167 292.895
   0 -10 -17-63.8213 298.298
   0 -10 -17 435.404 276.711
   0  10  17-629.318 377.835
   0  10  17-344.019 350.202
   0  10  17 193.864 217.364
   0  10  17 99.4381 245.908
   0  10  17-162.786 315.101
   0  10  17-168.198 247.405
   0 -10 -17 348.299 358.195
   0  10  17 355.125 290.747
   0  10  17-316.347 359.372
   0 -10 -17-52.0992 233.163
   0  10  17-43.8697 251.364
   0 -11  20 345.914 330.046
   0  11 -19-116.934 231.088
   0  11 -19 165.879 288.956
   0  11 -19 54.8257 222.600
   0 -11  19-142.603 242.987
   0 -11  19 316.820 333.916
   0  11 -19-48.1275 264.934
   0 -11  19-485.594 334.166
   0  11 -19-41.5424 239.870
   0 -11  19 645.590 363.159
   0 -11  19 281.543 268.646
   0 -11  19-359.535 290.059
   0  11 -19 106.964 225.144
   0  11 -19-111.059 241.486
   0 -11  19 2.18563 269.600
   0 -11  19-234.618 324.215
   0  11 -19 290.608 300.340
   0  11 -19-103.711 230.350
   0 -11  19 63.5795 254.572
   0 -11  18 8959.45 1067.93
   0  11 -18 8153.91 1084.79
   0 -11  18 10099.1 1177.04
   0  11 -18 9180.88 1144.52
   0  11 -18 7559.05 1025.82
   0 -11  18 8477.96 1092.14
   0  11 -18 9475.87 1161.62
   0  11 -18 8973.06 1115.64
   0 -11  18 9079.12 1134.16
   0  11 -18 8396.70 1063.45
   0  11 -18 10622.9 1217.54
   0  11 -18 9602.75 1170.68
   0 -11  18 7646.23 1036.57
   0  11 -18 10535.1 1230.74
   0  11 -18 8562.59 1082.08
   0  11 -18 10592.5 1220.90
   0 -11  18 9518.11 1153.72
   0 -11  18 8548.15 1086.38
   0 -11  18 8376.90 1079.01
   0  11 -18 7655.21 1032.15
   0 -11  18 9139.78 1120.60
   0 -11  18 8403.00 1106.66
   0 -11  17 2582.14 633.070
   0  11 -17 2462.45 624.985
   0  11 -17 2245.56 574.570
   0 -11  17 1966.44 543.342
   0 -11  17 1806.70 532.532
   0  11 -17 1740.83 505.314
   0 -11  17 2261.19 578.911
   0 -11  17 1673.23 516.596
   0  11 -17 1361.74 446.438
   0 -11  17 1984.59 538.750
   0  11 -17 1711.32 522.796
   0  11 -17 2197.34 562.154
   0  11 -17 2465.62 639.693
   0  11 -17 2827.73 649.439
   0 -11  17 2129.30 567.638
   0  11 -17 1409.66 468.833
   0 -11  17 1110.66 398.906
   0  11 -17 1771.22 506.875
   0 -11  17 1550.28 490.975
   0  11 -17 1339.87 445.997
   0  11 -17 1091.48 410.359
   0 -11  17 1395.91 474.445
   0  11 -17 1971.56 539.586
   0  11 -16 76.1381 280.017
   0 -11  16 368.491 325.656
   0  11 -16 132.343 257.427
   0  11 -16 120.297 260.377
   0 -11  16 284.878 327.878
   0  11 -16 162.903 247.567
   0 -11  16 767.585 310.375
   0 -11  16-296.242 329.079
   0  11 -16 732.628 435.448
   0  11 -16-2.09819 266.733
   0  11 -16-32.0286 279.241
   0 -11  16-252.168 329.958
   0  11 -16 93.0435 199.093
   0 -11  16-93.7975 270.969
   0 -11  16-154.272 308.582
   0  11 -16 5.76146 255.597
   0 -11  16-109.283 333.504
   0  11 -16 713.227 415.436
   0  11 -16 546.150 387.736
   0  11 -16 227.223 312.853
   0 -11  16 134.955 227.815
   0  11 -16 57.8783 261.582
   0 -11  16 151.344 329.690
   0  11 -16-244.130 237.022
   0  11 -15 19614.4 1565.58
   0 -11  15 16923.9 1462.29
   0  11 -15 17055.0 1462.40
   0  11 -15 18104.8 1500.18
   0  11 -15 15800.9 1411.22
   0 -11  15 17432.4 1483.58
   0 -11  15 17003.9 1495.43
   0  11 -15 18849.1 1525.10
   0  11 -15 18695.8 1561.03
   0 -11  15 15469.9 1397.82
   0  11 -15 19868.4 1594.62
   0 -11  15 20633.2 1545.18
   0 -11  15 16478.8 1438.24
   0  11 -15 17631.4 1503.94
   0  11 -15 17560.4 1342.18
   0  11 -15 16817.0 1464.31
   0  11 -15 19896.8 1589.98
   0 -11  15 19279.3 1543.59
   0  11 -15 15392.0 1399.72
   0  11 -15 18147.7 1529.53
   0 -11  15 17900.1 1492.08
   0 -11  15 17640.9 1474.82
   0  11 -14 270.759 244.642
   0  11 -14-82.8638 257.896
   0  11 -14 336.232 275.121
   0 -11  14-139.147 258.213
   0 -11  14-331.361 338.067
   0 -11  14-185.593 292.013
   0  11 -14 411.128 262.735
   0  11 -14 89.0378 325.653
   0  11 -14 122.553 232.192
   0 -11  14 236.464 227.217
   0 -11  14-324.736 306.174
   0  11 -14-51.4756 226.018
   0 -11  14-198.113 262.554
   0  11 -14 108.638 199.232
   0  11 -14 451.354 316.729
   0 -11  14 451.936 306.876
   0  11 -14 282.245 266.900
   0  11 -14 121.227 272.560
   0  11 -14 113.341 234.391
   0 -11  14-192.424 230.571
   0  11 -14-79.0447 218.072
   0 -11  14-281.335 202.785
   0 -11  13 347.444 301.789
   0  11 -13 1413.41 472.339
   0  11 -13 1356.76 460.504
   0 -11  13 764.115 343.279
   0 -11  13 1435.64 446.767
   0  11 -13 1137.44 365.753
   0 -11  13 1317.69 424.232
   0  11 -13 1036.19 374.900
   0  11 -13 1847.05 452.505
   0  11 -13 882.597 362.232
   0 -11  13 944.096 391.193
   0 -11  13 1504.82 441.938
   0  11 -13 916.844 372.983
   0 -11  13 956.089 421.083
   0  11 -13 1294.96 434.165
   0 -11  13 614.305 307.363
   0  11 -13 347.178 240.033
   0  11 -13 1290.93 410.944
   0  11 -13 765.321 364.189
   0 -11  13 2095.93 497.183
   0  11 -13 1503.94 448.657
   0  11 -13 1467.15 449.112
   0  11 -12 11858.6 1154.71
   0  11 -12 11146.8 1110.88
   0  11 -12 11386.9 1124.50
   0  11 -12 12334.3 1158.18
   0  11 -12 11662.5 1167.90
   0 -11  12 12716.4 1172.00
   0 -11  12 10956.2 1103.66
   0  11 -12 10733.2 1104.50
   0  11 -12 10237.2 1081.55
   0  11 -12 12715.5 1209.18
   0  11 -12 10924.2 1100.88
   0 -11  12 12900.2 1232.06
   0  11 -12 12841.3 976.903
   0 -11  12 11688.8 1147.70
   0  11 -12 10030.8 1063.22
   0 -11  12 11120.9 1085.01
   0 -11  12 11401.7 1122.30
   0  11 -12 11874.8 1146.85
   0 -11  12 11694.9 1130.57
   0  11 -12 12520.0 1190.53
   0 -11  12 13665.2 1213.61
   0  11 -12 11255.5 1065.88
   0 -11  12 12303.2 1160.83
   0 -11  11 182.554 249.620
   0 -11  11 471.981 312.000
   0  11 -11 542.639 316.842
   0  11 -11 498.177 219.828
   0  11 -11 731.366 310.091
   0  11 -11 249.364 253.619
   0  11 -11 413.277 250.171
   0  11 -11 112.989 259.042
   0  11 -11 336.311 238.277
   0  11 -11 388.722 268.477
   0  11 -11 870.149 376.568
   0  11 -11 402.912 326.191
   0 -11  11 45.3964 209.003
   0 -11  11 158.816 256.185
   0  11 -11 294.253 286.970
   0 -11  11 459.334 285.740
   0 -11  11 314.715 215.019
   0 -11  11 463.661 294.318
   0  11 -11 159.696 221.517
   0  11 -11 367.862 298.539
   0  11 -10 10586.2 1058.79
   0  11 -10 10875.5 1070.96
   0 -11  10 11578.5 1100.65
   0 -11  10 11310.1 1087.67
   0 -11  10 9341.24 987.399
   0 -11  10 12746.2 1191.72
   0 -11  10 10024.0 1015.79
   0  11 -10 10544.1 1046.01
   0  11 -10 12159.9 1123.16
   0  11 -10 10995.9 1091.57
   0  11 -10 13473.1 1149.29
   0  11 -10 10658.9 878.767
   0  11 -10 11307.7 1104.48
   0  11 -10 10615.3 1052.14
   0 -11  10 11908.4 1124.34
   0  11 -10 12010.5 1126.94
   0 -11  10 10627.6 1049.00
   0  11 -10 10906.0 1060.17
   0  11 -10 8811.74 957.935
   0  11 -10 12411.9 1142.05
   0 -11  10 10558.8 1017.21
   0  11 -10 9925.80 1011.21
   0  11  -9 14497.4 968.371
   0  11  -9 15588.3 1264.63
   0 -11   9 14245.8 1189.38
   0  11  -9 15048.1 1266.99
   0  11  -9 15271.1 1240.86
   0 -11   9 15440.0 1233.46
   0  11  -9 15198.7 1248.53
   0 -11   9 12273.1 1111.06
   0  11  -9 17125.4 1317.65
   0  11  -9 15717.4 1258.03
   0  11  -9 16990.5 1310.13
   0  11  -9 14335.7 1025.65
   0  11  -9 14560.0 1215.29
   0 -11   9 13774.7 1177.94
   0 -11   9 14224.7 1199.50
   0  11  -9 13648.4 1172.72
   0  11  -9 14045.0 1192.27
   0 -11   9 12868.3 1099.76
   0  11  -9 14927.4 1267.36
   0 -11   9 16485.0 1335.16
   0  11  -9 15146.9 1236.32
   0 -11   9 15946.3 1257.98
   0  11  -9 14630.1 1211.51
   0  11  -8 4801.95 706.270
   0  11  -8 4846.80 566.115
   0  11  -8 4499.35 683.632
   0 -11   8 7743.16 855.070
   0  11  -8 4424.29 659.747
   0  11  -8 4561.01 571.381
   0 -11   8 4519.87 669.484
   0 -11   8 4856.27 680.510
   0 -11   8 5537.52 727.457
   0 -11   8 4984.46 737.973
   0  11  -8 6174.11 781.017
   0  11  -8 3563.97 604.588
   0 -11   8 5632.16 722.892
   0 -11   8 5457.62 717.998
   0 -11   8 5020.78 668.450
   0  11  -8 5479.04 747.678
   0  11  -8 4510.98 664.494
   0  11  -8 3533.26 624.791
   0  11  -8 4507.53 681.912
   0  11  -8 5925.52 775.801
   0 -11   8 4760.72 640.644
   0  11  -8 4780.22 689.576
   0  11  -8 3900.07 629.341
   0  11  -8 4614.28 687.713
   0  11  -8 5139.91 711.962
   0  11  -7 6697.73 817.765
   0 -11   7 5049.81 662.826
   0  11  -7 6376.99 796.948
   0  11  -7 5441.04 623.340
   0  11  -7 5475.33 737.229
   0 -11   7 5479.79 693.154
   0  11  -7 5871.00 738.062
   0 -11   7 6384.45 824.875
   0 -11   7 5105.81 698.397
   0  11  -7 6313.32 788.147
   0  11  -7 6132.52 778.944
   0  11  -7 5099.11 707.601
   0 -11   7 6036.13 769.365
   0 -11   7 6306.82 779.593
   0  11  -7 6911.35 813.545
   0  11  -7 4196.72 624.039
   0 -11   7 5232.22 721.187
   0  11  -7 5699.90 785.271
   0  11  -7 7180.67 843.651
   0  11  -7 4761.40 665.237
   0  11  -7 6312.50 759.978
   0 -11   7 5706.86 769.375
   0  11  -7 6443.53 656.268
   0 -11   7 5250.61 711.407
   0  11  -7 5566.17 730.093
   0  11  -6 3585.36 593.439
   0  11  -6 2753.10 527.890
   0  11  -6 4188.25 668.917
   0 -11   6 4602.06 649.165
   0  11  -6 3488.15 574.707
   0  11  -6 5275.05 709.652
   0  11  -6 4040.39 616.746
   0  11  -6 4403.67 643.307
   0  11  -6 3991.01 622.683
   0  11  -6 3670.03 598.896
   0 -11   6 3269.86 574.930
   0  11  -6 3977.11 621.106
   0 -11   6 3905.52 577.815
   0  11  -6 3609.13 518.975
   0  11  -6 3924.86 609.675
   0  11  -6 3893.89 522.404
   0 -11   6 3494.72 566.639
   0  11  -6 2568.47 504.121
   0  11  -6 3522.94 593.681
   0 -11   6 3896.70 562.364
   0 -11   6 4010.91 625.422
   0  11  -6 3485.10 578.726
   0 -11   6 3895.17 601.285
   0 -11   6 4198.20 672.622
   0 -11   6 3648.74 593.741
   0 -11   5 914.839 335.285
   0  11  -5 1501.01 397.807
   0  11  -5 1345.83 333.431
   0  11  -5 1364.82 381.495
   0 -11   5 1367.05 377.710
   0 -11   5 1796.25 490.345
   0 -11   5 902.247 306.023
   0 -11   5 1017.08 326.830
   0  11  -5 1914.02 452.948
   0 -11   5 737.154 331.895
   0  11  -5 924.811 319.038
   0  11  -5 1492.39 405.349
   0  11  -5 1278.55 372.406
   0  11  -5 1126.29 397.391
   0  11  -5 1567.15 456.502
   0  11  -5 1443.61 358.325
   0  11  -5 1366.82 332.501
   0 -11   5 695.613 328.514
   0  11  -5 1650.14 381.958
   0 -11   5 1394.70 368.956
   0 -11   5 1138.41 337.395
   0  11  -5 1142.05 348.143
   0  11  -5 1363.87 374.049
   0  11  -5 1308.45 401.163
   0  11  -5 1446.50 419.826
   0  11  -4 2247.13 413.084
   0  11  -4 1975.38 468.363
   0 -11   4 2847.22 538.264
   0  11  -4 2836.84 528.118
   0 -11   4 2733.33 489.461
   0  11  -4 2819.78 546.160
   0  11  -4 2056.58 470.815
   0 -11   4 1910.50 427.652
   0  11  -4 2906.49 546.069
   0  11  -4 2563.30 496.537
   0  11  -4 2694.43 490.783
   0 -11   4 2247.94 464.262
   0  11  -4 3032.05 530.848
   0 -11   4 3331.06 608.569
   0  11  -4 2936.02 516.050
   0  11  -4 1852.52 424.436
   0 -11   4 2852.65 479.921
   0  11  -4 2364.71 434.464
   0  11  -4 2557.13 467.059
   0  11  -4 2546.92 504.238
   0  11  -4 1970.76 453.035
   0 -11   4 3130.85 546.040
   0 -11   4 2042.69 440.233
   0  11  -4 2676.90 510.240
   0 -11   4 2351.10 476.187
   0  11  -3 13729.4 1109.36
   0 -11   3 15296.4 1175.34
   0  11  -3 15371.1 1173.85
   0 -11   3 14401.8 1125.18
   0 -11   3 15140.3 1166.02
   0  11  -3 15949.0 1172.63
   0 -11   3 12470.4 1003.55
   0  11  -3 15422.5 1201.45
   0  11  -3 15370.7 1178.65
   0 -11   3 15453.8 1176.23
   0  11  -3 14414.9 1221.27
   0  11  -3 14895.2 1163.89
   0  11  -3 15780.5 1200.37
   0  11  -3 16078.2 1258.87
   0  11  -3 14918.5 1066.89
   0 -11   3 17305.0 1237.69
   0  11  -3 15303.1 1115.79
   0  11  -3 15826.6 1211.47
   0 -11   3 17803.1 1311.93
   0 -11   3 14651.8 1144.85
   0  11  -3 16095.5 1212.72
   0  11  -3 15196.5 1145.57
   0  11  -3 15026.0 1175.86
   0 -11   2 2544.75 489.956
   0  11  -2 3709.43 602.612
   0  11  -2 3913.83 570.085
   0  11  -2 3153.30 531.890
   0  11  -2 4422.64 671.596
   0 -11   2 3682.15 536.503
   0  11  -2 5362.47 718.792
   0 -11   2 5247.13 722.083
   0 -11   2 3728.10 576.754
   0  11  -2 4745.52 629.336
   0  11  -2 3827.88 581.790
   0  11  -2 3444.40 552.915
   0  11  -2 3610.24 581.900
   0 -11   2 2910.24 527.480
   0 -11   2 4110.97 603.454
   0 -11   2 4490.48 633.852
   0  11  -2 4481.65 680.880
   0  11  -2 4050.72 617.066
   0  11  -2 4214.92 636.979
   0  11  -2 2865.77 539.270
   0  11  -1-224.072 298.715
   0  11  -1-96.9264 267.149
   0 -11   1-105.914 171.554
   0 -11   1-226.859 260.481
   0 -11   1-93.4322 231.224
   0  11  -1 128.661 219.406
   0 -11   1 10.8789 286.613
   0  11  -1-139.441 213.871
   0  11  -1-117.304 224.226
   0  11  -1-236.212 294.695
   0 -11   1-60.7378 195.898
   0  11  -1-86.2959 197.455
   0  11  -1 359.631 269.726
   0  11  -1 17.1907 236.245
   0 -11   1 45.9456 174.688
   0  11  -1 42.9496 194.027
   0 -11   1 77.2563 205.857
   0  11  -1 5.52003 188.282
   0  11  -1-81.0888 203.942
   0  11  -1-208.633 257.077
   0 -11   0-230.262 212.560
   0 -11   0 49.3193 192.940
   0  11   0 3.23842 212.987
   0  11   0 99.4700 259.153
   0  11   0 385.967 296.275
   0  11   0 243.302 244.387
   0 -11   0 55.7790 195.247
   0  11   0-191.249 316.550
   0  11   0 210.911 279.487
   0  11   0 58.1183 217.309
   0 -11   0-158.589 288.176
   0  11   0-170.380 193.586
   0  11   0-84.3357 211.179
   0 -11   0-134.306 229.156
   0  11   0-16.7376 199.497
   0 -11   0 341.860 264.972
   0  11   0-94.3372 253.708
   0 -11   0-153.151 278.362
   0  11   0 50.4414 169.681
   0 -11   0-162.149 194.948
   0  11   0 16.5402 190.334
   0  11   0 226.414 201.314
   0  11   1 190.924 262.199
   0 -11  -1 319.167 206.964
   0  11   1 60.0528 215.638
   0  11   1-223.680 318.243
   0  11   1-38.7357 193.219
   0 -11  -1 39.8443 195.749
   0 -11  -1-149.782 249.970
   0  11   1 115.667 246.748
   0  11   1 478.395 325.140
   0 -11  -1 291.505 264.314
   0 -11  -1-77.0265 235.203
   0  11   1 197.665 245.523
   0 -11  -1-51.8522 245.315
   0 -11  -1 156.487 256.347
   0  11   1 245.272 275.581
   0  11   1 120.754 243.607
   0  11   1-201.852 249.858
   0 -11  -1-31.0748 254.676
   0  11   1-60.1158 232.045
   0  11   1-119.898 209.761
   0  11   1 286.419 287.488
   0 -11  -1 493.047 315.965
   0  11   1 184.724 151.225
   0 -11  -1 396.552 246.269
   0  11   1 321.580 228.413
   0 -11  -2 8819.35 896.778
   0 -11  -2 7130.74 832.639
   0 -11  -2 7650.20 872.354
   0  11   2 7625.95 835.930
   0  11   2 8111.64 865.755
   0 -11  -2 6917.15 790.809
   0 -11  -2 6808.28 725.039
   0  11   2 7473.31 740.660
   0  11   2 6957.02 813.068
   0  11   2 8211.44 886.531
   0  11   2 7842.28 850.836
   0  11   2 9756.38 951.406
   0  11   2 8776.82 858.559
   0  11   2 7156.14 867.155
   0  11   2 7241.91 814.210
   0 -11  -2 6988.16 792.021
   0  11   2 8389.63 876.226
   0 -11  -2 6089.70 762.491
   0  11   2 9093.29 910.232
   0 -11  -2 8470.97 869.501
   0  11   2 7324.68 816.533
   0 -11  -2 7651.45 854.338
   0  11   2 6902.83 814.190
   0  11   2 8546.12 886.682
   0 -11  -2 7288.74 801.653
   0 -11  -3 232.439 223.982
   0 -11  -3 820.754 282.529
   0 -11  -3 240.608 235.654
   0  11   3 523.661 249.446
   0 -11  -3 670.103 327.459
   0  11   3 954.461 365.694
   0  11   3 745.000 324.065
   0  11   3 789.419 351.866
   0 -11  -3 443.809 314.119
   0  11   3 1263.39 389.728
   0 -11  -3 731.308 282.854
   0  11   3 383.355 254.478
   0 -11  -3 1090.60 354.144
   0 -11  -3 721.401 333.053
   0  11   3 54.4958 263.502
   0  11   3 587.320 294.201
   0 -11  -3 836.763 286.714
   0  11   3 651.314 330.166
   0  11   3 745.995 282.973
   0  11   3 385.679 230.141
   0  11   3 770.487 355.297
   0  11   3 99.4483 189.350
   0 -11  -3 420.338 275.641
   0  11   3 309.383 242.403
   0  11   4 3797.44 641.882
   0  11   4 3688.97 622.999
   0  11   4 2777.06 542.325
   0  11   4 2866.55 558.529
   0 -11  -4 3370.81 576.684
   0 -11  -4 3869.28 556.479
   0  11   4 3917.49 630.649
   0  11   4 3235.81 578.972
   0 -11  -4 2808.55 560.045
   0  11   4 3248.75 579.675
   0 -11  -4 3020.15 532.213
   0  11   4 3527.97 497.571
   0  11   4 3588.54 634.695
   0  11   4 4250.17 639.051
   0  11   4 3253.79 546.090
   0 -11  -4 3435.73 599.358
   0 -11  -4 3586.66 589.391
   0 -11  -4 4216.89 643.460
   0 -11  -4 3538.28 594.463
   0  11   4 3203.70 566.411
   0  11   4 3796.39 602.394
   0  11   4 4805.34 687.688
   0 -11  -4 3930.70 626.966
   0 -11  -4 3290.69 578.738
   0  11   5 3457.18 590.080
   0 -11  -5 4252.54 642.293
   0 -11  -5 4874.73 698.491
   0  11   5 4600.09 709.292
   0 -11  -5 4045.73 640.477
   0 -11  -5 3304.38 579.512
   0  11   5 3451.89 588.787
   0 -11  -5 3678.82 613.617
   0  11   5 3671.62 627.774
   0  11   5 3450.54 596.056
   0  11   5 3157.13 553.569
   0  11   5 3997.26 645.639
   0 -11  -5 3908.35 638.370
   0  11   5 4301.29 664.033
   0 -11  -5 3665.56 624.222
   0  11   5 4142.38 642.954
   0 -11  -5 5235.95 751.967
   0  11   5 3432.85 609.699
   0  11   5 3975.77 509.880
   0  11   5 3180.64 588.007
   0  11   5 4444.93 735.469
[truncated: 7,147,984 more chars]
