# Supplementary material for: Crystal structure of potassium [4-amino-5-(benzo[d]thia­zol-2-yl)-6-(methyl­sulfan­yl)pyrimidin-2-yl](phenyl­sulfon­yl)aza­nide di­methyl­formamide monosolvate hemihydrate
Source: Acta Crystallogr E Crystallogr Commun. 2019 Feb 19;75(Pt 3):367–71. doi: 10.1107/S2056989019002275 (PMC6399705; doi:10.1107/S2056989019002275)
Supplement: Supplementary file 2 [file e-75-00367-Isup2.hkl]

data_I                                                                          
_shelx_title ' ELG_GRR1 in P-1'                                                 
_shelx_refln_list_code          4                                               
_shelx_F_calc_maximum      303.88                                               
_exptl_crystal_F_000      1140.00                                               
_reflns_d_resolution_high  0.7100                                               
                                                                                
loop_                                                                           
 _space_group_symop_operation_xyz                                               
 'x, y, z'                                                                      
 '-x, -y, -z'                                                                   
                                                                                
_cell_length_a    11.8407                                                       
_cell_length_b    12.6001                                                       
_cell_length_c    18.8671                                                       
_cell_angle_alpha  90.160                                                       
_cell_angle_beta  102.361                                                       
_cell_angle_gamma 117.933                                                       
                                                                                
_shelx_F_squared_multiplier     1.000                                           
                                                                                
loop_                                                                           
 _refln_index_h                                                                 
 _refln_index_k                                                                 
 _refln_index_l                                                                 
 _refln_F_squared_calc                                                          
 _refln_F_squared_meas                                                          
 _refln_F_squared_sigma                                                         
 _refln_observed_status                                                         
   2   0   0       1885.69       1838.50        16.20 o                         
   3   0   0       1550.79       1570.24        15.97 o                         
   4   0   0        379.43        361.08        10.12 o                         
   5   0   0       1550.99       1626.06        27.96 o                         
   6   0   0        283.96        252.94        10.87 o                         
   7   0   0        191.94        192.78         9.96 o                         
   8   0   0        246.07        248.99        12.15 o                         
   9   0   0         25.40         26.90         6.40 o                         
  10   0   0          1.45          5.75         6.55 o                         
  11   0   0         29.58         29.14         8.18 o                         
  12   0   0         87.30         92.81        12.52 o                         
  13   0   0        653.11        660.28        43.29 o                         
  14   0   0       1012.34       1112.03       120.84 o                         
 -14   1   0          3.68         15.74        15.97 o                         
 -13   1   0         63.95         42.56        10.43 o                         
 -12   1   0        376.34        362.65        26.26 o                         
 -11   1   0       2092.79       2037.39        49.58 o                         
 -10   1   0        850.59        813.05        28.96 o                         
  -9   1   0        272.81        259.92        15.04 o                         
  -8   1   0        898.04        855.57        24.92 o                         
  -7   1   0        876.63        956.69        18.70 o                         
  -6   1   0        846.81        863.84        15.94 o                         
  -5   1   0        169.73        183.63         2.08 o                         
  -4   1   0        236.08        230.88         2.27 o                         
  -3   1   0       3229.61       3181.28        11.77 o                         
  -2   1   0       3085.26       3084.49        11.34 o                         
   1   1   0       5169.85       5311.51        17.49 o                         
   2   1   0      21982.85      22377.42        64.46 o                         
   3   1   0        565.48        516.83         3.70 o                         
   4   1   0       3562.96       3559.57        14.45 o                         
   5   1   0       2174.49       1953.07         9.69 o                         
   6   1   0        984.60        977.77        24.65 o                         
   7   1   0       1319.68       1276.09        29.82 o                         
   8   1   0        822.84        805.89        23.73 o                         
   9   1   0          5.67          9.80         5.75 o                         
  10   1   0         14.43         -2.38         7.14 o                         
  11   1   0        129.40        116.73        14.93 o                         
  12   1   0         16.09         15.90        10.26 o                         
  13   1   0          9.90        -18.39        18.39 o                         
 -15   2   0        846.65        771.31        98.48 o                         
 -14   2   0        691.48        729.11        46.86 o                         
 -13   2   0        161.59        133.30        17.54 o                         
 -12   2   0          0.42          9.23         9.20 o                         
 -11   2   0         33.88         24.12         8.12 o                         
 -10   2   0       1330.23       1276.85        33.99 o                         
  -9   2   0      12046.97      11761.41       113.39 o                         
  -8   2   0       2005.63       1917.76        30.31 o                         
  -7   2   0         15.10         22.91         1.02 o                         
  -6   2   0          0.09          5.74         0.78 o                         
  -5   2   0       2263.06       2169.00        10.71 o                         
  -4   2   0        160.96        147.43         2.29 o                         
  -3   2   0       5894.18       5830.23        21.92 o                         
  -2   2   0        727.54        734.81         4.92 o                         
  -1   2   0        169.60        175.26         2.15 o                         
   0   2   0        152.36        142.39         2.14 o                         
   1   2   0      14598.91      15133.62        47.44 o                         
   2   2   0       1971.15       2147.71        10.02 o                         
   3   2   0        422.13        419.48         4.09 o                         
   4   2   0       2000.66       1986.95        10.81 o                         
   5   2   0       1597.18       1510.27         9.19 o                         
   6   2   0        469.50        452.35         4.27 o                         
   7   2   0        745.60        709.44        26.75 o                         
   8   2   0       4912.91       4999.47        75.19 o                         
   9   2   0        136.84        170.52        11.68 o                         
  10   2   0         56.87         35.02         8.06 o                         
  11   2   0        375.33        383.01        25.56 o                         
  12   2   0        526.55        521.65        34.87 o                         
  13   2   0          2.70        -23.31        23.31 o                         
 -15   3   0        159.20        159.78        45.42 o                         
 -14   3   0          0.29        -13.51        13.51 o                         
 -13   3   0        104.40        102.02        17.98 o                         
 -12   3   0        431.82        385.13        33.12 o                         
 -11   3   0        128.88         98.04        11.75 o                         
 -10   3   0       1371.10       1344.49        29.26 o                         
  -9   3   0        345.70        356.43         3.52 o                         
  -8   3   0        104.58        110.50         2.31 o                         
  -7   3   0       2599.81       2690.59        13.80 o                         
  -6   3   0       4485.96       4719.79        20.28 o                         
  -5   3   0       8630.48       9415.94        34.03 o                         
  -4   3   0        329.48        311.27         3.70 o                         
  -3   3   0       6724.15       6808.96        24.48 o                         
  -2   3   0        791.25        727.81         5.32 o                         
  -1   3   0       1502.46       1599.84         9.26 o                         
   0   3   0      11531.74      12003.05        39.16 o                         
   1   3   0       2589.81       2622.27        12.38 o                         
   2   3   0        232.29        215.86         3.25 o                         
   3   3   0       1377.46       1290.88         8.90 o                         
   4   3   0       1773.21       1618.10        10.67 o                         
   5   3   0       1325.47       1385.47         9.82 o                         
   6   3   0       1100.20       1077.75         8.35 o                         
   7   3   0        127.50        128.14         3.64 o                         
   8   3   0         97.19         98.09        10.51 o                         
   9   3   0       2086.33       2168.75        46.30 o                         
  10   3   0       1840.82       1864.14        62.81 o                         
  11   3   0        967.03        997.32        47.18 o                         
  12   3   0         41.47         32.88        14.59 o                         
 -15   4   0        180.27        213.73        26.88 o                         
 -14   4   0        164.49        143.30        25.67 o                         
 -13   4   0        378.01        440.76        40.76 o                         
 -12   4   0         11.98          5.92         8.44 o                         
 -11   4   0         65.84         52.50         9.18 o                         
 -10   4   0       1226.98       1194.52        12.54 o                         
  -9   4   0        117.44        128.77         2.93 o                         
  -8   4   0        132.30        168.56         3.36 o                         
  -7   4   0       9738.61      10391.64        40.33 o                         
  -6   4   0       8421.78       8639.10        34.47 o                         
  -5   4   0          8.93         11.80         1.45 o                         
  -4   4   0        620.77        648.02         6.29 o                         
  -3   4   0         61.21         62.67         2.01 o                         
  -2   4   0        451.35        419.84         4.68 o                         
  -1   4   0      14457.92      14838.27        56.15 o                         
   0   4   0       5139.43       5834.81        24.06 o                         
   1   4   0       6915.98       7624.02        30.21 o                         
   2   4   0          5.52          7.80         1.34 o                         
   3   4   0       3060.16       3149.74        16.89 o                         
   4   4   0        223.97        255.26         4.42 o                         
   5   4   0        220.25        226.10         4.11 o                         
   6   4   0        980.65        967.59        12.46 o                         
   7   4   0         93.50        101.47        10.68 o                         
   8   4   0         66.29         50.45         9.88 o                         
   9   4   0         28.20         18.54        14.45 o                         
  10   4   0        378.97        408.49        34.24 o                         
  11   4   0        106.45         79.84        20.95 o                         
  12   4   0        216.19        201.85        35.91 o                         
 -15   5   0       1109.01       1135.89        99.17 o                         
 -14   5   0        192.96        234.64        42.08 o                         
 -13   5   0        502.00        434.16        29.85 o                         
 -12   5   0        122.68        139.70        17.28 o                         
 -11   5   0        886.45        879.09        28.30 o                         
 -10   5   0       2816.78       2856.91        23.87 o                         
  -9   5   0       7419.99       7529.38        43.74 o                         
  -8   5   0         17.86         20.03         2.30 o                         
  -7   5   0         94.13         94.35         3.71 o                         
  -6   5   0        311.44        228.55         5.76 o                         
  -5   5   0       2446.35       2515.32        22.08 o                         
  -4   5   0       1701.82       1646.36        13.82 o                         
  -3   5   0       1224.80       1128.80        10.30 o                         
  -2   5   0          4.62          9.19         1.85 o                         
  -1   5   0       2673.49       3009.42        21.26 o                         
   0   5   0         22.58          4.39         2.48 o                         
   1   5   0        482.45        701.99         9.65 o                         
   2   5   0        541.48        532.47         8.64 o                         
   3   5   0       1185.14       1241.48        13.14 o                         
   4   5   0         92.58         74.46         3.56 o                         
   5   5   0        115.71        123.30         4.66 o                         
   6   5   0        256.09        255.85         6.87 o                         
   7   5   0        751.57        784.33        32.48 o                         
   8   5   0          0.88          1.30         8.95 o                         
   9   5   0        598.12        627.96        32.34 o                         
  10   5   0        115.72         81.66        17.18 o                         
  11   5   0         46.23         53.28        29.28 o                         
 -16   6   0         55.96        143.41        49.62 o                         
 -15   6   0        139.47         78.08        20.00 o                         
 -14   6   0         32.06         16.07        11.28 o                         
 -13   6   0        188.89        174.72        19.78 o                         
 -12   6   0          2.16          1.94         9.98 o                         
 -11   6   0        144.33        138.40         6.73 o                         
 -10   6   0        113.73        138.02         5.61 o                         
  -9   6   0         52.79         47.14         3.32 o                         
  -8   6   0         48.76         60.24         2.87 o                         
  -7   6   0          0.97         -0.27         1.69 o                         
  -6   6   0          5.87          3.48         2.10 o                         
  -5   6   0        216.35        182.15         5.06 o                         
  -4   6   0        918.81        842.88         9.85 o                         
  -3   6   0         41.11         33.76         2.71 o                         
  -2   6   0        160.45        210.52         5.48 o                         
  -1   6   0       1524.95       1837.19        16.82 o                         
   0   6   0       1452.21       1658.81        17.12 o                         
   1   6   0        324.94        283.76         6.71 o                         
   2   6   0         33.87         29.54         2.88 o                         
   3   6   0         28.98         17.37         2.81 o                         
   4   6   0        569.56        580.06         9.34 o                         
   5   6   0          8.86         12.59         3.27 o                         
   6   6   0        818.68        826.57        19.64 o                         
   7   6   0          0.57          3.88         9.01 o                         
   8   6   0        842.64        922.66        39.15 o                         
   9   6   0       1322.32       1391.95        56.74 o                         
  10   6   0         83.43        107.62        23.86 o                         
 -16   7   0        189.90         59.99        35.75 o                         
 -15   7   0       1238.96       1302.09        64.26 o                         
 -14   7   0        820.20        830.48        43.12 o                         
 -13   7   0         71.36         37.57        11.23 o                         
 -12   7   0         69.37         47.09        10.82 o                         
 -11   7   0         85.00         68.92         4.67 o                         
 -10   7   0         64.14         47.47         4.01 o                         
  -9   7   0         13.14         13.43         2.85 o                         
  -8   7   0        234.35        203.50         6.05 o                         
  -7   7   0          0.11         -2.36         2.36 o                         
  -6   7   0       4703.90       4899.61        33.22 o                         
  -5   7   0        600.55        646.08         9.62 o                         
  -4   7   0        191.40        150.44         4.59 o                         
  -3   7   0       6953.13       7280.15        40.95 o                         
  -2   7   0        144.70         80.74         4.01 o                         
  -1   7   0       2030.19       2018.43        18.99 o                         
   0   7   0        640.44        639.61        11.26 o                         
   1   7   0          2.82          0.13         3.23 o                         
   2   7   0        295.92        286.87         7.49 o                         
   3   7   0         13.53         15.81         3.60 o                         
   4   7   0          0.17         -1.98         3.32 o                         
   5   7   0        719.62        733.21        14.94 o                         
   6   7   0         19.35         13.65         7.93 o                         
   7   7   0        440.32        451.08        27.52 o                         
   8   7   0        280.82        233.42        24.04 o                         
   9   7   0         90.49        107.20        17.51 o                         
  10   7   0         63.52        118.69        38.06 o                         
 -16   8   0         22.01         30.62        28.70 o                         
 -15   8   0          5.58          0.32        10.53 o                         
 -14   8   0        278.59        311.79        27.20 o                         
 -13   8   0        224.11        257.13        23.45 o                         
 -12   8   0          4.81          6.36         8.56 o                         
 -11   8   0        281.30        255.03         8.89 o                         
 -10   8   0         21.55         15.79         3.51 o                         
  -9   8   0       4281.77       4073.61        33.60 o                         
  -8   8   0       3161.31       3001.86        25.58 o                         
  -7   8   0       8407.78       8448.15        51.81 o                         
  -6   8   0       8361.96       8131.20        52.85 o                         
  -5   8   0       3299.98       3350.37        27.40 o                         
  -4   8   0         33.51         23.34         2.79 o                         
  -3   8   0       1054.29        993.64        13.17 o                         
  -2   8   0       4132.33       4136.45        31.07 o                         
  -1   8   0       3885.92       3857.91        29.03 o                         
   0   8   0       3334.88       3319.74        29.33 o                         
   1   8   0       1653.16       1578.34        19.86 o                         
   2   8   0       1805.53       1708.50        21.10 o                         
   3   8   0        605.32        611.27        12.86 o                         
   4   8   0         26.48         25.95         4.00 o                         
   5   8   0         17.12         13.01         3.81 o                         
   6   8   0        211.79        194.41        16.70 o                         
   7   8   0        149.54        166.78        22.75 o                         
   8   8   0          4.19        -15.66        15.66 o                         
   9   8   0         52.41         43.69        20.07 o                         
 -15   9   0        433.89        453.54        33.57 o                         
 -14   9   0          0.61          7.91        12.68 o                         
 -13   9   0         24.35         27.17        10.18 o                         
 -12   9   0       1443.64       1507.13        23.82 o                         
 -11   9   0          7.83          8.23         3.99 o                         
 -10   9   0       1000.87        978.59        17.62 o                         
  -9   9   0       2272.60       2285.07        24.85 o                         
  -8   9   0        351.59        314.88         8.59 o                         
  -7   9   0       2552.08       2508.72        25.88 o                         
  -6   9   0       1616.46       1675.76        19.13 o                         
  -5   9   0       5089.26       5074.98        36.38 o                         
  -4   9   0       2378.96       2333.29        24.20 o                         
  -3   9   0       1057.86       1028.62        16.15 o                         
  -2   9   0        897.63        967.63        13.76 o                         
  -1   9   0        140.12        151.29         6.86 o                         
   0   9   0        307.40        282.86         9.31 o                         
   1   9   0         38.19         42.72         4.49 o                         
   2   9   0        667.17        613.90        13.79 o                         
   3   9   0        298.79        312.88        10.72 o                         
   4   9   0          0.12         -0.32         3.80 o                         
   5   9   0         48.67         38.45         9.64 o                         
   6   9   0        174.94        163.10        18.68 o                         
   7   9   0        979.38       1050.95        51.61 o                         
   8   9   0        353.56        389.68        49.40 o                         
 -15  10   0       1265.39       1278.42        56.16 o                         
 -14  10   0        532.21        543.83        40.92 o                         
 -13  10   0        124.69        102.45        14.34 o                         
 -12  10   0         20.09         17.15         4.60 o                         
 -11  10   0        143.82        128.10         7.19 o                         
 -10  10   0         96.41        106.17         6.30 o                         
  -9  10   0        530.99        536.98        13.04 o                         
  -8  10   0        153.07        180.83         7.15 o                         
  -7  10   0         44.37         31.82         3.94 o                         
  -6  10   0         75.15         78.50         5.18 o                         
  -5  10   0       1353.86       1274.93        18.29 o                         
  -4  10   0       7213.33       7056.66        54.42 o                         
  -3  10   0       1666.71       1633.73        22.36 o                         
  -2  10   0        158.30        164.83         6.82 o                         
  -1  10   0          0.02          4.21         4.06 o                         
   0  10   0        612.06        620.44        13.73 o                         
   1  10   0          9.83         16.63         4.37 o                         
   2  10   0         22.75         15.51         4.42 o                         
   3  10   0          2.24          0.79         4.28 o                         
   4  10   0         32.17         12.49         5.21 o                         
   5  10   0          5.08         -0.90        11.68 o                         
   6  10   0         84.99         51.56        13.64 o                         
   7  10   0         32.26        -20.58        20.58 o                         
 -16  11   0          3.00        -31.42        31.42 o                         
 -15  11   0        531.76        584.08        44.05 o                         
 -14  11   0       1014.02       1127.01        51.53 o                         
 -13  11   0        333.07        313.50        28.31 o                         
 -12  11   0          1.82         -2.81         4.44 o                         
 -11  11   0         16.64          0.80         4.53 o                         
 -10  11   0        997.22        939.60        18.97 o                         
  -9  11   0        220.88        219.39         8.91 o                         
  -8  11   0        125.80        120.09         7.07 o                         
  -7  11   0         53.19         36.06         4.23 o                         
  -6  11   0        660.14        670.16        14.46 o                         
  -5  11   0        583.42        570.63        14.01 o                         
  -4  11   0       1079.25       1081.98        20.23 o                         
  -3  11   0       1590.41       1593.65        24.41 o                         
  -2  11   0         79.33         58.27         5.85 o                         
  -1  11   0        849.79        806.67        17.20 o                         
   0  11   0          2.61          1.10         4.56 o                         
   1  11   0       1484.84       1498.13        24.01 o                         
   2  11   0       1054.88       1022.48        20.02 o                         
   3  11   0        709.48        773.17        18.09 o                         
   4  11   0       1344.07       1427.88        62.32 o                         
   5  11   0        533.87        650.35        45.07 o                         
   6  11   0          0.30         -0.51        22.36 o                         
 -15  12   0         39.68         28.65        34.30 o                         
 -14  12   0        113.50        119.88        19.18 o                         
 -13  12   0        144.27        135.07         8.64 o                         
 -12  12   0        565.23        530.61        16.29 o                         
 -11  12   0         19.07         23.72         5.74 o                         
 -10  12   0        610.79        549.71        15.80 o                         
  -9  12   0        779.76        796.68        18.84 o                         
  -8  12   0       2283.16       2307.47        32.64 o                         
  -7  12   0         92.59         84.00         6.67 o                         
  -6  12   0        649.21        651.49        16.32 o                         
  -5  12   0       1507.27       1495.26        23.59 o                         
  -4  12   0       3082.33       3024.06        35.80 o                         
  -3  12   0       1248.66       1176.83        21.95 o                         
  -2  12   0        332.87        290.00        12.64 o                         
  -1  12   0          0.49         -5.15         5.15 o                         
   0  12   0        603.29        564.13        15.71 o                         
   1  12   0        528.11        555.39        15.67 o                         
   2  12   0         36.17         33.37         5.41 o                         
   3  12   0          5.41         -0.08         4.77 o                         
   4  12   0          7.89          7.13        11.28 o                         
   5  12   0        339.96        377.34        56.03 o                         
 -15  13   0         14.26         17.04        15.54 o                         
 -14  13   0         91.17        117.75        18.80 o                         
 -13  13   0        819.96        847.30        20.98 o                         
 -12  13   0       1692.27       1773.96        31.44 o                         
 -11  13   0       1154.94       1156.11        25.12 o                         
 -10  13   0         91.18         96.46         7.49 o                         
  -9  13   0        118.50        101.75         7.96 o                         
  -8  13   0       1154.78       1221.35        26.30 o                         
  -7  13   0        998.89       1001.40        23.86 o                         
  -6  13   0        569.97        560.88        17.85 o                         
  -5  13   0         65.10         68.86         6.43 o                         
  -4  13   0         88.66         77.02         6.96 o                         
  -3  13   0        525.96        508.80        15.40 o                         
  -2  13   0         13.79         11.86         4.63 o                         
  -1  13   0        252.10        226.55        10.44 o                         
   0  13   0        556.68        538.27        16.11 o                         
   1  13   0        493.35        484.70        15.97 o                         
   2  13   0        337.14        348.96        12.97 o                         
   3  13   0         79.28         59.75        14.34 o                         
 -14  14   0        103.96        108.30        24.01 o                         
 -13  14   0        523.78        506.85        17.01 o                         
 -12  14   0        222.09        207.72        12.37 o                         
 -11  14   0         10.18          0.89         5.92 o                         
 -10  14   0        279.18        300.04        13.41 o                         
  -9  14   0        154.10        134.04         9.53 o                         
  -8  14   0          7.27         -2.91         5.83 o                         
  -7  14   0         27.69         12.03         6.24 o                         
  -6  14   0         10.77         -3.17         6.22 o                         
  -5  14   0        785.58        858.95        21.84 o                         
  -4  14   0        276.93        280.04        12.06 o                         
  -3  14   0        194.31        213.28         9.85 o                         
  -2  14   0          2.16         -3.91         5.35 o                         
  -1  14   0        425.12        410.56        14.53 o                         
   0  14   0        748.73        786.48        20.86 o                         
   1  14   0        360.38        373.66        14.04 o                         
   2  14   0          1.39          2.32        13.91 o                         
 -14  15   0        840.16        580.95        88.45 o                         
 -13  15   0        742.48        803.99        23.38 o                         
 -12  15   0         59.61         48.83         7.00 o                         
 -11  15   0        380.83        394.21        16.75 o                         
 -10  15   0        547.66        569.31        19.32 o                         
  -9  15   0         78.60         79.04         8.25 o                         
  -8  15   0          2.40         -2.09         6.95 o                         
  -7  15   0        363.61        340.43        14.23 o                         
  -6  15   0        178.02        189.74        11.12 o                         
  -5  15   0        287.89        300.55        12.98 o                         
  -4  15   0          0.63         -6.88         6.88 o                         
  -3  15   0         77.60         78.22         7.90 o                         
  -2  15   0        109.05        119.95        11.27 o                         
  -1  15   0        382.97        402.88        15.06 o                         
   0  15   0        658.27        673.93        20.72 o                         
   1  15   0        447.53        449.13        17.92 o                         
 -13  16   0        409.42        358.04        17.26 o                         
 -12  16   0         13.89         -5.81         7.34 o                         
 -11  16   0          8.85         -6.31         6.31 o                         
 -10  16   0         29.80          4.12         5.89 o                         
  -9  16   0        298.01        252.02        12.57 o                         
  -8  16   0       2122.88       2144.05        37.75 o                         
  -7  16   0        764.25        762.28        21.75 o                         
  -6  16   0        342.26        364.26        14.75 o                         
  -5  16   0         20.65         15.05         6.23 o                         
  -4  16   0          3.39          7.56         6.34 o                         
  -3  16   0        156.98        149.77        10.25 o                         
  -2  16   0        534.46        533.21        19.51 o                         
  -1  16   0         11.17        -14.52        15.91 o                         
 -10  17   0         10.96        -35.39        39.54 o                         
  -9  17   0        271.94        303.73        45.07 o                         
  -8  17   0         16.75         11.13        24.28 o                         
  -7  17   0        399.90        480.27        35.74 o                         
  -6  17   0        383.83        354.25        30.64 o                         
  -5  17   0        714.36        701.92        51.96 o                         
  -4  17   0         39.16         31.98        21.43 o                         
   4 -17   1         59.68         59.46        20.39 o                         
   5 -17   1          1.08         21.21        13.37 o                         
   6 -17   1        137.13        139.37        20.14 o                         
   7 -17   1         76.79         67.57        16.71 o                         
   8 -17   1          0.01         -3.81        15.67 o                         
   9 -17   1          1.89        -18.33        18.33 o                         
  10 -17   1         18.50         16.95        21.57 o                         
   1 -16   1       1350.23       1287.27        30.26 o                         
   2 -16   1       1506.90       1599.80        33.82 o                         
   3 -16   1        151.68        150.69        10.03 o                         
   4 -16   1          0.32         -2.72         6.15 o                         
   5 -16   1         60.72         44.89         7.32 o                         
   6 -16   1         57.81         61.02         7.93 o                         
   7 -16   1         78.86         63.51         9.82 o                         
   8 -16   1         15.25         16.32         7.43 o                         
   9 -16   1        338.78        319.21        15.12 o                         
  10 -16   1          9.00          2.49         6.50 o                         
  11 -16   1        135.00        115.43        10.58 o                         
  12 -16   1        351.54        337.75        18.08 o                         
  13 -16   1       1453.26       1575.51        36.25 o                         
  -1 -15   1          1.41         -8.06         8.06 o                         
   0 -15   1         59.87         33.33         6.79 o                         
   1 -15   1        613.59        582.23        17.42 o                         
   2 -15   1       1284.44       1304.71        25.77 o                         
   3 -15   1       1645.57       1725.00        34.47 o                         
   4 -15   1        193.52        231.56        11.91 o                         
   5 -15   1         28.34         16.58         5.90 o                         
   6 -15   1         24.66         23.45         5.54 o                         
   7 -15   1        279.17        318.93        13.80 o                         
   8 -15   1        621.65        690.63        21.64 o                         
   9 -15   1        428.03        423.07        16.54 o                         
  10 -15   1         21.15         14.28         6.31 o                         
  11 -15   1        285.30        270.15        13.89 o                         
  12 -15   1        130.50         90.93         8.88 o                         
  13 -15   1         80.59         77.45        11.35 o                         
  -2 -14   1        611.96        601.44        43.24 o                         
  -1 -14   1        522.77        505.21        16.20 o                         
   0 -14   1          0.27         -4.28         5.04 o                         
   1 -14   1         70.43         55.44         5.94 o                         
   2 -14   1          1.07         -5.56         5.56 o                         
   3 -14   1         94.38         89.13         7.50 o                         
   4 -14   1         31.10         20.66         5.78 o                         
   5 -14   1        359.07        358.49        13.63 o                         
   6 -14   1        457.59        476.66        16.65 o                         
   7 -14   1          6.49         -0.57         5.64 o                         
   8 -14   1        896.31        943.95        23.11 o                         
   9 -14   1       1093.61       1038.39        24.66 o                         
  10 -14   1        745.00        753.21        21.77 o                         
  11 -14   1        123.23         97.09         8.87 o                         
  12 -14   1        324.24        348.77        15.14 o                         
  13 -14   1        118.00         96.90         8.29 o                         
  14 -14   1         89.38         66.57        21.26 o                         
  -4 -13   1         35.95         41.93        33.43 o                         
  -3 -13   1         37.73         43.74        11.55 o                         
  -2 -13   1        123.49        127.41         8.14 o                         
  -1 -13   1         70.20         61.87         6.29 o                         
   0 -13   1          3.83          4.22         5.13 o                         
   1 -13   1        209.26        197.89         9.99 o                         
   2 -13   1          1.46         -5.09         5.09 o                         
   3 -13   1         33.25         19.10         5.23 o                         
   4 -13   1        414.86        391.67        13.15 o                         
   5 -13   1        753.08        693.37        18.48 o                         
   6 -13   1       1102.77       1115.34        25.30 o                         
   7 -13   1        341.03        324.94        13.19 o                         
   8 -13   1         33.39         25.43         5.46 o                         
   9 -13   1       1056.19       1040.44        23.57 o                         
  10 -13   1       2105.50       2127.00        33.05 o                         
  11 -13   1       3056.59       3213.05        43.20 o                         
  12 -13   1       2222.72       2431.78        37.35 o                         
  13 -13   1        987.96       1014.15        23.81 o                         
  14 -13   1          8.71         13.12        11.42 o                         
  15 -13   1          1.63          0.08        18.16 o                         
  -5 -12   1         85.42         85.37        25.88 o                         
  -4 -12   1          3.90         12.11        14.57 o                         
  -3 -12   1        788.04        784.03        18.53 o                         
  -2 -12   1        104.33         85.20         6.67 o                         
  -1 -12   1        110.96        119.41         7.73 o                         
   0 -12   1        392.80        409.19        13.32 o                         
   1 -12   1        109.41        113.60         7.44 o                         
   2 -12   1        451.94        450.70        13.79 o                         
   3 -12   1        547.73        489.66        14.13 o                         
   4 -12   1         21.12         13.77         5.10 o                         
   5 -12   1          4.87         -2.50         4.70 o                         
   6 -12   1         68.28         49.53         5.58 o                         
   7 -12   1       2892.75       2910.53        34.56 o                         
   8 -12   1         65.78         76.97         6.33 o                         
   9 -12   1         89.79         72.75         5.74 o                         
  10 -12   1         31.03         28.14         5.21 o                         
  11 -12   1         67.25         65.96         6.78 o                         
  12 -12   1         62.74         62.02         6.34 o                         
  13 -12   1       1546.87       1533.22        29.03 o                         
  14 -12   1        975.99       1038.30        61.58 o                         
  15 -12   1        269.25        291.41        45.01 o                         
  -6 -11   1        399.94        412.04        56.50 o                         
  -5 -11   1        334.73        376.38        26.64 o                         
  -4 -11   1        743.35        785.68        51.03 o                         
  -3 -11   1        697.85        694.87        16.24 o                         
  -2 -11   1          0.63          4.16         4.29 o                         
  -1 -11   1         20.69         10.89         4.72 o                         
   0 -11   1          1.77         -4.32         4.74 o                         
   1 -11   1         84.12        118.53         7.41 o                         
   2 -11   1        182.65        169.36         8.45 o                         
   3 -11   1        724.92        693.27        15.98 o                         
   4 -11   1       2877.73       2861.29        32.33 o                         
   5 -11   1       2071.21       2088.85        24.99 o                         
   6 -11   1        176.15        177.86         7.35 o                         
   7 -11   1        679.41        641.54        13.67 o                         
   8 -11   1       1993.94       1898.30        24.83 o                         
   9 -11   1       2090.19       2041.47        26.11 o                         
  10 -11   1        173.52        180.21         8.29 o                         
  11 -11   1        716.20        719.00        18.05 o                         
  12 -11   1        152.61        169.99         9.15 o                         
  13 -11   1        543.68        598.81        36.84 o                         
  14 -11   1         87.34         90.69        17.59 o                         
  15 -11   1        173.38        219.79        35.58 o                         
  -7 -10   1        158.15        114.24        49.17 o                         
  -6 -10   1          5.19          6.78        11.70 o                         
  -5 -10   1        163.68        144.71        17.28 o                         
  -4 -10   1        462.53        479.32        12.89 o                         
  -3 -10   1        119.41        120.56         7.36 o                         
  -2 -10   1        348.48        354.34        11.16 o                         
  -1 -10   1        192.35        199.65         8.39 o                         
   0 -10   1        317.22        291.99        10.65 o                         
   1 -10   1        685.61        638.54        14.51 o                         
   2 -10   1        423.17        395.77        11.31 o                         
   3 -10   1        324.27        309.04         9.96 o                         
   4 -10   1       2162.10       2075.42        24.86 o                         
   5 -10   1       7398.58       7311.15        51.30 o                         
   6 -10   1        189.48        168.57         6.68 o                         
   7 -10   1        645.76        641.01        12.98 o                         
   8 -10   1        558.69        582.97        12.28 o                         
   9 -10   1       3033.63       3027.12        32.19 o                         
  10 -10   1        998.40        997.77        17.90 o                         
  11 -10   1        472.94        439.18        12.42 o                         
  12 -10   1         77.59         66.31         5.94 o                         
  13 -10   1         87.06         82.66        14.05 o                         
  14 -10   1         31.92         38.32        12.92 o                         
  15 -10   1       1001.18        995.98        57.09 o                         
  16 -10   1        461.22        439.62        74.25 o                         
  -8  -9   1        126.72         76.41        37.30 o                         
  -7  -9   1         93.89        112.35        18.35 o                         
  -6  -9   1        138.22        136.91        16.35 o                         
  -5  -9   1       1148.98       1219.40        39.40 o                         
  -4  -9   1        839.01        831.52        16.45 o                         
  -3  -9   1          0.84         -3.83         3.83 o                         
  -2  -9   1       1614.60       1562.30        22.19 o                         
  -1  -9   1        387.42        351.60        10.80 o                         
   0  -9   1        322.88        290.68         9.81 o                         
   1  -9   1          0.27          5.80         2.13 o                         
   2  -9   1          1.62         -3.21         3.21 o                         
   3  -9   1        608.01        585.66        11.91 o                         
   4  -9   1        544.91        515.69        11.44 o                         
   5  -9   1       3725.57       3538.30        30.92 o                         
   6  -9   1        273.56        260.82         7.13 o                         
   7  -9   1       1370.71       1377.46        18.14 o                         
   8  -9   1        616.84        581.85        11.72 o                         
   9  -9   1        707.25        692.27        13.45 o                         
  10  -9   1        265.83        245.98         8.51 o                         
  11  -9   1        411.73        369.45        10.84 o                         
  12  -9   1        832.85        839.93        17.74 o                         
  13  -9   1        193.88        184.79        17.61 o                         
  14  -9   1        171.72        160.27        19.71 o                         
  15  -9   1        390.95        438.86        43.26 o                         
  -9  -8   1        393.64        326.03        82.25 o                         
  -8  -8   1        160.35        186.55        22.13 o                         
  -7  -8   1       1221.14       1238.51        48.94 o                         
  -6  -8   1       2363.66       2433.27        56.22 o                         
  -5  -8   1        476.85        491.44        11.67 o                         
  -4  -8   1       1020.00        948.19        16.40 o                         
  -3  -8   1          0.24         -3.68         3.68 o                         
  -2  -8   1         20.23         16.29         3.76 o                         
  -1  -8   1         10.48          4.58         3.44 o                         
   0  -8   1       2217.74       2187.15        21.98 o                         
   1  -8   1       2750.00       2635.35        22.61 o                         
   2  -8   1      12832.71      13435.16        76.67 o                         
   3  -8   1          0.00          6.04         2.95 o                         
   4  -8   1       1852.71       1872.39        19.53 o                         
   5  -8   1        139.39        153.46         5.40 o                         
   6  -8   1         14.35         15.66         3.08 o                         
   7  -8   1        366.13        325.86         7.89 o                         
   8  -8   1        669.55        597.80        10.87 o                         
   9  -8   1       2849.60       2804.34        28.19 o                         
  10  -8   1         32.09         27.51         3.64 o                         
  11  -8   1         42.32         45.58         4.38 o                         
  12  -8   1        330.54        314.09        22.18 o                         
  13  -8   1         13.18         -9.79        10.33 o                         
  14  -8   1        189.66        249.95        24.49 o                         
  15  -8   1        136.04        157.95        23.88 o                         
  16  -8   1         78.31         60.04        38.62 o                         
 -10  -7   1        186.65        232.80        56.60 o                         
  -9  -7   1         48.08         75.67        20.60 o                         
  -8  -7   1         68.52         62.85        14.71 o                         
  -7  -7   1         19.28         18.32         9.47 o                         
  -6  -7   1        358.76        327.43        19.45 o                         
  -5  -7   1        698.43        695.95        13.32 o                         
  -4  -7   1        201.98        196.93         7.07 o                         
  -3  -7   1       2843.96       2858.26        26.79 o                         
  -2  -7   1       3274.34       3407.90        30.24 o                         
  -1  -7   1         56.71         40.66         3.19 o                         
   0  -7   1          5.69         15.89         2.86 o                         
   1  -7   1       2642.47       2737.20        21.95 o                         
   2  -7   1       1243.89       1244.36        15.12 o                         
   3  -7   1      11380.09      11704.84        66.35 o                         
   4  -7   1       5815.60       5772.00        36.20 o                         
   5  -7   1       1517.85       1603.59        16.51 o                         
   6  -7   1       1903.90       1910.04        18.69 o                         
   7  -7   1       1012.36        962.65        12.73 o                         
   8  -7   1         77.07         75.40         4.50 o                         
   9  -7   1        745.83        771.69        13.19 o                         
  10  -7   1        328.50        341.48         9.49 o                         
  11  -7   1       1460.95       1471.03        18.91 o                         
  12  -7   1        616.15        619.14        29.92 o                         
  13  -7   1        618.89        609.16        35.19 o                         
  14  -7   1       1304.17       1433.01        57.07 o                         
  15  -7   1        265.42        261.82        35.84 o                         
  16  -7   1         21.80         29.35        27.14 o                         
 -10  -6   1        272.69        270.62        29.38 o                         
  -9  -6   1        167.99        187.46        21.38 o                         
  -8  -6   1        399.87        396.00        29.12 o                         
  -7  -6   1        519.89        528.67        26.29 o                         
  -6  -6   1        547.13        566.59        12.86 o                         
  -5  -6   1       4691.09       4716.08        34.49 o                         
  -4  -6   1         34.03         26.35         2.82 o                         
  -3  -6   1          0.64         -0.34         2.56 o                         
  -2  -6   1        242.24        176.50         5.74 o                         
  -1  -6   1       2913.67       3044.92        22.84 o                         
   0  -6   1       7570.53       8134.50        44.33 o                         
   1  -6   1       1256.51       1322.80        14.36 o                         
   2  -6   1       2576.64       2451.51        20.53 o                         
   3  -6   1       2811.08       2541.75        20.92 o                         
   4  -6   1       3735.11       3973.21        26.23 o                         
   5  -6   1        795.31        852.09        10.97 o                         
   6  -6   1        563.32        709.79        10.16 o                         
   7  -6   1       1252.17       1311.03        15.51 o                         
   8  -6   1       3991.18       3981.73        31.16 o                         
   9  -6   1       5771.24       5641.32        38.34 o                         
  10  -6   1       2197.66       2130.80        20.93 o                         
  11  -6   1          1.74         -0.54         7.94 o                         
  12  -6   1       1012.11       1047.89        63.18 o                         
  13  -6   1        125.11        147.08        17.94 o                         
  14  -6   1        187.28        134.25        22.36 o                         
  15  -6   1        518.35        436.19        44.30 o                         
 -11  -5   1        259.16        206.54        27.14 o                         
 -10  -5   1        167.25        169.87        20.39 o                         
  -9  -5   1        849.21        831.67        41.59 o                         
  -8  -5   1       2724.82       2710.93        65.72 o                         
  -7  -5   1         10.52         18.88         8.11 o                         
  -6  -5   1       1415.73       1372.49        16.11 o                         
  -5  -5   1       1328.15       1321.04        15.09 o                         
  -4  -5   1       1202.78       1220.53        14.35 o                         
  -3  -5   1        583.48        605.75         9.36 o                         
  -2  -5   1        434.66        467.66         7.48 o                         
  -1  -5   1       1052.03       1268.50        12.80 o                         
   0  -5   1        643.91        643.25         7.94 o                         
   1  -5   1       1543.10       1711.43        14.31 o                         
   2  -5   1       2464.77       2523.98        19.02 o                         
   3  -5   1       2867.02       2760.95        19.35 o                         
   4  -5   1      11000.75      11239.84        55.40 o                         
   5  -5   1       5562.96       5308.01        30.20 o                         
   6  -5   1       6985.34       6497.21        40.04 o                         
   7  -5   1       1546.20       1606.06        16.05 o                         
   8  -5   1        177.35        198.30         5.66 o                         
   9  -5   1        971.80        962.40        12.09 o                         
  10  -5   1       1955.57       1998.73        18.36 o                         
  11  -5   1        430.21        440.51        20.15 o                         
  12  -5   1         72.08         66.87        13.06 o                         
  13  -5   1          0.77          2.83        11.51 o                         
  14  -5   1          0.50         18.34        21.76 o                         
  15  -5   1         98.24         70.02        25.12 o                         
 -12  -4   1        231.12        195.23        56.52 o                         
 -11  -4   1         37.96         41.14        14.36 o                         
 -10  -4   1         28.19         24.32        10.92 o                         
  -9  -4   1        221.20        220.75        28.15 o                         
  -8  -4   1        558.25        548.81        23.94 o                         
  -7  -4   1       3006.14       2965.57        49.10 o                         
  -6  -4   1       3307.24       3259.63        23.77 o                         
  -5  -4   1       1796.08       1796.27        12.19 o                         
  -4  -4   1       1854.50       1882.85        12.59 o                         
  -3  -4   1         99.17         79.32         2.40 o                         
  -2  -4   1       1884.28       2055.90        12.32 o                         
  -1  -4   1         55.60         44.59         1.72 o                         
   0  -4   1       6430.10       6801.85        27.52 o                         
   1  -4   1       8582.52       9411.10        36.98 o                         
   2  -4   1        726.74        792.66         6.67 o                         
   3  -4   1       4246.37       4511.62        21.10 o                         
   4  -4   1        751.15        803.97         7.11 o                         
   5  -4   1       1025.93       1041.91         9.16 o                         
   6  -4   1       8075.58       7966.28        35.11 o                         
   7  -4   1       4714.45       4756.00        23.00 o                         
   8  -4   1      10922.79      10922.60        42.25 o                         
   9  -4   1        224.99        249.38         4.24 o                         
  10  -4   1        339.36        344.88         7.29 o                         
  11  -4   1        140.40        114.88        13.99 o                         
  12  -4   1         45.84         40.15        11.33 o                         
  13  -4   1        255.54        240.64        30.86 o                         
  14  -4   1        378.76        442.54        42.65 o                         
  15  -4   1         66.31         75.51        28.79 o                         
 -12  -3   1        220.37        258.32        29.29 o                         
 -11  -3   1        205.81        203.46        28.32 o                         
 -10  -3   1        169.22        185.63        17.54 o                         
  -9  -3   1          1.86          1.21         5.79 o                         
  -8  -3   1        679.86        669.46        25.57 o                         
  -7  -3   1        340.86        347.88         6.59 o                         
  -6  -3   1         67.99         56.83         1.74 o                         
  -5  -3   1       2264.09       2356.70        13.48 o                         
  -4  -3   1       2846.15       2820.16        14.74 o                         
  -3  -3   1       7099.23       7449.56        28.48 o                         
  -2  -3   1       1765.95       1986.95        10.99 o                         
  -1  -3   1      10542.40      10344.90        38.24 o                         
   0  -3   1      22487.99      22932.78        76.81 o                         
   1  -3   1       1640.57       1676.23        10.04 o                         
   2  -3   1       2085.93       2105.56        11.34 o                         
   3  -3   1       5463.32       5652.39        22.44 o                         
   4  -3   1        684.31        777.80         6.71 o                         
   5  -3   1        132.54        122.83         2.83 o                         
   6  -3   1         57.37         53.75         1.88 o                         
   7  -3   1         53.18         43.14         1.69 o                         
   8  -3   1       3291.43       3276.83        15.95 o                         
   9  -3   1       2552.04       2588.77        15.77 o                         
  10  -3   1        122.24        130.83        13.36 o                         
  11  -3   1         26.87         22.63         8.04 o                         
  12  -3   1        899.62        949.75        40.19 o                         
  13  -3   1       1535.49       1619.90        66.39 o                         
  14  -3   1       1392.70       1362.07        63.67 o                         
  15  -3   1        129.05        219.30        53.28 o                         
 -13  -2   1          0.16         -1.06        23.25 o                         
 -12  -2   1         20.59          6.70        12.23 o                         
 -11  -2   1         59.64         46.46        11.69 o                         
 -10  -2   1          6.90          9.82         6.87 o                         
  -9  -2   1        434.45        432.09        17.84 o                         
  -8  -2   1        166.49        181.18        13.79 o                         
  -7  -2   1       1875.54       1829.46        37.23 o                         
  -6  -2   1       1408.29       1326.91         8.41 o                         
  -5  -2   1          0.48          6.14         0.79 o                         
  -4  -2   1       1160.46       1211.61         7.71 o                         
  -3  -2   1       2864.82       2996.63        13.32 o                         
  -2  -2   1         97.16         65.18         1.52 o                         
  -1  -2   1       9154.50       9387.38        30.35 o                         
   0  -2   1      21755.30      22101.29        66.89 o                         
   1  -2   1      17318.06      17719.44        57.20 o                         
   2  -2   1       9186.11       9355.63        31.84 o                         
   3  -2   1       1404.48       1400.33         8.18 o                         
   4  -2   1        989.53        903.70         6.51 o                         
   5  -2   1        372.19        461.15         4.58 o                         
   6  -2   1         52.05         41.24         1.47 o                         
   7  -2   1       3406.69       3586.03        16.15 o                         
   8  -2   1       4761.15       4678.08        18.96 o                         
   9  -2   1        644.51        670.62        21.13 o                         
  10  -2   1        402.18        370.28        19.37 o                         
  11  -2   1         40.64         33.24        10.05 o                         
  12  -2   1        112.96         78.77        13.92 o                         
  13  -2   1          1.74          0.61        12.67 o                         
  14  -2   1        587.58        595.17        49.90 o                         
 -13  -1   1         52.44         91.66        26.84 o                         
 -12  -1   1          0.36         -1.02         8.97 o                         
 -11  -1   1         57.34         46.09         9.03 o                         
 -10  -1   1        125.84        123.90        11.07 o                         
  -9  -1   1        280.39        267.66        14.37 o                         
  -8  -1   1          4.96          4.64         5.59 o                         
  -7  -1   1         21.88         26.64         6.05 o                         
  -6  -1   1        471.23        523.08        16.80 o                         
  -5  -1   1        303.47        281.81        11.70 o                         
  -4  -1   1          8.42         10.80         3.96 o                         
  -3  -1   1         57.28        116.08         1.74 o                         
  -2  -1   1       5452.25       5728.94        18.99 o                         
  -1  -1   1       2650.55       2686.05         9.89 o                         
   1  -1   1        220.71        228.11         3.40 o                         
   2  -1   1        479.18        567.95         3.99 o                         
   3  -1   1       8936.96       9164.60        30.26 o                         
   4  -1   1       3324.34       3418.61        13.97 o                         
   5  -1   1       1950.88       1991.08         9.62 o                         
   6  -1   1        771.55        767.06         5.29 o                         
   7  -1   1       2064.60       1982.92        10.07 o                         
   8  -1   1        243.78        239.28        12.35 o                         
   9  -1   1        766.81        795.86        25.88 o                         
  10  -1   1         23.50         26.66         8.10 o                         
  11  -1   1          0.18         -6.38         7.41 o                         
  12  -1   1         79.50         69.05        12.32 o                         
  13  -1   1          7.85        -12.43        12.43 o                         
  14  -1   1        306.46        314.38        36.90 o                         
 -13   0   1        362.71        393.14        33.38 o                         
 -12   0   1         20.61         14.48         7.22 o                         
 -11   0   1          8.94          2.81         8.19 o                         
 -10   0   1       1338.24       1331.00        35.06 o                         
  -9   0   1        251.78        251.74        12.79 o                         
  -8   0   1        188.90        189.39        10.64 o                         
  -7   0   1        830.97        811.97        21.00 o                         
  -6   0   1       1185.40       1217.84        24.26 o                         
  -5   0   1       1346.05       1306.12        22.76 o                         
  -4   0   1        750.78        730.05        14.52 o                         
  -3   0   1         25.55         35.36         2.63 o                         
  -2   0   1          0.24          1.75         1.37 o                         
   1   0   1       4417.24       4676.92        22.61 o                         
   2   0   1      12941.98      13250.93        40.21 o                         
   3   0   1        967.75        997.15         5.33 o                         
   4   0   1       1111.31       1053.71         6.13 o                         
   5   0   1        881.16        948.77         5.84 o                         
   6   0   1       3520.28       3358.99        15.01 o                         
   7   0   1        901.81        996.80        25.28 o                         
   8   0   1          4.39          7.66         5.31 o                         
   9   0   1        707.70        753.22        23.35 o                         
  10   0   1        598.00        551.70        23.18 o                         
  11   0   1         23.81         18.28         8.64 o                         
  12   0   1         28.47         17.07        11.38 o                         
  13   0   1         13.22         17.87        15.66 o                         
  14   0   1         11.16         11.15        25.50 o                         
 -14   1   1        114.77        130.19        25.32 o                         
 -13   1   1        447.33        418.64        26.88 o                         
 -12   1   1        268.15        256.50        22.18 o                         
 -11   1   1         42.52         20.80         8.07 o                         
 -10   1   1        127.93        114.43         9.73 o                         
  -9   1   1         31.39         28.39         7.38 o                         
  -8   1   1        614.45        545.82        19.73 o                         
  -7   1   1        508.62        454.36        13.42 o                         
  -6   1   1        158.89        137.14         7.18 o                         
  -5   1   1       1550.79       1499.98        19.75 o                         
  -4   1   1         83.53         88.80         3.52 o                         
  -3   1   1       1496.60       1497.04        12.79 o                         
  -2   1   1         53.54         58.50         1.21 o                         
   0   1   1       1056.39        984.84        11.93 o                         
   1   1   1         18.12         51.75         1.19 o                         
   2   1   1      16220.51      16794.63        48.47 o                         
   3   1   1       1445.29       1575.13         8.05 o                         
   4   1   1       6683.56       7016.85        25.94 o                         
   5   1   1       1094.09       1024.94         6.73 o                         
   6   1   1       3138.03       3009.72        13.71 o                         
   7   1   1       2073.43       2031.36        38.51 o                         
   8   1   1        827.60        790.02        24.99 o                         
   9   1   1        143.04        140.11        10.60 o                         
  10   1   1        294.48        270.36        16.60 o                         
  11   1   1         15.85         11.03         8.73 o                         
  12   1   1        995.58       1003.24        46.67 o                         
  13   1   1        398.16        398.36        41.17 o                         
 -15   2   1          9.12          7.69        25.11 o                         
 -14   2   1          5.05         -0.42        13.50 o                         
 -13   2   1          7.39          8.15        11.41 o                         
 -12   2   1          4.87         12.85         8.61 o                         
 -11   2   1        637.58        615.54        28.17 o                         
 -10   2   1        807.01        815.26        26.92 o                         
  -9   2   1       1203.22       1194.03        27.13 o                         
  -8   2   1        521.65        472.48        19.32 o                         
  -7   2   1       5493.24       5611.65        49.30 o                         
  -6   2   1       1581.92       1574.05         8.35 o                         
  -5   2   1       2390.55       2349.67        11.07 o                         
  -4   2   1        135.99        165.94         2.31 o                         
  -3   2   1       3211.52       3053.83        12.19 o                         
  -2   2   1       4027.70       3965.87        14.87 o                         
  -1   2   1        123.95        112.90         1.92 o                         
   0   2   1      18569.81      18976.06        56.58 o                         
   1   2   1      92345.32      92306.70       289.84 o                         
   2   2   1      29870.54      30246.52        91.61 o                         
   3   2   1       9207.89       9290.71        33.84 o                         
   4   2   1       2349.65       2135.93        12.02 o                         
   5   2   1       1673.59       1807.22        11.07 o                         
   6   2   1        126.20        106.66         2.23 o                         
   7   2   1         43.62         45.22         1.58 o                         
   8   2   1       2848.37       2906.70        54.79 o                         
   9   2   1          6.65          5.31         6.97 o                         
  10   2   1        354.99        372.26        23.37 o                         
  11   2   1       1006.07       1107.99        48.32 o                         
  12   2   1        639.36        634.22        38.83 o                         
  13   2   1         20.02         38.23        19.78 o                         
 -15   3   1          3.15        -27.93        27.93 o                         
 -14   3   1        137.26        145.11        19.59 o                         
 -13   3   1         58.68         72.94        18.80 o                         
 -12   3   1        116.29        116.31        14.22 o                         
 -11   3   1         50.50         43.25         9.52 o                         
 -10   3   1         47.29         35.16         6.17 o                         
  -9   3   1         23.26         20.03         0.86 o                         
  -8   3   1        180.60        161.94         2.58 o                         
  -7   3   1         15.74          7.99         0.99 o                         
  -6   3   1          9.83          9.46         1.15 o                         
  -5   3   1       2275.50       2407.77        12.84 o                         
  -4   3   1       1501.10       1416.19         8.42 o                         
  -3   3   1        169.18        133.59         2.35 o                         
  -2   3   1      25305.83      25075.74        79.17 o                         
  -1   3   1       2545.72       2598.65        12.90 o                         
   0   3   1         16.02         26.22         1.45 o                         
   1   3   1       2455.89       2479.69        11.92 o                         
   2   3   1       2230.15       2074.33        11.95 o                         
   3   3   1       5548.42       5868.23        24.31 o                         
   4   3   1         73.49         53.81         2.36 o                         
   5   3   1        241.80        246.07         4.06 o                         
   6   3   1        880.54        838.44         7.94 o                         
   7   3   1        408.76        414.35         7.11 o                         
   8   3   1         21.42         38.28         8.16 o                         
   9   3   1       1085.35       1111.65        35.70 o                         
  10   3   1        714.84        803.70        39.86 o                         
  11   3   1         93.04         94.85        16.31 o                         
  12   3   1          3.77        -12.38        12.38 o                         
 -15   4   1        706.36        732.68        42.90 o                         
 -14   4   1       1658.83       1815.21        85.73 o                         
 -13   4   1        795.63        759.88        45.86 o                         
 -12   4   1        283.10        299.83        20.56 o                         
 -11   4   1        405.79        417.65        22.70 o                         
 -10   4   1         53.54         49.74         2.27 o                         
  -9   4   1        923.68        878.58         7.22 o                         
  -8   4   1       1832.32       1750.75        11.73 o                         
  -7   4   1       3323.31       3320.00        17.44 o                         
  -6   4   1      24150.04      25579.39        87.28 o                         
  -5   4   1       5480.13       6076.50        24.91 o                         
  -4   4   1       1523.30       1558.08         9.73 o                         
  -3   4   1        144.41        156.64         2.78 o                         
  -2   4   1        455.36        427.31         4.62 o                         
  -1   4   1      16249.74      16352.89        62.63 o                         
   0   4   1      12301.80      12196.84        47.05 o                         
   1   4   1       1101.64       1088.42         8.45 o                         
   2   4   1         39.45         53.34         1.93 o                         
   3   4   1        444.62        519.69         7.39 o                         
   4   4   1       1642.18       1681.87        16.28 o                         
   5   4   1       5291.46       5146.63        30.22 o                         
   6   4   1        130.77        132.83         4.58 o                         
   7   4   1        171.19        165.34        12.81 o                         
   8   4   1       1099.22       1091.99        51.73 o                         
   9   4   1          6.72         -1.95         8.74 o                         
  10   4   1          8.60         -9.43         9.43 o                         
  11   4   1         53.34         29.17        13.53 o                         
  12   4   1         17.57          9.04        17.68 o                         
 -16   5   1          0.21         22.00        25.01 o                         
 -15   5   1         79.48         91.31        24.74 o                         
 -14   5   1        176.89        179.71        25.16 o                         
 -13   5   1       1325.98       1281.94        50.32 o                         
 -12   5   1       1638.18       1567.33        53.15 o                         
 -11   5   1       5512.53       5485.19        79.47 o                         
 -10   5   1       1565.37       1591.50        15.72 o                         
  -9   5   1        753.89        772.41         9.95 o                         
  -8   5   1         89.25         77.89         3.73 o                         
  -7   5   1        150.56        120.46         4.45 o                         
  -6   5   1      11011.73      11492.85        58.97 o                         
  -5   5   1       2429.79       2717.38        18.23 o                         
  -4   5   1       1429.79       1708.35        13.09 o                         
  -3   5   1       2324.04       2362.62        17.06 o                         
  -2   5   1       1453.29       1541.98        13.16 o                         
  -1   5   1        104.14        129.87         4.21 o                         
   0   5   1       3602.40       3680.74        25.51 o                         
   1   5   1       1615.40       1388.45        13.72 o                         
   2   5   1      12744.50      12847.04        60.43 o                         
   3   5   1       2578.67       2601.38        19.15 o                         
   4   5   1        685.98        678.21        10.36 o                         
   5   5   1       1389.54       1330.52        15.44 o                         
   6   5   1        804.55        797.42        12.10 o                         
   7   5   1        105.56         93.88        11.97 o                         
   8   5   1        753.61        705.34        32.37 o                         
   9   5   1          8.22          8.37         9.05 o                         
  10   5   1        433.34        462.23        37.83 o                         
  11   5   1        608.46        591.28        61.67 o                         
 -16   6   1         70.84         75.03        42.30 o                         
 -15   6   1         25.70         24.49        13.94 o                         
 -14   6   1          1.43          2.96        11.49 o                         
 -13   6   1          7.36          4.21        10.09 o                         
 -12   6   1        345.50        338.75        24.68 o                         
 -11   6   1       1439.01       1382.64        20.90 o                         
 -10   6   1       3296.43       3207.04        28.07 o                         
  -9   6   1       5544.71       5441.72        36.85 o                         
  -8   6   1       2313.54       2373.43        20.28 o                         
  -7   6   1        405.85        460.50         8.46 o                         
  -6   6   1        766.27        869.48        10.93 o                         
  -5   6   1        607.20        640.36         8.41 o                         
  -4   6   1        553.32        502.77         7.19 o                         
  -3   6   1       1021.25       1018.67        11.09 o                         
  -2   6   1          2.67          6.77         2.44 o                         
  -1   6   1         10.49          4.97         2.12 o                         
   0   6   1        300.30        304.99         7.05 o                         
   1   6   1       4095.98       4300.63        31.07 o                         
   2   6   1        984.16       1077.02        13.62 o                         
   3   6   1         32.75         27.91         2.81 o                         
   4   6   1       7716.80       7914.53        50.92 o                         
   5   6   1         99.49         91.46         5.08 o                         
   6   6   1        675.57        649.32        32.54 o                         
   7   6   1       2266.60       2248.54        60.24 o                         
   8   6   1        819.19        883.80        38.72 o                         
   9   6   1          0.28          1.61        10.77 o                         
  10   6   1        172.19        219.56        28.45 o                         
 -16   7   1        112.34        137.21        44.59 o                         
 -15   7   1        338.92        348.66        33.69 o                         
 -14   7   1         65.15         74.54        15.08 o                         
 -13   7   1        213.43        197.84        20.88 o                         
 -12   7   1        525.76        522.49        27.08 o                         
 -11   7   1        127.59        118.32         5.46 o                         
 -10   7   1        304.99        302.07         8.99 o                         
  -9   7   1        180.98        155.02         5.84 o                         
  -8   7   1         83.85        107.01         4.76 o                         
  -7   7   1       1097.92       1129.21        13.86 o                         
  -6   7   1          1.36          1.31         2.04 o                         
  -5   7   1       2495.88       2514.68        20.06 o                         
  -4   7   1       2759.76       2539.79        20.53 o                         
  -3   7   1       2730.65       2589.70        22.16 o                         
  -2   7   1        434.30        476.20         9.48 o                         
  -1   7   1         80.16         82.41         3.62 o                         
   0   7   1       1493.23       1440.37        17.62 o                         
   1   7   1       1064.15        924.00        13.61 o                         
   2   7   1       1748.39       1703.38        18.33 o                         
   3   7   1        931.97        948.03        14.88 o                         
   4   7   1        357.54        371.82         9.33 o                         
   5   7   1        164.15        147.04         6.68 o                         
   6   7   1        334.83        305.76        24.48 o                         
   7   7   1         38.96         25.42         9.07 o                         
   8   7   1         10.78         13.79        15.82 o                         
   9   7   1        339.89        368.82        55.32 o                         
 -16   8   1        107.88        194.13        37.68 o                         
 -15   8   1          5.08        -10.02        14.31 o                         
 -14   8   1          3.06        -12.53        12.53 o                         
 -13   8   1        291.89        266.63        23.98 o                         
 -12   8   1        273.27        256.78        19.68 o                         
 -11   8   1          0.25          0.55         3.41 o                         
 -10   8   1        207.34        182.86         7.61 o                         
  -9   8   1        209.45        210.21         7.35 o                         
  -8   8   1       2134.46       2100.50        21.17 o                         
  -7   8   1        166.53        129.21         5.05 o                         
  -6   8   1        320.61        354.21         7.76 o                         
  -5   8   1        723.99        668.53        10.89 o                         
  -4   8   1        359.75        344.75         7.68 o                         
  -3   8   1        125.58        137.90         5.72 o                         
  -2   8   1       1962.74       1982.49        20.12 o                         
  -1   8   1       1778.44       1661.10        20.08 o                         
   0   8   1        211.63        224.12         7.25 o                         
   1   8   1        211.15        217.31         7.47 o                         
   2   8   1          3.20          1.83         3.67 o                         
   3   8   1        300.18        296.36         8.89 o                         
   4   8   1         61.93         57.80         4.82 o                         
   5   8   1        653.74        637.53        15.42 o                         
   6   8   1         65.44         59.37        12.52 o                         
   7   8   1          5.47         -0.75        20.18 o                         
   8   8   1         15.17          8.01        11.04 o                         
   9   8   1        198.94        222.48        55.39 o                         
 -16   9   1         37.12          3.03        19.58 o                         
 -15   9   1         37.35         31.80        12.39 o                         
 -14   9   1         11.17         16.34         9.93 o                         
 -13   9   1        169.59        207.94        20.38 o                         
 -12   9   1         22.98          4.73         3.69 o                         
 -11   9   1       1886.81       1720.29        24.74 o                         
 -10   9   1        662.95        633.82        14.58 o                         
  -9   9   1        907.10        860.26        17.21 o                         
  -8   9   1       1365.17       1259.50        17.80 o                         
  -7   9   1       2166.35       2177.05        24.47 o                         
  -6   9   1        902.71        896.10        14.19 o                         
  -5   9   1       7629.05       7436.44        45.87 o                         
  -4   9   1       3038.14       3039.20        29.29 o                         
  -3   9   1        440.99        455.37        10.29 o                         
  -2   9   1        200.50        207.10         6.79 o                         
  -1   9   1          9.29         11.40         3.81 o                         
   0   9   1       2352.20       2185.73        24.93 o                         
   1   9   1       1453.16       1386.82        19.87 o                         
   2   9   1        174.25        167.88         7.23 o                         
   3   9   1         17.06         16.94         3.74 o                         
   4   9   1         45.20         34.41         4.75 o                         
   5   9   1        257.72        253.92        20.24 o                         
   6   9   1        986.08       1073.54        44.95 o                         
   7   9   1        318.40        309.27        28.22 o                         
   8   9   1         99.24         96.62        37.06 o                         
 -16  10   1         25.58         86.43        35.31 o                         
 -15  10   1        106.05        113.66        18.76 o                         
 -14  10   1          3.08         10.09        12.66 o                         
 -13  10   1        177.19        239.45        20.71 o                         
 -12  10   1        175.86        145.05         7.18 o                         
 -11  10   1         81.13         72.96         5.80 o                         
 -10  10   1         16.32          1.63         4.16 o                         
  -9  10   1        533.10        519.29        13.21 o                         
  -8  10   1        255.07        288.43         9.99 o                         
  -7  10   1        325.37        319.26         8.98 o                         
  -6  10   1       5044.44       5094.70        40.45 o                         
  -5  10   1       5736.81       5799.27        42.35 o                         
  -4  10   1        655.57        654.63        12.99 o                         
  -3  10   1        540.09        567.89        11.36 o                         
  -2  10   1        677.36        643.17        11.85 o                         
  -1  10   1         15.63         10.31         4.08 o                         
   0  10   1       1517.90       1509.54        21.60 o                         
   1  10   1        294.45        307.09        10.06 o                         
   2  10   1        591.81        550.11        13.44 o                         
   3  10   1         81.95         69.87         5.81 o                         
   4  10   1        621.89        642.44        16.75 o                         
   5  10   1        811.42        826.50        36.57 o                         
   6  10   1        282.98        264.69        26.96 o                         
   7  10   1         40.78          2.70        16.89 o                         
 -16  11   1        119.13        134.21        47.61 o                         
 -15  11   1          7.91        -19.87        20.49 o                         
 -14  11   1        359.06        383.88        30.57 o                         
 -13  11   1       1191.00       1143.31        44.54 o                         
 -12  11   1        343.65        300.38        10.71 o                         
 -11  11   1         26.49         15.22         4.48 o                         
 -10  11   1          4.80          0.03         4.39 o                         
  -9  11   1        550.98        528.28        14.74 o                         
  -8  11   1        623.90        612.59        15.04 o                         
  -7  11   1        150.98        129.76         6.89 o                         
  -6  11   1        220.22        207.89         8.52 o                         
  -5  11   1        312.95        306.54        10.62 o                         
  -4  11   1       6197.32       6278.76        56.61 o                         
  -3  11   1       8323.82       8435.67        61.12 o                         
  -2  11   1       2736.03       2608.36        29.56 o                         
  -1  11   1         18.99         -1.98         4.22 o                         
   0  11   1         12.93         10.70         4.54 o                         
   1  11   1        193.16        185.30         8.40 o                         
   2  11   1         35.43         31.30         5.28 o                         
   3  11   1        312.02        297.68        11.33 o                         
   4  11   1          5.93          1.52         9.67 o                         
   5  11   1        119.00         88.57        15.83 o                         
   6  11   1          1.68         17.50        18.80 o                         
 -15  12   1       1327.13       1366.10        92.27 o                         
 -14  12   1       4896.23       5139.27       117.09 o                         
 -13  12   1       1505.05       1539.16        26.56 o                         
 -12  12   1         23.24         24.67         5.24 o                         
 -11  12   1         23.92         15.28         5.13 o                         
 -10  12   1         12.24          1.91         5.07 o                         
  -9  12   1        248.93        257.33        10.94 o                         
  -8  12   1         18.39         12.52         4.74 o                         
  -7  12   1          4.53         -5.32         5.32 o                         
  -6  12   1        897.30        863.09        18.02 o                         
  -5  12   1        579.91        553.80        14.96 o                         
  -4  12   1         79.54         75.10         6.13 o                         
  -3  12   1          6.37          5.84         4.82 o                         
  -2  12   1        277.92        281.71        10.05 o                         
  -1  12   1        142.78        133.75         7.85 o                         
   0  12   1       1137.57       1107.52        22.01 o                         
   1  12   1        266.19        265.98        10.85 o                         
   2  12   1         68.42         45.93         5.58 o                         
   3  12   1          1.32         -5.11         8.80 o                         
   4  12   1         21.67         21.87        11.26 o                         
   5  12   1        213.14        209.78        52.57 o                         
 -15  13   1        121.82        139.18        42.28 o                         
 -14  13   1         10.94         16.80        11.56 o                         
 -13  13   1        981.44       1007.50        22.32 o                         
 -12  13   1       1970.29       1991.93        31.71 o                         
 -11  13   1       1237.45       1200.01        25.47 o                         
 -10  13   1         48.51         59.72         6.81 o                         
  -9  13   1        378.95        368.23        14.81 o                         
  -8  13   1        169.68        162.70        10.19 o                         
  -7  13   1       1031.05       1000.09        26.06 o                         
  -6  13   1        785.66        819.64        20.74 o                         
  -5  13   1        113.35        117.81         7.84 o                         
  -4  13   1         76.28         58.03         5.97 o                         
  -3  13   1         99.92         89.09         6.63 o                         
  -2  13   1        654.44        649.83        17.27 o                         
  -1  13   1        493.25        504.89        15.46 o                         
   0  13   1          8.29         -5.38         5.38 o                         
   1  13   1        406.28        425.37        15.05 o                         
   2  13   1        147.70        144.42         9.11 o                         
   3  13   1         14.53         14.80        16.01 o                         
 -15  14   1         74.89         33.73        19.26 o                         
 -14  14   1        541.94        612.66        49.78 o                         
 -13  14   1        110.01         93.19         9.83 o                         
 -12  14   1          0.18         -5.83         5.83 o                         
 -11  14   1        378.88        388.75        15.00 o                         
 -10  14   1        981.41       1033.65        24.46 o                         
  -9  14   1       1580.26       1644.77        32.85 o                         
  -8  14   1        184.59        194.47        11.88 o                         
  -7  14   1          0.25         -2.09         5.99 o                         
  -6  14   1        205.40        194.24        10.69 o                         
  -5  14   1        475.81        512.41        16.27 o                         
  -4  14   1         11.01         -2.59         4.95 o                         
  -3  14   1        282.23        290.68        11.97 o                         
  -2  14   1        581.53        585.11        17.21 o                         
  -1  14   1          3.23         -5.78         5.78 o                         
   0  14   1        536.80        573.97        17.86 o                         
   1  14   1         50.64         34.72         6.43 o                         
   2  14   1          2.67        -15.88        22.43 o                         
 -14  15   1         24.47          5.23        17.16 o                         
 -13  15   1          0.98         -6.31         6.31 o                         
 -12  15   1          0.55         -6.09         6.09 o                         
 -11  15   1        841.84        867.37        23.05 o                         
 -10  15   1       1361.89       1451.79        29.00 o                         
  -9  15   1        880.13        942.61        23.32 o                         
  -8  15   1        304.28        286.62        14.07 o                         
  -7  15   1        473.24        493.22        17.69 o                         
  -6  15   1        141.84        132.23         9.44 o                         
  -5  15   1        430.91        423.16        16.06 o                         
  -4  15   1        604.74        637.61        20.50 o                         
  -3  15   1         75.57         86.02         8.20 o                         
  -2  15   1          3.82         -3.13         6.32 o                         
  -1  15   1        148.81        166.46        10.34 o                         
   0  15   1        260.13        199.81        13.02 o                         
 -13  16   1        117.77         83.04         9.32 o                         
 -12  16   1        147.16        126.84        10.91 o                         
 -11  16   1         20.54         15.95         6.49 o                         
 -10  16   1          2.57          1.71         6.51 o                         
  -9  16   1        294.83        272.68        13.57 o                         
  -8  16   1        465.69        460.42        19.06 o                         
  -7  16   1          9.16         -1.05         6.64 o                         
  -6  16   1        450.77        466.06        17.50 o                         
  -5  16   1        330.38        351.15        15.77 o                         
  -4  16   1         15.84         14.75         8.16 o                         
  -3  16   1          3.79          6.21         8.10 o                         
  -2  16   1          0.69         -3.27         7.96 o                         
 -11  17   1         21.39         33.31        34.14 o                         
 -10  17   1          2.41         16.82        21.02 o                         
  -9  17   1         89.29         88.00        26.88 o                         
  -8  17   1        230.57        238.38        42.82 o                         
  -7  17   1        208.95        262.36        30.77 o                         
  -6  17   1        293.77        252.65        29.74 o                         
  -5  17   1        141.11        135.10        26.98 o                         
  -4  17   1        103.92         42.89        21.09 o                         
   4 -17   2        370.57        417.20        37.35 o                         
   5 -17   2        533.62        554.19        46.94 o                         
   6 -17   2        276.15        250.97        24.32 o                         
   7 -17   2         11.89          7.59        14.13 o                         
   8 -17   2        117.14        105.54        28.25 o                         
   9 -17   2        183.89        217.73        55.27 o                         
  10 -17   2         24.54         82.94        37.60 o                         
   1 -16   2       1035.84       1016.24        27.70 o                         
   2 -16   2        607.74        608.60        20.72 o                         
   3 -16   2         53.70         44.00         6.65 o                         
   4 -16   2        272.34        284.26        13.42 o                         
   5 -16   2        285.51        277.54        14.43 o                         
   6 -16   2         78.58         66.77         7.42 o                         
   7 -16   2        392.81        406.16        16.07 o                         
   8 -16   2         37.33         16.44         6.79 o                         
   9 -16   2         53.73         47.08         7.43 o                         
  10 -16   2        125.42        105.60         9.88 o                         
  11 -16   2        135.88        137.35        11.11 o                         
  12 -16   2          5.60          1.80         7.52 o                         
  -1 -15   2        155.07        140.61         9.80 o                         
   0 -15   2          0.37         -6.45         6.45 o                         
   1 -15   2         98.69         76.92         8.66 o                         
   2 -15   2        332.49        346.84        13.44 o                         
   3 -15   2       1315.82       1346.57        26.44 o                         
   4 -15   2       3566.90       3558.50        46.27 o                         
   5 -15   2       3323.05       3525.72        45.83 o                         
   6 -15   2        208.93        198.56        11.01 o                         
   7 -15   2        316.25        302.39        14.02 o                         
   8 -15   2        593.50        618.37        20.57 o                         
   9 -15   2        284.72        306.74        14.24 o                         
  10 -15   2        228.22        239.69        12.97 o                         
  11 -15   2        154.50        185.88        11.57 o                         
  12 -15   2        208.00        255.81        13.69 o                         
  13 -15   2         37.79         16.56         6.60 o                         
  -2 -14   2        203.82        183.09        26.59 o                         
  -1 -14   2        235.47        238.45        11.55 o                         
   0 -14   2        145.68        129.49         8.07 o                         
   1 -14   2          1.41         -3.87         5.04 o                         
   2 -14   2         59.97         50.37         6.22 o                         
   3 -14   2        424.52        425.09        14.09 o                         
   4 -14   2        546.68        564.73        16.54 o                         
   5 -14   2         39.81         33.39         6.05 o                         
   6 -14   2        383.46        381.34        15.79 o                         
   7 -14   2        545.25        589.41        18.39 o                         
   8 -14   2         59.91         55.76         6.85 o                         
   9 -14   2        291.12        283.54        13.37 o                         
  10 -14   2         21.79         16.31         6.63 o                         
  11 -14   2          6.15          2.85         6.26 o                         
  12 -14   2          2.56         -2.12         7.17 o                         
  13 -14   2          3.37          1.61         5.82 o                         
  14 -14   2          0.43          0.55        16.25 o                         
  -4 -13   2        540.89        529.69        83.65 o                         
  -3 -13   2        555.36        595.58        33.72 o                         
  -2 -13   2         81.87         59.44         5.91 o                         
  -1 -13   2        376.53        367.62        13.30 o                         
   0 -13   2       1012.04       1014.11        21.09 o                         
   1 -13   2       1037.24        988.17        21.42 o                         
   2 -13   2         38.00         34.73         5.73 o                         
   3 -13   2        424.74        374.88        12.67 o                         
   4 -13   2        848.44        821.69        18.43 o                         
   5 -13   2          6.86         -0.30         5.26 o                         
   6 -13   2        276.95        264.87        10.86 o                         
   7 -13   2        129.54        108.50         7.29 o                         
   8 -13   2         91.13         76.33         6.66 o                         
   9 -13   2        245.02        268.06        11.20 o                         
  10 -13   2        241.07        237.85        11.08 o                         
  11 -13   2        247.77        246.50        12.10 o                         
  12 -13   2          0.20         -2.01         5.85 o                         
  13 -13   2        340.43        310.80        13.69 o                         
  14 -13   2         96.14        110.19        19.77 o                         
  15 -13   2         50.10         71.58        38.99 o                         
  -5 -12   2        843.41        848.82       107.42 o                         
  -4 -12   2        207.64        222.06        22.13 o                         
  -3 -12   2        391.77        468.56        14.31 o                         
  -2 -12   2        712.90        730.64        17.82 o                         
  -1 -12   2       2504.45       2471.74        32.33 o                         
   0 -12   2        148.53        154.76         8.63 o                         
   1 -12   2       1080.46       1048.93        20.58 o                         
   2 -12   2         22.19         28.12         5.33 o                         
   3 -12   2        211.83        205.80         9.08 o                         
   4 -12   2        129.30        117.03         6.94 o                         
   5 -12   2        288.63        272.44        10.17 o                         
   6 -12   2        290.25        264.62        10.39 o                         
   7 -12   2       1238.34       1228.14        21.08 o                         
   8 -12   2       4191.73       4148.85        41.95 o                         
   9 -12   2        561.60        544.87        14.49 o                         
  10 -12   2          3.17         -0.92         4.68 o                         
  11 -12   2        311.15        339.67        12.52 o                         
  12 -12   2        101.45         94.38         7.41 o                         
  13 -12   2          4.69         -1.05         6.02 o                         
  14 -12   2        309.04        299.14        30.74 o                         
  15 -12   2         30.87         68.59        30.72 o                         
  -6 -11   2        169.50        242.87        43.20 o                         
  -5 -11   2         94.70        120.43        16.02 o                         
  -4 -11   2        112.26         65.18        13.55 o                         
  -3 -11   2        167.28        170.32         8.14 o                         
  -2 -11   2         21.59         14.15         4.31 o                         
  -1 -11   2         20.99         18.94         4.72 o                         
   0 -11   2        360.83        377.66        12.79 o                         
   1 -11   2       2100.37       2122.75        28.49 o                         
   2 -11   2       3394.15       3335.55        35.33 o                         
   3 -11   2       1593.97       1543.88        23.01 o                         
   4 -11   2        343.21        333.38        10.13 o                         
   5 -11   2       2427.59       2422.52        26.24 o                         
   6 -11   2        296.85        293.86         8.85 o                         
   7 -11   2       2101.13       2055.09        25.17 o                         
   8 -11   2       1774.17       1796.29        24.19 o                         
   9 -11   2        260.39        246.08         9.59 o                         
  10 -11   2        142.94        125.16         7.32 o                         
  11 -11   2         53.87         38.68         5.25 o                         
  12 -11   2       1657.78       1679.12        27.69 o                         
  13 -11   2       1298.36       1457.67        57.61 o                         
  14 -11   2       1439.62       1459.74        68.02 o                         
  15 -11   2        851.55        955.74        65.53 o                         
  -7 -10   2        639.98        713.97        69.86 o                         
  -6 -10   2         68.40         70.45        12.51 o                         
  -5 -10   2        206.55        206.18        19.41 o                         
  -4 -10   2         31.53         22.99         4.02 o                         
  -3 -10   2          2.56         -4.02         4.02 o                         
  -2 -10   2        434.26        419.73        11.57 o                         
  -1 -10   2       1839.55       1790.51        26.80 o                         
   0 -10   2        539.93        594.96        14.62 o                         
   1 -10   2       1619.98       1593.33        22.12 o                         
   2 -10   2        592.35        630.41        13.97 o                         
   3 -10   2       1631.08       1665.93        21.34 o                         
   4 -10   2         16.78         25.44         3.96 o                         
   5 -10   2         18.13         13.95         3.46 o                         
   6 -10   2          0.20          5.07         3.12 o                         
   7 -10   2        524.46        525.27        11.89 o                         
   8 -10   2        110.56        108.29         5.73 o                         
   9 -10   2       2040.72       2000.37        24.67 o                         
  10 -10   2       2023.47       2013.02        27.22 o                         
  11 -10   2          0.40          4.29         3.90 o                         
  12 -10   2          9.38         12.91         4.25 o                         
  13 -10   2          0.98        -13.03        13.03 o                         
  14 -10   2          0.78         -4.09        11.92 o                         
  15 -10   2        110.88        112.75        21.35 o                         
  -8  -9   2        171.39        184.25        36.66 o                         
  -7  -9   2        279.13        304.74        23.48 o                         
  -6  -9   2        266.81        278.11        21.71 o                         
  -5  -9   2         33.67         30.17        10.12 o                         
  -4  -9   2        403.44        387.35        10.90 o                         
  -3  -9   2        788.02        776.07        14.88 o                         
  -2  -9   2       3908.95       3871.85        43.05 o                         
  -1  -9   2        694.91        735.17        15.49 o                         
   0  -9   2        331.41        353.37        10.24 o                         
   1  -9   2        265.34        246.97         7.90 o                         
   2  -9   2          4.22          0.48         2.03 o                         
   3  -9   2        101.44         73.54         5.01 o                         
   4  -9   2         22.19         25.84         3.77 o                         
   5  -9   2        119.66        120.68         5.36 o                         
   6  -9   2        776.22        696.36        12.38 o                         
   7  -9   2          9.25          3.43         3.05 o                         
   8  -9   2        821.05        761.79        13.58 o                         
   9  -9   2       1561.36       1489.42        20.14 o                         
  10  -9   2       3708.31       3766.08        35.62 o                         
  11  -9   2        909.62        937.05        17.94 o                         
  12  -9   2       2536.27       2634.73        31.21 o                         
  13  -9   2        831.97        833.20        37.02 o                         
  14  -9   2        106.07         88.96        17.82 o                         
  15  -9   2        110.91        112.09        21.50 o                         
  -9  -8   2         11.43         -1.78        17.45 o                         
  -8  -8   2       1001.42       1058.13        51.16 o                         
  -7  -8   2         11.90          0.11        12.47 o                         
  -6  -8   2          2.57         -3.82         9.39 o                         
  -5  -8   2         14.78          8.84         3.23 o                         
  -4  -8   2        271.82        278.20         8.45 o                         
  -3  -8   2        488.17        507.06        12.11 o                         
  -2  -8   2          0.22         -3.72         3.72 o                         
  -1  -8   2        115.43        127.64         5.39 o                         
   0  -8   2       1503.21       1588.05        17.39 o                         
   1  -8   2       1792.17       1905.72        20.33 o                         
   2  -8   2         98.75        111.65         5.01 o                         
   3  -8   2        266.79        302.82         8.40 o                         
   4  -8   2        104.93        127.21         5.52 o                         
   5  -8   2         93.22        101.58         4.33 o                         
   6  -8   2         47.64         41.21         3.62 o                         
   7  -8   2        471.95        441.32         9.21 o                         
   8  -8   2         39.17         22.79         3.43 o                         
   9  -8   2        138.60        140.35         6.34 o                         
  10  -8   2        180.01        171.15         7.43 o                         
  11  -8   2         12.30         13.89         3.71 o                         
  12  -8   2        194.40        198.93        17.79 o                         
  13  -8   2        258.49        229.31        22.83 o                         
  14  -8   2        343.31        323.62        31.39 o                         
  15  -8   2         50.65         46.72        16.34 o                         
 -10  -7   2         85.03         55.39        30.66 o                         
  -9  -7   2        165.88        224.33        23.89 o                         
  -8  -7   2          0.05          7.31        10.51 o                         
  -7  -7   2         24.73         12.94        11.39 o                         
  -6  -7   2         89.85         91.57        13.71 o                         
  -5  -7   2       1023.52       1049.20        15.95 o                         
  -4  -7   2       1451.65       1424.17        18.09 o                         
  -3  -7   2        722.54        698.54        12.98 o                         
  -2  -7   2       3403.67       3448.37        30.53 o                         
  -1  -7   2       3365.34       3675.86        28.09 o                         
   0  -7   2       1309.39       1262.05        13.75 o                         
   1  -7   2       3884.10       3684.19        27.04 o                         
   2  -7   2        975.48        914.52        13.18 o                         
   3  -7   2       2816.89       2871.23        25.89 o                         
   4  -7   2       3510.69       3527.42        26.18 o                         
   5  -7   2        266.79        263.50         6.83 o                         
   6  -7   2          4.06          3.54         2.67 o                         
   7  -7   2          4.16          3.60         2.00 o                         
   8  -7   2        248.37        242.68         7.43 o                         
   9  -7   2        140.68        144.85         6.05 o                         
  10  -7   2         13.79         14.44         3.37 o                         
  11  -7   2        133.99        135.92         5.91 o                         
  12  -7   2        383.80        377.36        23.63 o                         
  13  -7   2          0.47          3.55        13.10 o                         
  14  -7   2          3.82         -3.27        11.79 o                         
  15  -7   2          4.51          0.86        14.84 o                         
 -11  -6   2        461.50        504.69        83.83 o                         
 -10  -6   2          6.78        -10.35        11.29 o                         
  -9  -6   2          1.49          6.69        11.53 o                         
  -8  -6   2         35.48         35.10        11.65 o                         
  -7  -6   2        435.89        457.83        22.67 o                         
  -6  -6   2        267.09        281.07         7.53 o                         
  -5  -6   2          0.22          1.71         2.40 o                         
  -4  -6   2        859.08        768.81        11.56 o                         
  -3  -6   2         71.84         52.11         3.48 o                         
  -2  -6   2        928.23       1053.46        12.77 o                         
  -1  -6   2         14.00          7.44         2.19 o                         
   0  -6   2       1123.92       1089.47        12.52 o                         
   1  -6   2         38.21         58.43         3.53 o                         
   2  -6   2       1241.89       1544.30        16.99 o                         
   3  -6   2       3249.38       3608.20        25.06 o                         
   4  -6   2       1524.10       1636.46        15.87 o                         
   5  -6   2       1183.63       1380.55        14.92 o                         
   6  -6   2       2296.53       2291.46        20.32 o                         
   7  -6   2        347.86        345.15         8.08 o                         
   8  -6   2        758.97        723.25        12.99 o                         
   9  -6   2        190.31        226.22         6.45 o                         
  10  -6   2       3032.59       3061.17        27.44 o                         
  11  -6   2       1347.77       1369.12        42.25 o                         
  12  -6   2          0.17          0.15        11.18 o                         
  13  -6   2          3.83         17.25        12.34 o                         
  14  -6   2         10.95         11.98        14.41 o                         
  15  -6   2        163.86        131.91        34.88 o                         
 -11  -5   2        701.28        675.20        59.44 o                         
 -10  -5   2        382.03        440.29        36.59 o                         
  -9  -5   2        719.33        661.09        37.09 o                         
  -8  -5   2       1236.82       1241.47        39.79 o                         
  -7  -5   2        169.24        153.17        18.04 o                         
  -6  -5   2       1198.45       1207.92        14.48 o                         
  -5  -5   2         97.27         94.65         3.88 o                         
  -4  -5   2        694.29        667.80        10.40 o                         
  -3  -5   2       1221.76       1153.39        13.55 o                         
  -2  -5   2       4051.20       3942.46        25.89 o                         
  -1  -5   2         31.52         19.04         1.99 o                         
   0  -5   2         38.25         31.50         2.43 o                         
   1  -5   2        262.64        217.95         5.47 o                         
   2  -5   2        563.70        606.76         9.75 o                         
   3  -5   2       1028.50        984.05        10.53 o                         
   4  -5   2        173.15        119.32         4.05 o                         
   5  -5   2         37.12         27.33         2.26 o                         
   6  -5   2         56.33         51.32         3.27 o                         
   7  -5   2        277.20        321.77         7.19 o                         
   8  -5   2        113.56        110.40         4.02 o                         
   9  -5   2        221.45        250.35         6.61 o                         
  10  -5   2        320.44        331.55         7.29 o                         
  11  -5   2        847.19        816.50        31.55 o                         
  12  -5   2          1.72        -11.00        11.00 o                         
  13  -5   2        186.41        204.88        23.72 o                         
  14  -5   2        260.41        305.07        35.51 o                         
  15  -5   2        702.13        741.02        56.33 o                         
 -12  -4   2        468.40        500.48        45.52 o                         
 -11  -4   2        112.66        129.56        32.14 o                         
 -10  -4   2        181.82        169.78        19.34 o                         
  -9  -4   2          3.60          7.93         7.54 o                         
  -8  -4   2         71.63         57.78         8.43 o                         
  -7  -4   2        354.59        335.75        16.07 o                         
  -6  -4   2        188.07        177.43         4.39 o                         
  -5  -4   2        137.27        124.49         2.93 o                         
  -4  -4   2        203.54        206.94         3.82 o                         
  -3  -4   2       1464.35       1628.73        11.16 o                         
  -2  -4   2        200.77        207.40         3.73 o                         
  -1  -4   2        418.22        283.90         3.97 o                         
   0  -4   2       3892.91       3562.77        17.39 o                         
   1  -4   2      21272.40      21273.00        82.64 o                         
   2  -4   2       1187.53       1107.42         8.53 o                         
   3  -4   2          0.32         17.99         2.86 o                         
   4  -4   2        922.40        989.73         8.62 o                         
   5  -4   2        393.74        390.88         5.26 o                         
   6  -4   2       1639.69       1533.78        14.37 o                         
   7  -4   2         42.80         31.01         2.28 o                         
   8  -4   2        981.24        995.45        10.30 o                         
   9  -4   2        835.11        854.22        10.07 o                         
  10  -4   2       2691.22       2791.73        23.38 o                         
  11  -4   2        368.47        379.82        23.77 o                         
  12  -4   2         74.07         63.44        20.11 o                         
  13  -4   2        237.31        237.24        35.53 o                         
  14  -4   2        216.25        270.99        29.52 o                         
  15  -4   2          9.00         28.95        23.70 o                         
 -12  -3   2        467.80        458.07        36.32 o                         
 -11  -3   2        619.29        662.55        42.55 o                         
 -10  -3   2         83.42         81.75        11.82 o                         
  -9  -3   2         27.09         21.84         7.37 o                         
  -8  -3   2         14.61          5.62         6.27 o                         
  -7  -3   2       6613.11       6156.49        65.61 o                         
  -6  -3   2        180.24        161.33         2.73 o                         
  -5  -3   2        335.47        333.18         4.66 o                         
  -4  -3   2        220.70        198.03         3.28 o                         
  -3  -3   2       2506.72       2698.60        13.74 o                         
  -2  -3   2       2940.54       2969.89        13.96 o                         
  -1  -3   2        662.64        693.84         5.63 o                         
   0  -3   2       4571.37       4686.12        18.87 o                         
   1  -3   2          5.19          1.73         1.24 o                         
   2  -3   2       1236.24       1215.77         8.05 o                         
   3  -3   2       9679.96       9454.76        35.45 o                         
   4  -3   2        328.09        340.72         4.41 o                         
   5  -3   2       5045.92       4902.31        23.37 o                         
   6  -3   2       8515.71       8214.88        34.19 o                         
   7  -3   2       1769.51       1676.80        10.73 o                         
   8  -3   2       1060.63       1062.42         8.38 o                         
   9  -3   2        155.51        137.38         3.79 o                         
  10  -3   2          4.05          2.94         7.66 o                         
  11  -3   2        404.59        371.03        24.26 o                         
  12  -3   2         34.04         47.63        10.96 o                         
  13  -3   2         82.71         80.28        16.12 o                         
  14  -3   2         39.32         28.98        13.96 o                         
  15  -3   2        136.88        162.25        44.88 o                         
 -13  -2   2          0.38          1.69        22.12 o                         
 -12  -2   2        143.32        127.83        20.17 o                         
 -11  -2   2        233.67        219.24        18.99 o                         
 -10  -2   2        102.60        103.82        10.87 o                         
  -9  -2   2        417.33        418.25        19.53 o                         
  -8  -2   2       4502.91       4471.22        56.54 o                         
  -7  -2   2        331.10        326.79        14.68 o                         
  -6  -2   2        476.46        387.90         3.81 o                         
  -5  -2   2       1477.99       1437.20         8.16 o                         
  -4  -2   2       1209.06       1318.86         7.90 o                         
  -3  -2   2        272.75        310.68         3.46 o                         
  -2  -2   2        116.05        116.62         2.01 o                         
  -1  -2   2         85.07        107.69         1.87 o                         
   0  -2   2        140.90        120.19         2.11 o                         
   1  -2   2      11197.47      11355.17        39.57 o                         
   2  -2   2        141.06        113.52         2.05 o                         
   3  -2   2       1089.50       1261.49         8.09 o                         
   4  -2   2         25.13         34.89         1.56 o                         
   5  -2   2       1116.30       1038.11         7.62 o                         
   6  -2   2         65.70         69.53         1.99 o                         
   7  -2   2       2060.77       2161.42        12.54 o                         
   8  -2   2       7091.74       7022.21        28.44 o                         
   9  -2   2       9379.86       9493.04        45.13 o                         
  10  -2   2        305.10        317.15        21.78 o                         
  11  -2   2        144.05        122.54        13.75 o                         
  12  -2   2          0.52         -3.71         8.68 o                         
  13  -2   2          3.95        -11.22        11.22 o                         
  14  -2   2         11.43          4.24        20.86 o                         
 -14  -1   2          8.12        -28.72        28.72 o                         
 -13  -1   2         18.69         17.90        17.20 o                         
 -12  -1   2         25.10         22.85         9.14 o                         
 -11  -1   2        704.87        698.18        27.46 o                         
 -10  -1   2       1516.88       1524.20        34.80 o                         
  -9  -1   2       2694.08       2624.86        47.06 o                         
  -8  -1   2        691.74        635.17        18.31 o                         
  -7  -1   2         33.51         46.33         5.62 o                         
  -6  -1   2       1784.04       1870.12        29.19 o                         
  -5  -1   2         45.01         42.04         5.16 o                         
  -4  -1   2       3972.84       3618.20        24.70 o                         
  -3  -1   2       7245.25       6768.07        22.12 o                         
  -2  -1   2       3104.72       2953.60        11.37 o                         
  -1  -1   2       1918.57       1961.88         8.62 o                         
   0  -1   2         11.32         29.44         1.54 o                         
   1  -1   2        256.56        260.10         2.70 o                         
   2  -1   2       3950.74       4044.99        15.76 o                         
   3  -1   2      13147.18      12813.26        41.64 o                         
   4  -1   2       2500.10       2221.21        10.92 o                         
   5  -1   2       9146.88       9392.45        33.68 o                         
   6  -1   2       1575.50       1491.13         9.14 o                         
   7  -1   2       3452.24       3535.78        15.43 o                         
   8  -1   2        664.10        662.08         5.07 o                         
   9  -1   2       2867.77       2742.01        52.51 o                         
  10  -1   2       4343.18       4269.22        92.05 o                         
  11  -1   2       2638.36       2736.01        70.83 o                         
  12  -1   2       1282.99       1305.82        50.64 o                         
  13  -1   2        182.17        154.29        26.77 o                         
  14  -1   2         46.67          7.73        33.89 o                         
 -14   0   2        220.02        157.21        44.28 o                         
 -13   0   2        147.15        126.47        19.00 o                         
 -12   0   2         20.13          6.01         7.18 o                         
 -11   0   2        170.58        158.82        12.47 o                         
 -10   0   2        130.35        133.68        10.94 o                         
  -9   0   2        505.28        530.77        21.62 o                         
  -8   0   2       1421.48       1328.62        28.70 o                         
  -7   0   2       3883.19       4040.00        54.53 o                         
  -6   0   2       2605.09       2556.10        38.43 o                         
  -5   0   2        177.30        209.03         7.49 o                         
  -4   0   2        430.37        495.84         8.73 o                         
  -3   0   2       1843.24       1852.40        13.86 o                         
  -2   0   2        358.59        340.54         2.30 o                         
  -1   0   2       1959.17       2043.64        10.42 o                         
   0   0   2         10.75         25.37         5.44 o                         
   1   0   2      14196.02      14325.91        42.22 o                         
   2   0   2      34314.53      34788.60       104.15 o                         
   3   0   2        521.44        486.59         4.05 o                         
   4   0   2       4644.45       4750.38        19.06 o                         
   5   0   2        441.40        430.08         4.24 o                         
   6   0   2       3113.30       3145.20        14.75 o                         
   7   0   2       1292.95       1180.47         7.61 o                         
   8   0   2        847.77        763.36        10.53 o                         
   9   0   2       2902.85       2740.83        46.72 o                         
  10   0   2       1062.32       1101.84        33.21 o                         
  11   0   2        938.69        878.34        34.11 o                         
  12   0   2          0.38         -2.47         9.97 o                         
  13   0   2         68.94         30.25        13.09 o                         
 -14   1   2        138.53        102.04        82.55 o                         
 -13   1   2         17.47        -11.30        11.30 o                         
 -12   1   2         33.97         35.33         8.05 o                         
 -11   1   2        303.78        298.44        16.42 o                         
 -10   1   2       1048.87       1042.44        27.92 o                         
  -9   1   2        112.38         87.52         9.31 o                         
  -8   1   2       1642.37       1634.41        27.84 o                         
  -7   1   2        433.21        412.40        11.70 o                         
  -6   1   2       3963.83       3997.86        40.76 o                         
  -5   1   2       9032.68       8655.71        66.37 o                         
  -4   1   2      10953.28      10483.04        41.05 o                         
  -3   1   2      13491.67      13694.54        39.50 o                         
  -2   1   2         57.42         76.81         1.36 o                         
  -1   1   2       1029.57       1095.51         8.05 o                         
   0   1   2        750.28        735.47         4.68 o                         
   1   1   2       3427.08       3389.95        12.96 o                         
   2   1   2      67567.67      67376.58       183.40 o                         
   3   1   2       3639.00       3932.63        15.99 o                         
   4   1   2       5497.30       5700.04        22.16 o                         
   5   1   2          9.75         28.30         1.32 o                         
   6   1   2         61.87         71.85         1.96 o                         
   7   1   2        158.57        134.64         2.43 o                         
   8   1   2        621.25        634.42        22.41 o                         
   9   1   2          2.40          5.42         6.85 o                         
  10   1   2          1.31          1.58         7.33 o                         
  11   1   2         16.40         26.65        10.78 o                         
  12   1   2        173.40        161.44        24.05 o                         
  13   1   2        280.56        245.82        28.82 o                         
 -15   2   2        222.64        177.13        49.53 o                         
 -14   2   2        150.87        155.65        22.41 o                         
 -13   2   2        185.54        185.22        16.91 o                         
 -12   2   2         22.19         16.59         8.58 o                         
 -11   2   2         93.08        101.40        10.56 o                         
 -10   2   2        476.17        454.54        20.06 o                         
  -9   2   2       1532.86       1586.66        29.79 o                         
  -8   2   2        350.20        348.94        13.70 o                         
  -7   2   2       2164.29       2066.60        28.81 o                         
  -6   2   2          7.39         17.79         1.01 o                         
  -5   2   2       4981.72       4720.91        18.52 o                         
  -4   2   2       2834.33       2787.12        11.91 o                         
  -3   2   2       1955.90       1950.19         8.96 o                         
  -2   2   2       3193.42       3344.81        13.41 o                         
  -1   2   2       7329.07       7375.32        25.23 o                         
   0   2   2          0.32          5.83         1.04 o                         
   1   2   2       5863.92       5942.09        21.33 o                         
   2   2   2      57330.21      58572.88       203.87 o                         
   3   2   2       4109.88       4537.98        19.12 o                         
   4   2   2          1.99          5.22         1.09 o                         
   5   2   2        444.93        443.93         5.33 o                         
   6   2   2        141.14        142.04         2.90 o                         
   7   2   2         51.10         49.12         2.70 o                         
   8   2   2          4.37         10.92         6.25 o                         
   9   2   2        330.16        343.60        19.33 o                         
  10   2   2        371.96        322.43        25.68 o                         
  11   2   2        100.38         95.16        16.24 o                         
  12   2   2         19.20         10.73        12.31 o                         
  13   2   2        312.86        322.43        46.23 o                         
 -15   3   2        237.77        256.99        34.09 o                         
 -14   3   2        322.67        314.38        24.66 o                         
 -13   3   2        879.94        892.59        42.37 o                         
 -12   3   2        174.14        196.13        19.90 o                         
 -11   3   2        141.60        164.02        17.26 o                         
 -10   3   2         63.74         41.13         6.20 o                         
  -9   3   2          7.02          1.87         4.52 o                         
  -8   3   2        724.73        684.13         5.51 o                         
  -7   3   2       2240.99       2328.20        12.09 o                         
  -6   3   2       2019.21       2158.49        11.93 o                         
  -5   3   2      12371.66      13202.34        45.72 o                         
  -4   3   2          0.91          5.60         1.12 o                         
  -3   3   2       1936.31       2037.78        10.54 o                         
  -2   3   2       9972.36       9859.58        34.94 o                         
  -1   3   2        600.75        654.17         5.49 o                         
   0   3   2        385.73        364.13         3.83 o                         
   1   3   2       2646.20       2630.59        13.09 o                         
   2   3   2       1307.21       1223.68         8.77 o                         
   3   3   2       6795.45       7121.28        29.47 o                         
   4   3   2       1700.27       1642.06        10.95 o                         
   5   3   2        197.06        211.76         4.07 o                         
   6   3   2        227.71        238.73         4.23 o                         
   7   3   2        183.96        189.67         5.01 o                         
   8   3   2       2136.62       2101.89        47.14 o                         
   9   3   2        765.96        852.77        34.91 o                         
  10   3   2         11.04          7.79        10.37 o                         
  11   3   2         91.87        104.04        16.36 o                         
  12   3   2         22.34         16.47        11.84 o                         
 -15   4   2         77.76         95.65        18.88 o                         
 -14   4   2         26.88         18.46        14.94 o                         
 -13   4   2        245.85        268.17        31.61 o                         
 -12   4   2        153.45        144.38        14.94 o                         
 -11   4   2          1.54         13.82         8.35 o                         
 -10   4   2         68.70         75.63         2.51 o                         
  -9   4   2        534.04        546.37         5.78 o                         
  -8   4   2          1.05         -1.24         1.24 o                         
  -7   4   2        281.28        261.90         4.13 o                         
  -6   4   2       4865.86       5489.03        24.58 o                         
  -5   4   2       6479.39       6501.39        27.06 o                         
  -4   4   2       1048.90       1033.68         8.05 o                         
  -3   4   2        671.03        629.49         6.07 o                         
  -2   4   2        642.63        725.12         6.51 o                         
  -1   4   2       2446.32       2401.49        12.89 o                         
   0   4   2       4599.31       4319.04        19.61 o                         
   1   4   2        940.58       1285.23        11.48 o                         
   2   4   2         40.20         61.43         2.79 o                         
   3   4   2       1271.20       1312.98        13.19 o                         
   4   4   2        193.23        153.92         5.61 o                         
   5   4   2        940.35        960.22        13.19 o                         
   6   4   2        628.22        652.39        10.46 o                         
   7   4   2         19.83         19.05         6.65 o                         
   8   4   2        890.68        866.75        34.70 o                         
   9   4   2        301.82        314.82        22.17 o                         
  10   4   2        274.43        270.37        28.88 o                         
  11   4   2         61.82         22.29        21.62 o                         
 -16   5   2          8.03         25.70        23.40 o                         
 -15   5   2        357.03        349.43        30.44 o                         
 -14   5   2        826.09        827.53        49.94 o                         
 -13   5   2       2974.47       2984.85        78.28 o                         
 -12   5   2         18.86          1.81         9.89 o                         
 -11   5   2       2358.17       2358.32        48.39 o                         
 -10   5   2        227.85        244.85         5.88 o                         
  -9   5   2         11.46          7.12         1.51 o                         
  -8   5   2        186.75        162.65         4.89 o                         
  -7   5   2        474.00        517.92         8.09 o                         
  -6   5   2       2388.70       2515.60        18.58 o                         
  -5   5   2        205.54        256.93         5.85 o                         
  -4   5   2       2001.66       2371.11        17.98 o                         
  -3   5   2       2415.98       2754.24        19.72 o                         
  -2   5   2       5196.57       5393.83        31.57 o                         
  -1   5   2       2490.59       2368.94        18.14 o                         
   0   5   2       3787.15       3710.46        25.85 o                         
   1   5   2       9374.02       9757.69        51.62 o                         
   2   5   2       3066.46       3107.40        22.81 o                         
   3   5   2        887.26        945.78        11.03 o                         
   4   5   2        429.75        420.43         7.90 o                         
   5   5   2        513.43        544.62         9.64 o                         
   6   5   2        390.29        410.43         9.14 o                         
   7   5   2          0.55         -6.09         8.48 o                         
   8   5   2        160.49        164.92        16.56 o                         
   9   5   2         10.58         -2.73         9.29 o                         
  10   5   2         28.31          8.95        12.38 o                         
  11   5   2          0.69         41.67        24.50 o                         
 -16   6   2        786.05        761.21        71.57 o                         
 -15   6   2        706.62        679.82        46.88 o                         
 -14   6   2        132.68        107.30        25.26 o                         
 -13   6   2         99.07         97.68        16.32 o                         
 -12   6   2       1832.92       1773.58        49.11 o                         
 -11   6   2        582.74        640.87        10.86 o                         
 -10   6   2         95.78        108.20         4.26 o                         
  -9   6   2       1154.58       1066.99        12.61 o                         
  -8   6   2       1409.40       1346.18        15.08 o                         
  -7   6   2       3879.15       4126.80        27.86 o                         
  -6   6   2          3.85          4.49         1.95 o                         
  -5   6   2       8782.07       9623.39        50.99 o                         
  -4   6   2       2713.82       3020.19        22.02 o                         
  -3   6   2       2473.93       2522.82        20.56 o                         
  -2   6   2        208.07        242.63         6.03 o                         
  -1   6   2       1592.77       1805.99        16.90 o                         
   0   6   2       5133.07       5328.16        35.10 o                         
   1   6   2       4577.13       4826.83        32.29 o                         
   2   6   2       9743.12       9744.28        58.18 o                         
   3   6   2       2436.36       2536.91        22.13 o                         
   4   6   2        339.44        348.46         7.90 o                         
   5   6   2        393.17        382.78         9.56 o                         
   6   6   2        405.94        373.14        22.22 o                         
   7   6   2        103.00        110.64        18.96 o                         
   8   6   2        195.70        232.10        20.65 o                         
   9   6   2         64.54         21.11        13.05 o                         
  10   6   2        144.67        186.67        41.92 o                         
 -16   7   2        561.66        588.27        63.59 o                         
 -15   7   2          0.06        -10.86        14.12 o                         
 -14   7   2        444.71        469.07        32.44 o                         
 -13   7   2        446.23        527.30        32.42 o                         
 -12   7   2        537.95        482.15        26.19 o                         
 -11   7   2       3238.46       3176.76        29.17 o                         
 -10   7   2       3375.26       3266.05        28.51 o                         
  -9   7   2       1730.72       1631.37        16.57 o                         
  -8   7   2       5347.77       5107.80        33.82 o                         
  -7   7   2        207.02        173.08         5.43 o                         
  -6   7   2        248.35        183.77         5.72 o                         
  -5   7   2        964.22       1122.03        13.14 o                         
  -4   7   2        634.45        716.91        11.04 o                         
  -3   7   2         88.39        103.82         4.36 o                         
  -2   7   2         58.00         49.95         3.52 o                         
  -1   7   2        329.31        381.00         7.50 o                         
   0   7   2         95.05        110.90         4.76 o                         
   1   7   2         49.54         50.03         3.81 o                         
   2   7   2       3538.92       3533.20        29.86 o                         
   3   7   2      13199.90      13250.03        75.03 o                         
   4   7   2       4843.92       4930.44        41.45 o                         
   5   7   2       1911.23       1957.25        24.48 o                         
   6   7   2         63.75         62.61        11.80 o                         
   7   7   2         37.01         38.79        12.76 o                         
   8   7   2          0.90         14.84        11.49 o                         
   9   7   2        110.02        108.96        20.59 o                         
 -16   8   2        193.49        186.36        38.03 o                         
 -15   8   2        387.82        386.35        35.84 o                         
 -14   8   2          1.28          2.58        12.90 o                         
 -13   8   2        423.33        378.19        26.04 o                         
 -12   8   2        251.39        205.18        19.06 o                         
 -11   8   2        307.65        307.31         9.18 o                         
 -10   8   2         62.61         49.78         4.15 o                         
  -9   8   2        389.53        378.01        11.23 o                         
  -8   8   2       3074.84       3077.62        32.74 o                         
  -7   8   2       3465.22       3531.40        29.72 o                         
  -6   8   2       1045.48        958.62        12.90 o                         
  -5   8   2         28.82         43.27         3.04 o                         
  -4   8   2        127.09        123.03         5.04 o                         
  -3   8   2         24.04         12.60         2.38 o                         
  -2   8   2        187.40        213.03         6.46 o                         
  -1   8   2          0.61         -3.35         3.35 o                         
   0   8   2        516.36        568.69        11.70 o                         
   1   8   2         85.16         82.46         4.88 o                         
   2   8   2       1998.24       2029.31        23.62 o                         
   3   8   2         14.83         10.66         3.41 o                         
   4   8   2        581.25        570.67        13.98 o                         
   5   8   2        939.50        971.53        21.10 o                         
   6   8   2         21.23         10.18        10.20 o                         
   7   8   2         53.86         64.50        13.15 o                         
   8   8   2        168.02        155.65        21.09 o                         
 -16   9   2        126.71        164.03        45.66 o                         
 -15   9   2        715.89        716.35        41.68 o                         
 -14   9   2        671.89        674.26        38.81 o                         
 -13   9   2        672.76        668.26        32.61 o                         
 -12   9   2        239.33        268.26         9.07 o                         
 -11   9   2       1258.17       1173.53        19.16 o                         
 -10   9   2       2276.10       2172.80        27.80 o                         
  -9   9   2          0.05         -0.46         4.60 o                         
  -8   9   2        151.40        127.24         6.70 o                         
  -7   9   2       5188.22       5120.09        40.47 o                         
  -6   9   2       2719.65       2754.13        25.71 o                         
  -5   9   2        814.10        815.91        13.10 o                         
  -4   9   2        714.00        660.82        12.13 o                         
  -3   9   2        169.10        157.55         6.05 o                         
  -2   9   2         80.66         62.44         4.31 o                         
  -1   9   2        643.01        625.92        12.70 o                         
   0   9   2        685.97        701.96        13.89 o                         
   1   9   2        924.22        920.89        16.28 o                         
   2   9   2         20.73         24.79         4.06 o                         
   3   9   2        195.68        190.20         8.52 o                         
   4   9   2        134.98        130.33         7.38 o                         
   5   9   2          1.34         10.76         9.96 o                         
   6   9   2          1.33         32.77        11.37 o                         
   7   9   2         60.21         74.80        14.82 o                         
   8   9   2         84.70         34.32        26.41 o                         
 -16  10   2        484.80        459.96        74.42 o                         
 -15  10   2        280.79        280.44        26.88 o                         
 -14  10   2         27.13         25.04         9.92 o                         
 -13  10   2          2.95          3.83         9.61 o                         
 -12  10   2         85.16         54.55         5.37 o                         
 -11  10   2        241.22        234.71         9.09 o                         
 -10  10   2         23.13         22.87         4.99 o                         
  -9  10   2        363.83        367.58        11.95 o                         
  -8  10   2        103.97        110.69         6.64 o                         
  -7  10   2       6883.17       6782.86        46.81 o                         
  -6  10   2          6.22          1.84         3.50 o                         
  -5  10   2        201.86        214.52         7.61 o                         
  -4  10   2       1536.02       1477.01        19.54 o                         
  -3  10   2        479.84        508.63        10.69 o                         
  -2  10   2          0.23         -4.08         4.13 o                         
  -1  10   2          1.98         -4.01         4.01 o                         
   0  10   2        794.43        838.51        16.09 o                         
   1  10   2       1162.70       1104.00        18.83 o                         
   2  10   2        103.58        121.34         6.85 o                         
   3  10   2        180.34        199.57         9.35 o                         
   4  10   2         37.92         36.09         6.12 o                         
   5  10   2          4.01         10.39        11.56 o                         
   6  10   2         14.74         37.38        13.94 o                         
   7  10   2        119.90        107.66        28.75 o                         
 -16  11   2        417.47        391.36        69.99 o                         
 -15  11   2          9.53         -0.47        12.86 o                         
 -14  11   2         95.68         81.32        17.51 o                         
 -13  11   2         18.40         13.88         9.48 o                         
 -12  11   2         11.13         16.71         4.10 o                         
 -11  11   2         44.38         20.60         4.19 o                         
 -10  11   2        100.28         58.93         5.91 o                         
  -9  11   2         17.24         19.51         4.99 o                         
  -8  11   2          6.46          5.34         4.37 o                         
  -7  11   2       2522.15       2464.04        33.06 o                         
  -6  11   2         37.53         30.12         4.39 o                         
  -5  11   2       1331.33       1329.74        19.17 o                         
  -4  11   2       1558.04       1583.88        21.30 o                         
  -3  11   2        851.75        849.64        16.43 o                         
  -2  11   2        188.51        195.93         8.24 o                         
  -1  11   2         26.87         25.45         4.23 o                         
   0  11   2        791.83        744.46        16.07 o                         
   1  11   2       1778.63       1809.34        25.80 o                         
   2  11   2        294.06        315.78        11.33 o                         
   3  11   2        165.96        164.33         9.44 o                         
   4  11   2        110.10        160.49        16.65 o                         
   5  11   2          2.93         -2.36        14.55 o                         
   6  11   2        209.65        241.43        59.74 o                         
 -16  12   2        121.73        103.83        41.74 o                         
 -15  12   2         20.52         34.80        15.03 o                         
 -14  12   2          0.04         -3.18        11.37 o                         
 -13  12   2         42.77         21.18         5.02 o                         
 -12  12   2          2.33          6.00         4.62 o                         
 -11  12   2        102.75        103.59         6.93 o                         
 -10  12   2         72.85         46.39         5.39 o                         
  -9  12   2          6.79          0.80         5.49 o                         
  -8  12   2        631.45        636.84        16.90 o                         
  -7  12   2        814.70        821.31        18.60 o                         
  -6  12   2        234.90        213.15         9.02 o                         
  -5  12   2        199.98        171.29         7.49 o                         
  -4  12   2         21.42         18.04         4.64 o                         
  -3  12   2       1418.13       1423.84        22.40 o                         
  -2  12   2       3641.93       3581.45        37.21 o                         
  -1  12   2        604.17        620.37        15.62 o                         
   0  12   2         97.20         67.85         5.96 o                         
   1  12   2         46.55         42.19         5.49 o                         
   2  12   2        638.93        669.35        18.58 o                         
   3  12   2        252.66        232.40        26.43 o                         
   4  12   2          1.89         33.03        16.96 o                         
 -15  13   2          4.41          2.45        18.62 o                         
 -14  13   2         83.57         90.10        17.13 o                         
 -13  13   2         24.07          4.89         5.56 o                         
 -12  13   2        450.76        405.21        14.15 o                         
 -11  13   2          2.36         -4.48         5.58 o                         
 -10  13   2         20.36         21.55         5.95 o                         
  -9  13   2        321.24        318.51        13.09 o                         
  -8  13   2       1809.61       1837.38        32.18 o                         
  -7  13   2        445.00        430.75        14.36 o                         
  -6  13   2        271.18        258.91        10.80 o                         
  -5  13   2         12.54          1.18         4.63 o                         
  -4  13   2        640.02        641.65        15.50 o                         
  -3  13   2       1438.02       1429.97        23.65 o                         
  -2  13   2       1787.63       1804.56        27.88 o                         
  -1  13   2        854.46        843.26        23.40 o                         
   0  13   2        361.18        363.31        13.44 o                         
   1  13   2        145.05        114.07         8.01 o                         
   2  13   2        288.38        327.57        14.11 o                         
   3  13   2        180.60        139.66        33.60 o                         
 -15  14   2        475.33        477.10        77.77 o                         
 -14  14   2         74.27        111.88        29.66 o                         
 -13  14   2        157.63        145.01         9.20 o                         
 -12  14   2        103.74         94.65         7.82 o                         
 -11  14   2         63.09         57.99         6.65 o                         
 -10  14   2          2.32         -6.07         6.07 o                         
  -9  14   2        180.56        161.38         9.88 o                         
  -8  14   2        373.99        357.10        14.25 o                         
  -7  14   2        417.32        400.80        16.09 o                         
  -6  14   2       1014.93       1041.86        23.79 o                         
  -5  14   2         18.13          6.50         5.79 o                         
  -4  14   2        102.01        118.24         8.39 o                         
  -3  14   2        367.33        363.85        13.97 o                         
  -2  14   2        186.50        188.11        11.44 o                         
  -1  14   2          2.90         15.04         6.01 o                         
   0  14   2         40.16         49.88         7.52 o                         
   1  14   2         25.85         17.26         6.18 o                         
   2  14   2         48.85         74.25        36.75 o                         
 -14  15   2         30.44         22.53        13.02 o                         
 -13  15   2         37.30         27.86         5.91 o                         
 -12  15   2        597.80        539.28        18.30 o                         
 -11  15   2        682.77        672.32        20.46 o                         
 -10  15   2        219.76        194.39        10.72 o                         
  -9  15   2        144.69        127.51        10.10 o                         
  -8  15   2        175.58        172.95        11.23 o                         
  -7  15   2         75.14         59.15         7.48 o                         
  -6  15   2          0.42         -2.92         5.40 o                         
  -5  15   2        371.57        412.11        16.43 o                         
  -4  15   2       2626.03       2703.95        43.96 o                         
  -3  15   2       2400.07       2548.65        40.35 o                         
  -2  15   2        101.48         92.00         8.34 o                         
  -1  15   2        195.70        210.46        12.97 o                         
   0  15   2        154.12        135.41        11.05 o                         
 -13  16   2        318.69        285.79        15.04 o                         
 -12  16   2        126.34         74.11        10.34 o                         
 -11  16   2         25.78         16.04         7.30 o                         
 -10  16   2        577.21        622.56        19.85 o                         
  -9  16   2       1448.88       1480.14        32.09 o                         
  -8  16   2        316.67        311.14        14.77 o                         
  -7  16   2        105.17         90.70         8.28 o                         
  -6  16   2        219.59        225.00        12.57 o                         
  -5  16   2         23.84         18.88         7.08 o                         
  -4  16   2         59.63         50.82         7.66 o                         
  -3  16   2         92.67         78.92         8.98 o                         
  -2  16   2        575.59        590.99        21.88 o                         
 -11  17   2        479.25        754.09       103.35 o                         
 -10  17   2        155.24        202.26        45.04 o                         
  -9  17   2        275.53        274.68       105.31 o                         
  -8  17   2        281.50        270.68        41.65 o                         
  -7  17   2          7.09         50.34        34.62 o                         
  -6  17   2          0.04         -3.53        13.94 o                         
  -5  17   2         88.65         46.16        23.46 o                         
  -4  17   2        179.96        255.19        42.22 o                         
   4 -17   3        681.57        740.87        49.60 o                         
   5 -17   3        647.90        710.17        51.94 o                         
   6 -17   3        248.03        276.56        27.21 o                         
   7 -17   3        677.03        677.48        47.21 o                         
   8 -17   3         66.24         43.81        42.64 o                         
   9 -17   3        181.58        151.17        49.10 o                         
   1 -16   3         33.35         19.08         6.73 o                         
   2 -16   3         16.72         14.14         6.55 o                         
   3 -16   3          9.05         -4.14         6.29 o                         
   4 -16   3         27.45         15.25         6.09 o                         
   5 -16   3          6.88          3.18         5.74 o                         
   6 -16   3        210.88        215.79        11.90 o                         
   7 -16   3        332.59        321.10        14.47 o                         
   8 -16   3          8.90         19.46         7.84 o                         
   9 -16   3        428.60        431.01        17.92 o                         
  10 -16   3        204.38        188.87        12.38 o                         
  11 -16   3        346.97        316.07        16.97 o                         
  12 -16   3         81.12         59.45         8.78 o                         
  -1 -15   3          4.11         -6.31         6.31 o                         
   0 -15   3        272.26        250.56        12.35 o                         
   1 -15   3          3.59         10.04         5.33 o                         
   2 -15   3          4.31          0.69         5.56 o                         
   3 -15   3         11.73          4.82         6.14 o                         
   4 -15   3          1.87          6.55         6.30 o                         
   5 -15   3        136.83        135.95         9.43 o                         
   6 -15   3          7.49         -2.75         5.54 o                         
   7 -15   3        143.78        151.02        10.24 o                         
   8 -15   3        690.68        702.43        19.94 o                         
   9 -15   3        252.71        250.44        12.32 o                         
  10 -15   3         90.03         72.19         8.86 o                         
  11 -15   3        278.36        303.12        15.44 o                         
  12 -15   3        189.22        189.94        11.81 o                         
  13 -15   3        598.24        572.59        22.57 o                         
  -2 -14   3         35.20          4.18         9.25 o                         
  -1 -14   3         43.89         19.13         5.55 o                         
   0 -14   3          3.76         -5.41         5.41 o                         
   1 -14   3        337.87        374.37        14.06 o                         
   2 -14   3       1771.91       1734.10        28.99 o                         
   3 -14   3         33.14         27.34         5.76 o                         
   4 -14   3        464.42        484.21        15.46 o                         
   5 -14   3        128.97        146.98         9.34 o                         
   6 -14   3        313.60        314.94        13.22 o                         
   7 -14   3        314.02        329.97        13.37 o                         
   8 -14   3         32.80         25.97         5.87 o                         
   9 -14   3         82.89         70.58         7.02 o                         
  10 -14   3        125.60         99.42         8.76 o                         
  11 -14   3         16.02         11.29         5.70 o                         
  12 -14   3        477.97        492.30        17.99 o                         
  13 -14   3          9.61         23.29         6.27 o                         
  14 -14   3        390.12        297.88        44.21 o                         
  -4 -13   3          6.36        -23.55        28.66 o                         
  -3 -13   3         34.23         10.52         8.98 o                         
  -2 -13   3         60.02         31.25         6.64 o                         
  -1 -13   3        181.95        166.36         8.94 o                         
   0 -13   3          6.79         -3.73         5.27 o                         
   1 -13   3        437.58        383.57        13.23 o                         
   2 -13   3         91.01         75.18         6.49 o                         
   3 -13   3       2083.89       1976.85        29.05 o                         
   4 -13   3       3241.03       3316.69        38.99 o                         
   5 -13   3       2463.24       2586.58        33.71 o                         
   6 -13   3       1030.83        982.93        20.71 o                         
   7 -13   3        131.88        124.66         8.11 o                         
   8 -13   3        386.14        378.74        13.48 o                         
   9 -13   3         95.34         87.17         6.82 o                         
  10 -13   3          0.08         -4.96         5.24 o                         
  11 -13   3         64.17         25.19         5.46 o                         
  12 -13   3        587.04        619.00        18.36 o                         
  13 -13   3        291.81        324.19        14.07 o                         
  14 -13   3         18.87         28.55        31.74 o                         
  -5 -12   3        376.29        404.56        74.79 o                         
  -4 -12   3         64.30         61.14        12.33 o                         
  -3 -12   3        248.82        237.95        10.20 o                         
  -2 -12   3          5.15         -4.95         4.95 o                         
  -1 -12   3          6.36          7.66         5.01 o                         
   0 -12   3        342.81        344.81        12.37 o                         
   1 -12   3       1563.57       1594.07        25.45 o                         
   2 -12   3        126.84        136.46         7.60 o                         
   3 -12   3        113.83        120.57         7.08 o                         
   4 -12   3        178.01        166.16         8.81 o                         
   5 -12   3       1208.27       1179.20        20.89 o                         
   6 -12   3       2449.43       2433.92        30.51 o                         
   7 -12   3        505.65        487.47        13.40 o                         
   8 -12   3        334.33        318.65        11.25 o                         
   9 -12   3         46.71         49.70         5.58 o                         
  10 -12   3         92.29         91.84         7.49 o                         
  11 -12   3        100.19        100.40         7.28 o                         
  12 -12   3         43.28         31.42         5.42 o                         
  13 -12   3         47.00         56.10         9.81 o                         
  14 -12   3        148.52        135.77        20.16 o                         
  15 -12   3        220.22        222.20        40.02 o                         
  -6 -11   3         48.23         50.05        22.64 o                         
  -5 -11   3          1.01          0.86         9.45 o                         
  -4 -11   3          3.44         13.38        10.36 o                         
  -3 -11   3         13.09          4.50         4.63 o                         
  -2 -11   3        848.71        804.79        18.07 o                         
  -1 -11   3        538.51        548.20        14.71 o                         
   0 -11   3       1549.16       1471.22        23.42 o                         
   1 -11   3        217.11        209.91         8.40 o                         
   2 -11   3        936.03        891.87        16.95 o                         
   3 -11   3         66.37         42.58         5.27 o                         
   4 -11   3        569.69        510.73        12.30 o                         
   5 -11   3          4.43          7.77         4.06 o                         
   6 -11   3        286.82        294.71        10.15 o                         
   7 -11   3         24.53         29.25         4.80 o                         
   8 -11   3         88.92         91.57         6.14 o                         
   9 -11   3       1007.70       1076.11        19.73 o                         
  10 -11   3          1.50          4.00         4.95 o                         
  11 -11   3        259.97        229.31        10.41 o                         
  12 -11   3          9.01          7.02         4.43 o                         
  13 -11   3          4.49         -3.73        13.29 o                         
  14 -11   3        552.00        589.85        44.26 o                         
  15 -11   3        181.82        178.08        36.16 o                         
  -7 -10   3          8.50         -6.19        16.23 o                         
  -6 -10   3         69.09         72.63        13.43 o                         
  -5 -10   3         70.95         88.33        13.24 o                         
  -4 -10   3         12.70          2.66         4.23 o                         
  -3 -10   3          6.60         -3.43         4.06 o                         
  -2 -10   3        185.23        163.29         7.93 o                         
  -1 -10   3        599.89        589.45        14.56 o                         
   0 -10   3        402.38        415.66        11.28 o                         
   1 -10   3         34.90         43.84         4.62 o                         
   2 -10   3       4464.20       4459.40        36.04 o                         
   3 -10   3       2347.27       2343.54        26.10 o                         
   4 -10   3         10.81          8.41         3.21 o                         
   5 -10   3       4711.90       4566.27        36.42 o                         
   6 -10   3       4273.14       4139.70        34.09 o                         
   7 -10   3       3775.91       3746.43        34.23 o                         
   8 -10   3        757.06        784.11        14.59 o                         
   9 -10   3       2731.25       2654.84        29.07 o                         
  10 -10   3         14.52         20.32         4.35 o                         
  11 -10   3          0.76         -1.04         4.06 o                         
  12 -10   3         57.64         52.93         5.33 o                         
  13 -10   3          7.83         12.51        11.17 o                         
  14 -10   3        333.57        352.15        34.09 o                         
  15 -10   3         94.93         74.66        23.45 o                         
  -8  -9   3        410.00        425.12        53.86 o                         
  -7  -9   3        231.44        237.02        22.09 o                         
  -6  -9   3        549.27        534.34        29.54 o                         
  -5  -9   3        618.33        642.24        31.08 o                         
  -4  -9   3         19.47         19.39         3.72 o                         
  -3  -9   3        147.12        139.35         6.94 o                         
  -2  -9   3        154.48        156.38         7.35 o                         
  -1  -9   3       2975.96       2749.86        28.50 o                         
   0  -9   3       5433.50       5424.61        37.51 o                         
   1  -9   3          1.18         -0.08         1.75 o                         
   2  -9   3        157.41        141.85         5.60 o                         
   3  -9   3       3824.38       3891.06        31.92 o                         
   4  -9   3       5471.66       5321.17        38.73 o                         
   5  -9   3      14964.59      14662.73        76.15 o                         
   6  -9   3       7136.47       6975.55        46.79 o                         
   7  -9   3       3877.25       3746.45        32.48 o                         
   8  -9   3         23.38         30.61         3.84 o                         
   9  -9   3       2216.05       2123.83        24.63 o                         
  10  -9   3          0.44          0.39         4.03 o                         
  11  -9   3       1284.07       1313.27        21.68 o                         
  12  -9   3        254.51        266.58        10.63 o                         
  13  -9   3          6.45         -0.25        13.13 o                         
  14  -9   3        131.00        140.75        21.76 o                         
  15  -9   3         14.18         21.57        21.11 o                         
  -9  -8   3          1.09         15.89        39.20 o                         
  -8  -8   3         28.82         59.41        16.79 o                         
  -7  -8   3       2231.84       2273.28        61.44 o                         
  -6  -8   3       2693.34       2713.77        64.99 o                         
  -5  -8   3        325.30        324.29         9.41 o                         
  -4  -8   3        514.47        474.87        11.01 o                         
  -3  -8   3       2474.72       2388.66        26.62 o                         
  -2  -8   3        132.01        116.54         6.03 o                         
  -1  -8   3          4.74          5.57         2.27 o                         
   0  -8   3        296.49        275.77         6.31 o                         
   1  -8   3         41.08         46.82         3.36 o                         
   2  -8   3       1009.34       1072.95        14.64 o                         
   3  -8   3        364.15        359.24         8.23 o                         
   4  -8   3         87.89         44.93         3.13 o                         
   5  -8   3        831.90        817.05        11.83 o                         
   6  -8   3         22.62         27.52         3.58 o                         
   7  -8   3          1.83          0.09         2.49 o                         
   8  -8   3         41.69         32.64         3.70 o                         
   9  -8   3       1536.56       1560.04        20.91 o                         
  10  -8   3       5819.74       5750.47        47.38 o                         
  11  -8   3       4853.38       4937.65        41.37 o                         
  12  -8   3        118.43        118.33        16.14 o                         
  13  -8   3          2.49          9.83        13.41 o                         
  14  -8   3         12.27         10.10        13.96 o                         
  15  -8   3         64.31         44.23        21.33 o                         
 -10  -7   3        365.00        385.88        77.61 o                         
  -9  -7   3        471.60        426.55        29.91 o                         
  -8  -7   3          8.31          6.62        15.56 o                         
  -7  -7   3         14.48         21.14         9.49 o                         
  -6  -7   3         15.13         17.74         7.86 o                         
  -5  -7   3       1083.75       1099.49        16.30 o                         
  -4  -7   3       2599.09       2605.03        26.54 o                         
  -3  -7   3         73.30         69.93         4.03 o                         
  -2  -7   3          8.16          4.79         2.56 o                         
  -1  -7   3       1992.13       1950.26        18.25 o                         
   0  -7   3       5308.19       5455.54        33.69 o                         
   1  -7   3       8986.31       9072.04        49.72 o                         
   2  -7   3        346.04        347.08         7.51 o                         
   3  -7   3          1.92          3.62         2.21 o                         
   4  -7   3        453.40        494.64         8.82 o                         
   5  -7   3         96.16         85.00         4.30 o                         
   6  -7   3         49.16         50.59         3.64 o                         
   7  -7   3          0.36          2.18         3.12 o                         
   8  -7   3        239.42        228.00         7.38 o                         
   9  -7   3         14.51         11.22         3.65 o                         
  10  -7   3        788.81        801.26        14.52 o                         
  11  -7   3        498.66        526.59        11.28 o                         
  12  -7   3       2586.74       2706.76        84.00 o                         
  13  -7   3       2052.11       2016.02        74.97 o                         
  14  -7   3       1312.69       1394.85        67.36 o                         
  15  -7   3        773.29        866.00       127.65 o                         
 -11  -6   3          0.67         -0.49        29.32 o                         
 -10  -6   3          5.02          1.58        11.32 o                         
  -9  -6   3        222.22        198.29        19.79 o                         
  -8  -6   3        127.32         95.65        13.33 o                         
  -7  -6   3        518.35        507.42        23.40 o                         
  -6  -6   3         16.65          8.43         2.52 o                         
  -5  -6   3       1861.99       1911.74        19.20 o                         
  -4  -6   3       3120.91       3019.72        26.11 o                         
  -3  -6   3         26.80         28.99         2.95 o                         
  -2  -6   3       1686.52       1746.74        16.67 o                         
  -1  -6   3       4224.80       4450.85        28.76 o                         
   0  -6   3       9860.30      10870.32        54.89 o                         
   1  -6   3       5506.73       5897.63        37.92 o                         
   2  -6   3       6293.42       6270.80        39.43 o                         
   3  -6   3        243.27        190.85         5.98 o                         
   4  -6   3          3.25          2.75         2.05 o                         
   5  -6   3       1635.56       1486.01        15.77 o                         
   6  -6   3       2630.79       2579.82        24.04 o                         
   7  -6   3        127.92        122.62         5.37 o                         
   8  -6   3       1284.01       1259.89        18.33 o                         
   9  -6   3       4099.75       4059.40        31.70 o                         
  10  -6   3       1487.90       1507.61        18.34 o                         
  11  -6   3         11.26          6.97         8.90 o                         
  12  -6   3         33.25         34.65        13.25 o                         
  13  -6   3        432.20        428.94        43.35 o                         
  14  -6   3       1335.33       1401.99        64.02 o                         
  15  -6   3       1676.55       1707.48       105.99 o                         
 -11  -5   3        121.65         66.60        30.06 o                         
 -10  -5   3        386.71        378.47        29.27 o                         
  -9  -5   3          0.21          3.76        12.16 o                         
  -8  -5   3       1151.69       1228.29        43.23 o                         
  -7  -5   3        518.10        527.56        20.43 o                         
  -6  -5   3       1687.85       1684.03        17.05 o                         
  -5  -5   3        149.57        138.24         4.59 o                         
  -4  -5   3        184.56        171.53         5.21 o                         
  -3  -5   3         93.73         74.94         3.31 o                         
  -2  -5   3       7932.82       7890.00        38.84 o                         
  -1  -5   3      19012.66      19727.04        80.35 o                         
   0  -5   3       1369.83       1413.17        13.25 o                         
   1  -5   3         84.37         94.06         3.97 o                         
   2  -5   3       2645.17       2689.24        20.12 o                         
   3  -5   3       4256.37       4149.34        27.35 o                         
   4  -5   3       2758.90       2377.68        19.36 o                         
   5  -5   3       4224.57       3948.29        26.21 o                         
   6  -5   3       3959.52       4079.89        29.70 o                         
   7  -5   3          2.77          4.65         2.50 o                         
   8  -5   3        505.98        480.75         9.61 o                         
   9  -5   3        145.02        138.98         5.30 o                         
  10  -5   3        475.00        472.08         9.39 o                         
  11  -5   3         80.40         69.06        13.92 o                         
  12  -5   3        987.94       1026.01        57.32 o                         
  13  -5   3         57.84         46.09        17.64 o                         
  14  -5   3        327.01        313.67        36.54 o                         
  15  -5   3        347.23        349.07        47.16 o                         
 -12  -4   3          5.53         12.30        17.18 o                         
 -11  -4   3        778.14        748.83        46.34 o                         
 -10  -4   3       2582.70       2631.25        75.09 o                         
  -9  -4   3        777.97        783.63        35.35 o                         
  -8  -4   3         81.78         91.81        10.48 o                         
  -7  -4   3        123.42        119.89        10.23 o                         
  -6  -4   3         57.74         48.10         1.89 o                         
  -5  -4   3        219.28        227.49         4.12 o                         
  -4  -4   3       5592.02       5413.14        24.73 o                         
  -3  -4   3       3398.00       3420.45        17.77 o                         
  -2  -4   3       6595.59       6768.47        26.65 o                         
  -1  -4   3       1761.16       1614.56        10.59 o                         
   0  -4   3       5885.42       5571.99        23.61 o                         
   1  -4   3         59.17         26.63         1.87 o                         
   2  -4   3       9962.46      10188.37        50.61 o                         
   3  -4   3       1824.14       1945.63        14.81 o                         
   4  -4   3         43.31         79.71         2.90 o                         
   5  -4   3        244.18        307.06         5.80 o                         
   6  -4   3       1936.14       1967.96        17.94 o                         
   7  -4   3          8.99         11.64         2.24 o                         
   8  -4   3       1245.48       1226.20        14.67 o                         
   9  -4   3       2323.66       2314.55        21.93 o                         
  10  -4   3       1045.98       1069.30        15.19 o                         
  11  -4   3        808.55        820.30        35.58 o                         
  12  -4   3         47.02         39.14        12.82 o                         
  13  -4   3        159.09        159.24        21.44 o                         
  14  -4   3        382.03        359.00        32.58 o                         
  15  -4   3          4.70         87.04        43.70 o                         
 -13  -3   3        280.95        362.75        74.53 o                         
 -12  -3   3         84.48         98.28        18.64 o                         
 -11  -3   3        355.81        367.10        43.11 o                         
 -10  -3   3        734.41        770.51        38.02 o                         
  -9  -3   3       1258.59       1277.04        35.21 o                         
  -8  -3   3        527.11        544.67        21.57 o                         
  -7  -3   3          2.23          1.31         0.82 o                         
  -6  -3   3         90.27        104.61         2.25 o                         
  -5  -3   3       1212.25       1267.70         8.72 o                         
  -4  -3   3        651.80        669.03         6.41 o                         
  -3  -3   3        378.58        383.49         4.58 o                         
  -2  -3   3         85.95         69.48         2.00 o                         
  -1  -3   3       2775.03       2682.69        13.06 o                         
   0  -3   3       4705.43       4951.74        20.82 o                         
   1  -3   3        750.92        741.27         6.71 o                         
   2  -3   3        475.75        488.73         5.13 o                         
   3  -3   3       4133.63       4063.52        17.60 o                         
   4  -3   3        209.52        210.26         3.76 o                         
   5  -3   3       1523.96       1516.43        10.83 o                         
   6  -3   3       1841.17       1896.14        12.98 o                         
   7  -3   3        120.70         98.53         2.78 o                         
   8  -3   3       1516.23       1452.21        10.81 o                         
   9  -3   3         40.23         38.79         2.56 o                         
  10  -3   3         55.18         70.60        11.93 o                         
  11  -3   3        154.86        121.61        14.81 o                         
  12  -3   3         59.58         58.72        14.27 o                         
  13  -3   3         89.72         96.33        18.53 o                         
  14  -3   3         52.73         37.81        15.21 o                         
 -13  -2   3        166.35        191.63        54.04 o                         
 -12  -2   3        200.49        159.46        25.80 o                         
 -11  -2   3          4.49          3.12         7.09 o                         
 -10  -2   3        182.80        177.90        14.66 o                         
  -9  -2   3         16.93         11.30         6.19 o                         
  -8  -2   3         54.33         54.73         8.33 o                         
  -7  -2   3        500.73        487.11        14.88 o                         
  -6  -2   3        447.45        378.58         3.12 o                         
  -5  -2   3         15.03         20.51         0.96 o                         
  -4  -2   3        121.31        113.17         2.18 o                         
  -3  -2   3         51.01         46.13         1.55 o                         
  -2  -2   3       3306.06       3418.77        13.69 o                         
  -1  -2   3        509.15        517.93         4.22 o                         
   0  -2   3         16.05         23.99         1.37 o                         
   1  -2   3        176.76        161.64         2.94 o                         
   2  -2   3       6438.60       6402.10        22.88 o                         
   3  -2   3       2954.95       2889.59        13.37 o                         
   4  -2   3       3721.40       3641.00        17.51 o                         
   5  -2   3        422.47        401.18         5.06 o                         
   6  -2   3        159.37        153.66         3.24 o                         
   7  -2   3        303.71        284.69         4.32 o                         
   8  -2   3       1097.30       1049.14         8.64 o                         
   9  -2   3         73.77         85.31         3.07 o                         
  10  -2   3         67.02         70.08        10.75 o                         
  11  -2   3        220.43        210.38        17.17 o                         
  12  -2   3        797.00        844.50        36.13 o                         
  13  -2   3        374.61        341.30        45.31 o                         
  14  -2   3         93.46         70.09        28.37 o                         
 -14  -1   3        226.01        170.14        48.43 o                         
 -13  -1   3         58.65         31.90        20.07 o                         
 -12  -1   3         65.03         52.96        11.56 o                         
 -11  -1   3         70.52         69.54         9.81 o                         
 -10  -1   3         77.20         81.62        10.16 o                         
  -9  -1   3          4.51          6.08         4.75 o                         
  -8  -1   3         60.29         44.77         5.32 o                         
  -7  -1   3         31.87         38.52         5.05 o                         
  -6  -1   3        641.65        594.91        14.08 o                         
  -5  -1   3       4430.65       4359.13        38.30 o                         
  -4  -1   3       6607.68       6814.98        23.50 o                         
  -3  -1   3        889.91        888.09         5.27 o                         
  -2  -1   3         66.90        107.15         1.83 o                         
  -1  -1   3       8577.11       8711.53        28.52 o                         
   0  -1   3        715.00        761.19         5.23 o                         
   1  -1   3       2965.54       3021.39        13.07 o                         
   2  -1   3         12.06          9.53         1.10 o                         
   3  -1   3       3267.82       3772.16        15.83 o                         
   4  -1   3      10068.25      10366.78        37.76 o                         
   5  -1   3       9086.43       9576.36        37.36 o                         
   6  -1   3       1940.29       1877.09        11.55 o                         
   7  -1   3         53.67         57.15         1.90 o                         
   8  -1   3         25.67         23.53         1.34 o                         
   9  -1   3        234.44        230.86        14.53 o                         
  10  -1   3         40.38         28.36         8.83 o                         
  11  -1   3         47.70         41.00         9.31 o                         
  12  -1   3         19.51         -5.65        14.80 o                         
  13  -1   3         97.48        107.07        22.98 o                         
  14  -1   3         16.06        -32.22        32.22 o                         
 -14   0   3       1736.96       1703.76       141.55 o                         
 -13   0   3        973.24       1041.17        53.10 o                         
 -12   0   3        209.59        204.36        18.41 o                         
 -11   0   3         81.76         68.99         8.16 o                         
 -10   0   3          4.91         -5.06         5.97 o                         
  -9   0   3         61.19         57.75         5.99 o                         
  -8   0   3         72.89         91.46         7.29 o                         
  -7   0   3       1111.90       1110.53        19.29 o                         
  -6   0   3          1.79          6.64         3.03 o                         
  -5   0   3       6077.10       6383.99        50.03 o                         
  -4   0   3        305.80        247.05         2.18 o                         
  -3   0   3         30.18         40.82         1.06 o                         
  -2   0   3       1190.99       1157.84         5.74 o                         
  -1   0   3        348.29        396.60         3.04 o                         
   0   0   3       2948.90       3040.63        12.03 o                         
   1   0   3       1180.53       1150.33         6.39 o                         
   2   0   3       1270.94       1427.56         8.07 o                         
   3   0   3       2228.07       2536.02        11.87 o                         
   4   0   3        605.63        482.93         4.89 o                         
   5   0   3        194.61        160.38         2.91 o                         
   6   0   3          0.49          2.64         0.91 o                         
   7   0   3        418.08        437.42         5.12 o                         
   8   0   3        370.31        365.13         6.08 o                         
   9   0   3       1096.03       1066.94        28.10 o                         
  10   0   3        427.76        419.18        20.95 o                         
  11   0   3        527.39        518.76        26.37 o                         
  12   0   3        419.35        426.76        30.75 o                         
  13   0   3        102.07         56.53        25.16 o                         
 -14   1   3        148.36        135.96        20.88 o                         
 -13   1   3       1954.21       2048.81        73.98 o                         
 -12   1   3       1173.43       1193.93        37.80 o                         
 -11   1   3       2321.24       2375.81        44.18 o                         
 -10   1   3          0.29          0.76         5.57 o                         
  -9   1   3        139.03        129.83        14.56 o                         
  -8   1   3        444.20        398.47        17.69 o                         
  -7   1   3       2113.15       2222.43        41.10 o                         
  -6   1   3       3113.09       3399.64        36.73 o                         
  -5   1   3       1424.60       1540.39         7.13 o                         
  -4   1   3         32.78         31.78         1.01 o                         
  -3   1   3      27244.44      27472.08        74.45 o                         
  -2   1   3      18515.02      18808.38        52.09 o                         
  -1   1   3        140.50        141.31         4.45 o                         
   0   1   3       1600.21       1697.81         8.66 o                         
   1   1   3      21762.05      21729.11        64.45 o                         
   2   1   3      12755.79      13004.71        41.46 o                         
   3   1   3       1397.95       1506.95         9.36 o                         
   4   1   3       1755.38       1760.08        10.65 o                         
   5   1   3       2515.55       2458.69        13.54 o                         
   6   1   3       2156.72       2019.56        12.50 o                         
   7   1   3       1343.19       1306.16         9.84 o                         
   8   1   3        456.10        428.80        22.94 o                         
   9   1   3          3.24         -3.95         5.59 o                         
  10   1   3        331.43        353.50        28.00 o                         
  11   1   3        127.16        116.12        28.95 o                         
  12   1   3        926.33        980.72        47.61 o                         
  13   1   3        617.94        626.80        63.15 o                         
 -15   2   3        306.84        247.12        38.85 o                         
 -14   2   3        500.85        510.36        53.42 o                         
 -13   2   3         29.15         30.17        10.94 o                         
 -12   2   3          8.25        -12.14        12.14 o                         
 -11   2   3        103.01        103.19         9.62 o                         
 -10   2   3        223.89        214.63        12.80 o                         
  -9   2   3        326.39        329.73        14.25 o                         
  -8   2   3         55.97         45.89         4.90 o                         
  -7   2   3       2058.26       1908.09        12.01 o                         
  -6   2   3       3769.54       3745.79        15.37 o                         
  -5   2   3      10980.24      10719.15        36.18 o                         
  -4   2   3       1776.04       1659.58         8.70 o                         
  -3   2   3       5552.29       5624.60        19.89 o                         
  -2   2   3       3351.78       3327.58        14.33 o                         
  -1   2   3        282.45        306.92         3.70 o                         
   0   2   3       1932.88       2143.13        11.21 o                         
   1   2   3      27520.02      27510.69        99.70 o                         
   2   2   3        859.96        954.16         6.99 o                         
   3   2   3          7.79          9.98         1.38 o                         
   4   2   3        686.59        737.48         7.00 o                         
   5   2   3         43.20         33.39         1.62 o                         
   6   2   3       1800.18       1743.02        12.14 o                         
   7   2   3       4275.00       4176.05        28.89 o                         
   8   2   3       4273.18       4181.49        68.07 o                         
   9   2   3        429.67        413.03        24.10 o                         
  10   2   3        217.63        184.92        31.33 o                         
  11   2   3          0.76          0.61        11.72 o                         
  12   2   3         78.01         43.74        15.07 o                         
 -15   3   3        125.09        179.10        52.26 o                         
 -14   3   3         58.36         72.03        20.86 o                         
 -13   3   3         37.90         52.54        12.37 o                         
 -12   3   3        199.69        168.96        20.18 o                         
 -11   3   3        287.52        300.81        15.28 o                         
 -10   3   3       1308.12       1323.46        29.93 o                         
  -9   3   3        681.44        658.79        21.44 o                         
  -8   3   3        112.79        118.44         2.22 o                         
  -7   3   3         46.90         60.15         1.80 o                         
  -6   3   3        943.35       1003.10         7.34 o                         
  -5   3   3       3625.57       3478.11        16.12 o                         
  -4   3   3      10920.46      10024.90        34.17 o                         
  -3   3   3      30385.19      30550.26        91.90 o                         
  -2   3   3       9626.27       9627.77        37.99 o                         
  -1   3   3       3419.87       3660.75        16.03 o                         
   0   3   3       1717.53       1675.71         9.29 o                         
   1   3   3          0.34         15.05         1.45 o                         
   2   3   3        330.08        333.86         4.51 o                         
   3   3   3       7715.71       8449.21        34.25 o                         
   4   3   3       4180.36       4206.10        26.63 o                         
   5   3   3        336.98        376.75         7.21 o                         
   6   3   3       1122.13       1122.18        14.26 o                         
   7   3   3        825.29        829.51        11.65 o                         
   8   3   3         35.22         37.99         9.93 o                         
   9   3   3        382.50        322.88        25.15 o                         
  10   3   3       1659.93       1704.01        65.24 o                         
  11   3   3        116.64        135.21        24.65 o                         
  12   3   3        103.55        100.88        23.53 o                         
 -15   4   3        265.11        280.44        31.15 o                         
 -14   4   3         40.09         46.15        13.76 o                         
 -13   4   3        260.41        258.65        24.36 o                         
 -12   4   3        884.05        889.96        34.50 o                         
 -11   4   3         88.82         82.51         8.25 o                         
 -10   4   3        443.83        427.26         5.87 o                         
  -9   4   3       2184.55       2077.34        12.89 o                         
  -8   4   3       6233.07       6269.99        27.48 o                         
  -7   4   3       3765.37       3621.17        18.56 o                         
  -6   4   3        377.85        348.45         4.74 o                         
  -5   4   3      13201.53      14495.42        51.90 o                         
  -4   4   3       1755.11       1806.33        11.27 o                         
  -3   4   3        743.73        854.37         7.32 o                         
  -2   4   3       4611.71       4476.44        23.39 o                         
  -1   4   3       6715.19       6700.67        34.31 o                         
   0   4   3       3733.52       3639.91        20.73 o                         
   1   4   3       1197.32       1304.35        11.84 o                         
   2   4   3       8087.80       8336.76        42.66 o                         
   3   4   3       6427.38       6717.35        37.87 o                         
   4   4   3       1351.01       1510.51        14.71 o                         
   5   4   3       5824.33       5593.07        38.52 o                         
   6   4   3       1851.09       1841.65        20.61 o                         
   7   4   3        721.95        695.62        29.88 o                         
   8   4   3         25.54         20.78         8.43 o                         
   9   4   3        418.74        422.55        29.40 o                         
  10   4   3        125.86        114.17        16.99 o                         
  11   4   3        243.31        210.02        31.65 o                         
 -16   5   3         25.01         43.55        28.08 o                         
 -15   5   3         25.65          9.28        14.43 o                         
 -14   5   3       1160.30       1286.96        55.19 o                         
 -13   5   3        191.56        210.62        24.34 o                         
 -12   5   3       1958.62       2181.20        54.48 o                         
 -11   5   3         53.24         42.54         7.83 o                         
 -10   5   3          8.60         15.33         2.02 o                         
  -9   5   3          0.10          0.18         1.43 o                         
  -8   5   3        218.80        216.33         5.84 o                         
  -7   5   3        305.00        293.72         6.01 o                         
  -6   5   3         91.49         93.96         3.80 o                         
  -5   5   3      12626.50      13266.43        61.64 o                         
  -4   5   3       1259.26       1272.20        12.84 o                         
  -3   5   3          5.71          1.64         2.04 o                         
  -2   5   3         91.29         82.54         3.45 o                         
  -1   5   3        372.08        378.86         6.74 o                         
   0   5   3        189.27        142.42         3.89 o                         
   1   5   3       5666.38       5777.27        34.41 o                         
   2   5   3         46.06         38.07         3.13 o                         
   3   5   3       4519.42       4683.13        32.11 o                         
   4   5   3       4233.78       4247.11        30.07 o                         
   5   5   3        566.10        595.41        10.40 o                         
   6   5   3        174.84        189.10         6.54 o                         
   7   5   3         64.73         59.05        12.81 o                         
   8   5   3        418.58        377.00        24.09 o                         
   9   5   3       1046.91       1152.12        56.62 o                         
  10   5   3         77.34         90.23        22.54 o                         
 -16   6   3        732.83        680.68        68.92 o                         
 -15   6   3         79.87         65.05        15.20 o                         
 -14   6   3         48.34         33.01        19.61 o                         
 -13   6   3        105.13         92.87        14.94 o                         
 -12   6   3        218.95        229.55        17.80 o                         
 -11   6   3        308.56        291.81         7.09 o                         
 -10   6   3          6.25          4.11         2.46 o                         
  -9   6   3          8.14         11.74         2.47 o                         
  -8   6   3        600.38        504.49         8.37 o                         
  -7   6   3       5441.28       5523.88        35.81 o                         
  -6   6   3         13.24          3.99         2.27 o                         
  -5   6   3       1332.33       1463.47        15.03 o                         
  -4   6   3        503.00        509.45         8.62 o                         
  -3   6   3       2686.04       2756.40        20.87 o                         
  -2   6   3        133.25        126.79         4.18 o                         
  -1   6   3       1339.08       1578.35        16.10 o                         
   0   6   3       4429.94       4088.83        28.81 o                         
   1   6   3       1705.70       1776.92        18.03 o                         
   2   6   3        461.15        391.80         8.49 o                         
   3   6   3         35.42         42.91         3.43 o                         
   4   6   3       2899.79       2844.50        27.06 o                         
   5   6   3        967.31        984.61        15.83 o                         
   6   6   3       4108.28       4161.42        79.45 o                         
   7   6   3       1739.60       1759.45        59.07 o                         
   8   6   3         19.11          6.81        11.80 o                         
   9   6   3        181.41        178.24        25.43 o                         
  10   6   3        199.55        124.97        29.97 o                         
 -16   7   3        387.33        460.55        56.15 o                         
 -15   7   3        108.75         84.47        19.16 o                         
 -14   7   3        449.67        410.62        30.05 o                         
 -13   7   3       2701.38       2781.77        75.69 o                         
 -12   7   3        111.12        122.73        17.32 o                         
 -11   7   3         43.29         27.15         3.32 o                         
 -10   7   3         99.36         69.91         4.54 o                         
  -9   7   3          0.17          0.60         1.71 o                         
  -8   7   3        396.04        392.15         8.52 o                         
  -7   7   3          9.87          6.64         2.26 o                         
  -6   7   3        201.23        214.02         6.23 o                         
  -5   7   3        324.31        306.45         7.60 o                         
  -4   7   3       1103.67       1289.71        14.43 o                         
  -3   7   3        715.13        707.68         9.96 o                         
  -2   7   3        584.15        473.57         9.08 o                         
  -1   7   3        150.91        162.68         5.40 o                         
   0   7   3       1609.62       1589.79        18.08 o                         
   1   7   3         27.67         21.34         2.98 o                         
   2   7   3        140.04         97.92         4.79 o                         
   3   7   3        662.65        671.44        13.33 o                         
   4   7   3       1711.90       1745.65        22.68 o                         
   5   7   3          5.59          2.43         3.41 o                         
   6   7   3          0.63         -3.49        10.56 o                         
   7   7   3         19.16         15.83        16.62 o                         
   8   7   3        810.82        849.49        40.45 o                         
   9   7   3         78.94         54.74        18.94 o                         
 -16   8   3         33.02          3.35        19.08 o                         
 -15   8   3         51.68         56.09        17.80 o                         
 -14   8   3       1614.16       1723.48        61.50 o                         
 -13   8   3       1214.34       1365.56        46.17 o                         
 -12   8   3        325.68        358.72        23.07 o                         
 -11   8   3         25.59         24.72         3.46 o                         
 -10   8   3          7.97          4.96         3.55 o                         
  -9   8   3        112.64         91.25         5.58 o                         
  -8   8   3       2796.88       2766.61        26.17 o                         
  -7   8   3        641.79        577.83        10.67 o                         
  -6   8   3        901.63       1006.32        14.70 o                         
  -5   8   3        327.95        273.83         7.42 o                         
  -4   8   3       1515.12       1461.67        16.16 o                         
  -3   8   3       1246.69       1133.41        13.63 o                         
  -2   8   3        206.89        241.54         6.88 o                         
  -1   8   3        645.97        626.83        12.00 o                         
   0   8   3       1658.38       1592.44        19.73 o                         
   1   8   3        448.37        431.31        10.76 o                         
   2   8   3       4259.54       4255.31        37.93 o                         
   3   8   3       2779.34       2723.54        30.88 o                         
   4   8   3        791.63        849.07        17.83 o                         
   5   8   3        315.81        301.28        20.59 o                         
   6   8   3       1096.64       1016.41        43.13 o                         
   7   8   3        223.97        236.12        21.63 o                         
   8   8   3         52.70         47.96        14.53 o                         
 -16   9   3         37.32         18.53        23.73 o                         
 -15   9   3        131.66        135.65        19.53 o                         
 -14   9   3        193.04        186.75        20.99 o                         
 -13   9   3          6.71          9.45        12.96 o                         
 -12   9   3         64.39         98.85         5.61 o                         
 -11   9   3         38.16         36.47         3.90 o                         
 -10   9   3         16.08         -1.59         4.15 o                         
  -9   9   3       1113.42       1044.06        18.17 o                         
  -8   9   3       1359.71       1272.04        18.08 o                         
  -7   9   3         23.61         14.44         3.64 o                         
  -6   9   3        649.89        642.97        12.21 o                         
  -5   9   3       1040.07       1033.51        14.13 o                         
  -4   9   3       6708.53       6876.73        43.62 o                         
  -3   9   3        763.19        779.71        12.75 o                         
  -2   9   3        342.77        329.00         8.38 o                         
  -1   9   3        372.12        363.09        10.89 o                         
   0   9   3        553.35        578.95        12.75 o                         
   1   9   3        485.00        459.50        11.62 o                         
   2   9   3       1180.75       1171.23        19.21 o                         
   3   9   3          2.12          6.03         4.40 o                         
   4   9   3       1187.11       1186.22        21.95 o                         
   5   9   3       3064.32       3054.89        87.01 o                         
   6   9   3       2176.81       2368.23        69.17 o                         
   7   9   3         40.44         74.07        25.41 o                         
 -16  10   3        148.96        210.43        51.07 o                         
 -15  10   3          9.03         33.07        13.22 o                         
 -14  10   3        265.38        285.40        26.84 o                         
 -13  10   3        817.62        865.02        37.96 o                         
 -12  10   3        289.99        331.09        10.69 o                         
 -11  10   3          5.93         -2.38         4.39 o                         
 -10  10   3         37.75         36.18         5.24 o                         
  -9  10   3       1253.96       1241.70        21.01 o                         
  -8  10   3       1665.31       1666.35        22.49 o                         
  -7  10   3       1600.47       1587.56        20.88 o                         
  -6  10   3       2765.89       2812.71        28.89 o                         
  -5  10   3       3784.42       3637.24        32.35 o                         
  -4  10   3        146.76        152.00         6.46 o                         
  -3  10   3        593.85        552.99        11.63 o                         
  -2  10   3        499.09        500.07        12.09 o                         
  -1  10   3          6.82         10.13         3.96 o                         
   0  10   3         61.50         74.81         5.83 o                         
   1  10   3       1315.81       1308.82        21.20 o                         
   2  10   3       1598.01       1616.67        23.99 o                         
   3  10   3          8.78         12.37         4.54 o                         
   4  10   3          8.82         13.11         9.54 o                         
   5  10   3         23.11         21.79        14.71 o                         
   6  10   3        234.58        199.36        26.54 o                         
 -15  11   3          1.21         -3.52        12.28 o                         
 -14  11   3          3.23         -9.71         9.71 o                         
 -13  11   3          3.09         -1.88         6.48 o                         
 -12  11   3        137.08        141.96         7.58 o                         
 -11  11   3       1063.43       1010.63        20.02 o                         
 -10  11   3       3869.94       3719.14        40.01 o                         
  -9  11   3       6531.08       6353.67        56.11 o                         
  -8  11   3       1018.73        970.57        17.42 o                         
  -7  11   3        488.09        517.17        12.44 o                         
  -6  11   3        408.43        422.17        11.00 o                         
  -5  11   3       1634.25       1622.15        22.35 o                         
  -4  11   3       3788.85       3825.77        33.41 o                         
  -3  11   3      10970.33      10786.19        85.47 o                         
  -2  11   3       1044.51       1068.53        18.55 o                         
  -1  11   3        212.85        185.06         8.28 o                         
   0  11   3         63.53         53.98         5.49 o                         
   1  11   3          3.77         -1.82         4.41 o                         
   2  11   3         36.96         33.52         5.62 o                         
   3  11   3         63.65         75.98         6.24 o                         
   4  11   3          7.90         22.14        14.12 o                         
   5  11   3         73.27         51.89        15.47 o                         
 -16  12   3         68.80         34.55        19.63 o                         
 -15  12   3        312.90        297.85        38.85 o                         
 -14  12   3         21.30         32.76        16.25 o                         
 -13  12   3         94.01         57.75         5.82 o                         
 -12  12   3        318.39        331.53        12.20 o                         
 -11  12   3        250.60        238.70        10.49 o                         
 -10  12   3         89.12         90.64         7.11 o                         
  -9  12   3        460.26        428.11        13.90 o                         
  -8  12   3       5084.46       5066.38        46.69 o                         
  -7  12   3       2520.81       2528.77        31.29 o                         
  -6  12   3        303.87        294.06        10.07 o                         
  -5  12   3          7.92          5.65         3.95 o                         
  -4  12   3        815.68        800.49        16.42 o                         
  -3  12   3        752.74        785.50        16.83 o                         
  -2  12   3        246.01        221.94         9.52 o                         
  -1  12   3        926.51        853.31        18.43 o                         
   0  12   3        417.59        407.82        13.05 o                         
   1  12   3          4.73         10.53         4.56 o                         
   2  12   3        253.95        255.33        12.09 o                         
   3  12   3        405.26        439.37        27.99 o                         
   4  12   3         71.01         75.53        38.43 o                         
 -15  13   3         45.96         36.94        18.32 o                         
 -14  13   3        225.54        227.35        27.94 o                         
 -13  13   3        200.03        196.57        10.25 o                         
 -12  13   3        226.45        214.85        10.70 o                         
 -11  13   3          3.31         -1.68         5.86 o                         
 -10  13   3        296.13        312.95        13.18 o                         
  -9  13   3          0.14          9.69         5.44 o                         
  -8  13   3        225.17        233.23        10.40 o                         
  -7  13   3        321.81        330.93        11.31 o                         
  -6  13   3       1386.30       1406.49        24.40 o                         
  -5  13   3        517.08        536.67        14.58 o                         
  -4  13   3          0.71          1.82         4.72 o                         
  -3  13   3         63.89         57.01         5.93 o                         
  -2  13   3        188.44        218.01        10.30 o                         
  -1  13   3        587.74        606.12        16.84 o                         
   0  13   3         61.18         49.14         5.94 o                         
   1  13   3         40.47         40.66         6.36 o                         
   2  13   3         45.64         34.10         7.86 o                         
   3  13   3        137.40        144.33        32.53 o                         
 -15  14   3         44.04         51.12        31.75 o                         
 -14  14   3          0.39        -11.89        11.89 o                         
 -13  14   3        675.58        646.45        18.80 o                         
 -12  14   3       1389.19       1332.81        27.00 o                         
 -11  14   3         20.01         11.35         5.33 o                         
 -10  14   3        117.24         92.56         7.77 o                         
  -9  14   3         83.98         70.26         6.58 o                         
  -8  14   3        103.38         93.12         8.34 o                         
  -7  14   3        290.90        290.31        12.37 o                         
  -6  14   3         15.06         14.48         5.59 o                         
  -5  14   3        107.07         94.03         7.39 o                         
  -4  14   3         11.26         15.23         5.85 o                         
  -3  14   3        264.10        240.79        11.30 o                         
  -2  14   3       1105.69       1062.78        23.87 o                         
  -1  14   3       1953.62       1999.08        33.92 o                         
   0  14   3       2409.01       2489.63        40.61 o                         
   1  14   3       1148.87       1227.54        30.77 o                         
   2  14   3        314.46        327.74        63.37 o                         
 -14  15   3         55.44         40.36         9.88 o                         
 -13  15   3        191.65        190.63        11.08 o                         
 -12  15   3         22.28         24.99         5.91 o                         
 -11  15   3        168.89        132.46         9.23 o                         
 -10  15   3        455.86        474.45        17.53 o                         
  -9  15   3         99.07         78.69         8.36 o                         
  -8  15   3          7.69         -3.70         6.92 o                         
  -7  15   3          8.32          5.41         5.68 o                         
  -6  15   3        453.91        460.22        16.75 o                         
  -5  15   3        154.12        153.60        10.59 o                         
  -4  15   3        202.21        199.46        12.40 o                         
  -3  15   3          7.70         -1.76         6.27 o                         
  -2  15   3         12.91         20.75         6.38 o                         
  -1  15   3          1.38          2.10         7.39 o                         
   0  15   3         53.17         37.63         8.49 o                         
 -13  16   3        232.27        195.74        12.66 o                         
 -12  16   3        656.42        647.80        26.70 o                         
 -11  16   3        575.59        556.54        18.77 o                         
 -10  16   3        471.33        519.59        19.06 o                         
  -9  16   3        305.31        322.03        15.41 o                         
  -8  16   3         56.12         41.25         6.80 o                         
  -7  16   3         46.59         37.94         8.80 o                         
  -6  16   3        552.95        535.16        19.30 o                         
  -5  16   3        468.67        469.04        18.89 o                         
  -4  16   3         26.11         31.88         7.28 o                         
  -3  16   3         87.45         98.80        10.87 o                         
  -2  16   3          6.29         -7.97        13.94 o                         
 -11  17   3        143.94        121.70        45.79 o                         
 -10  17   3         11.62          3.11        16.36 o                         
  -9  17   3         77.67         92.51        23.03 o                         
  -8  17   3          3.12         -6.00        23.15 o                         
  -7  17   3        304.54        301.50        67.98 o                         
  -5  17   3         71.11        111.69        31.95 o                         
   4 -17   4         47.72         67.38        15.95 o                         
   5 -17   4        174.71        161.25        19.49 o                         
   6 -17   4        370.02        396.04        28.94 o                         
   7 -17   4        106.79         93.84        17.84 o                         
   8 -17   4        221.89        264.30        33.46 o                         
   9 -17   4        134.66        115.22        45.91 o                         
   1 -16   4        451.55        457.05        18.59 o                         
   2 -16   4        532.94        527.37        19.12 o                         
   3 -16   4       1399.94       1446.00        30.39 o                         
   4 -16   4          1.15         10.90         6.17 o                         
   5 -16   4        150.00        141.51         9.98 o                         
   6 -16   4        496.37        540.97        18.34 o                         
   7 -16   4         37.87         30.78         6.48 o                         
   8 -16   4        349.84        373.00        17.36 o                         
   9 -16   4        412.65        459.00        18.87 o                         
  10 -16   4         43.40         41.26         8.03 o                         
  11 -16   4         59.66         68.67         9.65 o                         
  12 -16   4        292.81        295.59        18.04 o                         
  -1 -15   4        183.43        164.63        10.71 o                         
   0 -15   4        713.55        757.50        21.93 o                         
   1 -15   4        194.93        221.68        11.39 o                         
   2 -15   4          1.18         -4.24         5.61 o                         
   3 -15   4         20.82         -5.58         5.58 o                         
   4 -15   4          6.80         -1.24         5.91 o                         
   5 -15   4         48.96         41.31         6.60 o                         
   6 -15   4        221.20        243.05        11.82 o                         
   7 -15   4        339.78        338.26        13.99 o                         
   8 -15   4       1047.36       1142.34        25.85 o                         
   9 -15   4        622.69        631.77        20.12 o                         
  10 -15   4          4.70          4.59         5.60 o                         
  11 -15   4         98.22        138.42        10.65 o                         
  12 -15   4        540.09        593.77        25.47 o                         
  13 -15   4        855.49        933.21        30.21 o                         
  -2 -14   4          0.92         -2.95         7.39 o                         
  -1 -14   4        664.42        662.78        18.40 o                         
   0 -14   4        727.84        780.34        20.24 o                         
   1 -14   4        309.10        311.50        12.53 o                         
   2 -14   4        463.47        450.55        14.84 o                         
   3 -14   4          3.46          4.52         4.69 o                         
   4 -14   4        154.87        146.81         8.64 o                         
   5 -14   4        182.19        181.91         9.63 o                         
   6 -14   4       1079.54       1068.38        23.82 o                         
   7 -14   4       1161.64       1158.12        24.83 o                         
   8 -14   4        240.88        212.18        10.77 o                         
   9 -14   4        143.27        152.16         9.90 o                         
  10 -14   4       1508.40       1492.90        29.81 o                         
  11 -14   4        555.06        609.16        19.02 o                         
  12 -14   4         62.58         59.77         6.70 o                         
  13 -14   4        145.53        155.50        10.90 o                         
  14 -14   4        388.34        386.91        79.58 o                         
  -4 -13   4        958.72       1103.92       122.41 o                         
  -3 -13   4        395.90        414.24        30.86 o                         
  -2 -13   4        668.79        681.93        18.07 o                         
  -1 -13   4       1174.09       1260.52        24.88 o                         
   0 -13   4        905.59        897.95        20.74 o                         
   1 -13   4        203.97        205.86         9.86 o                         
   2 -13   4       1933.28       1900.81        29.52 o                         
   3 -13   4       1266.54       1266.34        22.41 o                         
   4 -13   4        386.96        417.84        12.87 o                         
   5 -13   4        593.63        621.62        16.79 o                         
   6 -13   4        750.30        747.89        18.26 o                         
   7 -13   4        301.72        313.20        12.30 o                         
   8 -13   4         74.89         63.75         6.80 o                         
   9 -13   4        485.82        504.57        15.32 o                         
  10 -13   4        261.58        252.01        11.62 o                         
  11 -13   4        799.04        794.74        20.26 o                         
  12 -13   4        159.64        148.55        10.11 o                         
  13 -13   4        398.03        481.14        16.29 o                         
  14 -13   4          8.08         -5.10        19.15 o                         
  -5 -12   4        216.82        272.34        61.78 o                         
  -4 -12   4        465.23        515.23        34.07 o                         
  -3 -12   4        208.53        216.71        10.69 o                         
  -2 -12   4         26.44         23.55         5.41 o                         
  -1 -12   4          0.24         -4.89         4.89 o                         
   0 -12   4         38.97         32.67         5.37 o                         
   1 -12   4        782.08        831.62        17.60 o                         
   2 -12   4       1020.59        989.20        18.95 o                         
   3 -12   4       2287.22       2216.99        28.50 o                         
   4 -12   4       1635.00       1582.81        24.22 o                         
   5 -12   4       1171.18       1211.99        22.29 o                         
   6 -12   4         49.95         50.33         5.51 o                         
   7 -12   4         15.25         12.10         4.96 o                         
   8 -12   4         54.33         37.59         4.90 o                         
   9 -12   4         19.99         15.60         4.93 o                         
  10 -12   4         71.04         71.05         6.61 o                         
  11 -12   4          2.88         -1.50         4.98 o                         
  12 -12   4          0.13         -4.26         5.00 o                         
  13 -12   4         17.64          1.07        14.79 o                         
  14 -12   4         93.57         83.63        15.63 o                         
  -6 -11   4        710.87        994.81       156.88 o                         
  -5 -11   4         88.82         97.87        16.88 o                         
  -4 -11   4        496.96        490.97        28.55 o                         
  -3 -11   4        115.71        115.94         7.47 o                         
  -2 -11   4          6.60          5.73         4.40 o                         
  -1 -11   4         16.49          0.84         4.61 o                         
   0 -11   4        276.06        244.59         9.33 o                         
   1 -11   4       1067.45       1027.85        18.13 o                         
   2 -11   4        179.03        185.82         8.10 o                         
   3 -11   4        824.77        783.50        16.23 o                         
   4 -11   4          4.63          3.87         4.19 o                         
   5 -11   4       3240.39       3211.14        32.94 o                         
   6 -11   4       2155.29       2166.48        27.83 o                         
   7 -11   4       2563.85       2427.03        29.70 o                         
   8 -11   4       1738.86       1611.52        23.54 o                         
   9 -11   4          7.40          3.12         4.58 o                         
  10 -11   4       2338.72       2295.69        32.06 o                         
  11 -11   4         38.25         51.71         5.80 o                         
  12 -11   4         15.82         13.28         4.71 o                         
  13 -11   4       1048.05       1133.42        51.74 o                         
  14 -11   4        537.38        586.05        44.18 o                         
  15 -11   4         71.60        134.67        46.34 o                         
  -7 -10   4         29.04         -2.57        16.81 o                         
  -6 -10   4        279.79        315.68        26.79 o                         
  -5 -10   4        360.32        353.91        24.26 o                         
  -4 -10   4         55.76         55.13         5.22 o                         
  -3 -10   4        170.88        182.45         8.45 o                         
  -2 -10   4         62.43         80.74         6.02 o                         
  -1 -10   4        250.48        248.89         8.98 o                         
   0 -10   4        794.12        756.23        15.12 o                         
   1 -10   4       2047.90       1923.55        23.83 o                         
   2 -10   4       1755.79       1622.74        20.67 o                         
   3 -10   4        786.43        795.64        13.66 o                         
   4 -10   4       2551.01       2509.99        27.56 o                         
   5 -10   4        568.63        544.77        12.36 o                         
   6 -10   4       3458.76       3401.58        32.05 o                         
   7 -10   4       1540.27       1409.45        19.87 o                         
   8 -10   4        162.19        166.19         7.05 o                         
   9 -10   4       4948.77       4858.29        44.85 o                         
  10 -10   4       4780.99       4784.04        47.85 o                         
  11 -10   4         25.82         29.47         5.40 o                         
  12 -10   4         60.73         49.53         5.10 o                         
  13 -10   4         62.44         49.63        11.85 o                         
  14 -10   4         15.69         31.81        20.20 o                         
  15 -10   4        531.28        539.07        60.59 o                         
  -8  -9   4         31.33          0.19        23.31 o                         
  -7  -9   4          2.78          1.36        12.69 o                         
  -6  -9   4          4.43         -4.39        10.52 o                         
  -5  -9   4        295.96        247.02        21.44 o                         
  -4  -9   4        278.96        244.23         9.15 o                         
  -3  -9   4        768.87        762.88        15.91 o                         
  -2  -9   4        256.66        252.41         8.77 o                         
  -1  -9   4         62.27         61.23         4.59 o                         
   0  -9   4          0.13         -0.74         3.51 o                         
   1  -9   4       1133.91       1186.14        16.85 o                         
   2  -9   4       1917.11       1880.55        20.75 o                         
   3  -9   4          0.89          4.71         1.76 o                         
   4  -9   4       3870.36       3728.08        33.03 o                         
   5  -9   4        415.60        444.60        10.27 o                         
   6  -9   4       2566.36       2572.16        25.28 o                         
   7  -9   4       1941.08       1806.43        21.63 o                         
   8  -9   4        918.24        898.86        15.64 o                         
   9  -9   4          0.01         -1.75         3.81 o                         
  10  -9   4        314.92        319.78        11.18 o                         
  11  -9   4         27.20         28.23         4.65 o                         
  12  -9   4        109.12        104.12        10.04 o                         
  13  -9   4         40.67         44.90        13.53 o                         
  14  -9   4        388.23        428.72        37.35 o                         
  15  -9   4        309.83        272.89        52.23 o                         
  -9  -8   4        122.95        103.99        55.25 o                         
  -8  -8   4       1009.63        991.02        59.34 o                         
  -7  -8   4        123.96        115.27        18.63 o                         
  -6  -8   4          0.60         -0.93         8.89 o                         
  -5  -8   4        734.83        791.25        15.05 o                         
  -4  -8   4         53.99         41.39         4.23 o                         
  -3  -8   4        366.82        359.70         9.56 o                         
  -2  -8   4       1090.92       1019.22        16.42 o                         
  -1  -8   4          8.65          5.21         2.36 o                         
   0  -8   4       2155.91       2292.79        22.76 o                         
   1  -8   4         67.31         84.99         4.26 o                         
   2  -8   4        953.11       1089.29        14.78 o                         
   3  -8   4        235.94        253.60         8.08 o                         
   4  -8   4         75.23         80.77         4.45 o                         
   5  -8   4       1049.08        902.63        12.86 o                         
   6  -8   4       5755.77       5641.20        42.65 o                         
   7  -8   4       8251.27       8129.92        48.52 o                         
   8  -8   4       4357.86       4218.44        38.64 o                         
   9  -8   4        301.11        280.49         9.50 o                         
  10  -8   4        649.77        643.02        14.11 o                         
  11  -8   4        225.18        239.48         8.95 o                         
  12  -8   4          0.01         -4.66        11.89 o                         
  13  -8   4          0.69         -0.45        14.18 o                         
  14  -8   4         72.30         62.57        15.75 o                         
  15  -8   4         97.10        114.72        40.88 o                         
 -10  -7   4        371.75        379.04        60.41 o                         
  -9  -7   4          8.04         21.17        13.28 o                         
  -8  -7   4        633.55        669.89        32.49 o                         
  -7  -7   4          9.60         14.09         8.67 o                         
  -6  -7   4         30.35         32.93         9.38 o                         
  -5  -7   4        208.17        211.15         7.40 o                         
  -4  -7   4        713.17        720.67        12.66 o                         
  -3  -7   4         83.75         67.71         4.03 o                         
  -2  -7   4          2.53          7.89         2.17 o                         
  -1  -7   4        156.32        116.66         4.61 o                         
   0  -7   4         26.48         15.97         2.80 o                         
   1  -7   4        108.77        108.00         4.71 o                         
   2  -7   4        763.21        768.11        11.96 o                         
   3  -7   4         27.52         14.83         3.30 o                         
   4  -7   4        129.91        137.01         5.68 o                         
   5  -7   4        511.51        500.41         8.38 o                         
   6  -7   4       1747.81       1755.21        18.37 o                         
   7  -7   4       2667.16       2623.37        27.62 o                         
   8  -7   4        629.54        627.39        12.65 o                         
   9  -7   4       1879.25       1840.81        24.18 o                         
  10  -7   4        213.11        215.67         7.86 o                         
  11  -7   4        224.65        206.95         7.46 o                         
  12  -7   4       1366.65       1331.58        58.67 o                         
  13  -7   4         78.98         45.03        15.79 o                         
  14  -7   4        272.48        304.66        31.18 o                         
  15  -7   4        110.38        158.21        31.64 o                         
 -11  -6   4         94.27         45.09        26.35 o                         
 -10  -6   4         21.97          9.23        11.16 o                         
  -9  -6   4         29.40         26.78        12.38 o                         
  -8  -6   4        545.58        490.68        26.76 o                         
  -7  -6   4         66.37         73.53        11.92 o                         
  -6  -6   4        579.46        565.54        10.92 o                         
  -5  -6   4        109.16         98.00         4.64 o                         
  -4  -6   4        610.62        615.11        10.19 o                         
  -3  -6   4        686.70        650.10        10.56 o                         
  -2  -6   4        162.46        122.73         4.25 o                         
  -1  -6   4       2111.05       2090.99        18.20 o                         
   0  -6   4       2145.41       2174.92        20.10 o                         
   1  -6   4       9916.53      10240.68        58.85 o                         
   2  -6   4       1553.81       1577.63        18.61 o                         
   3  -6   4        121.10        101.06         4.97 o                         
   4  -6   4         58.36         57.44         3.62 o                         
   5  -6   4       1298.85       1383.43        14.62 o                         
   6  -6   4        228.62        273.03         7.25 o                         
   7  -6   4         34.10         34.29         3.32 o                         
   8  -6   4       1286.07       1292.36        17.36 o                         
   9  -6   4          9.68         10.98         3.03 o                         
  10  -6   4         43.70         35.97         3.57 o                         
  11  -6   4         26.83         36.80        10.96 o                         
  12  -6   4        120.94         99.15        17.37 o                         
  13  -6   4         15.89         25.66        12.66 o                         
  14  -6   4         13.09         10.93        11.92 o                         
  15  -6   4          0.31          6.03        26.27 o                         
 -11  -5   4        222.15        224.74        27.74 o                         
 -10  -5   4       1478.52       1575.21        61.51 o                         
  -9  -5   4       1010.44       1070.07        42.71 o                         
  -8  -5   4        634.62        632.05        29.52 o                         
  -7  -5   4       1927.82       1986.73        40.31 o                         
  -6  -5   4         66.57         67.75         3.42 o                         
  -5  -5   4          9.89         10.33         2.17 o                         
  -4  -5   4       1338.99       1224.46        13.47 o                         
  -3  -5   4       2801.94       2717.76        21.15 o                         
  -2  -5   4       5604.66       5758.29        31.24 o                         
  -1  -5   4       1350.75       1339.11        13.33 o                         
   0  -5   4        727.85        683.05         9.42 o                         
   1  -5   4       3212.51       3411.19        25.47 o                         
   2  -5   4       2219.86       2414.32        21.31 o                         
   3  -5   4        998.74       1013.14        13.07 o                         
   4  -5   4       7565.21       7961.84        43.89 o                         
   5  -5   4         58.04         35.45         2.55 o                         
   6  -5   4       1244.08       1227.49        14.98 o                         
   7  -5   4          4.96          9.81         2.67 o                         
   8  -5   4          0.57         -0.29         2.69 o                         
   9  -5   4       1318.30       1321.22        17.13 o                         
  10  -5   4       1593.90       1675.97        20.04 o                         
  11  -5   4        997.70       1063.58        49.08 o                         
  12  -5   4       1358.90       1419.31        59.39 o                         
  13  -5   4         50.24         62.79        16.32 o                         
  14  -5   4        408.38        455.74        36.55 o                         
  15  -5   4          0.42         30.40        25.44 o                         
 -12  -4   4        608.78        559.06        65.03 o                         
 -11  -4   4        559.00        544.12        44.71 o                         
 -10  -4   4         91.83         79.43        14.35 o                         
  -9  -4   4        533.81        588.61        30.22 o                         
  -8  -4   4       2615.69       2673.62        48.38 o                         
  -7  -4   4       9043.16       9217.25       104.18 o                         
  -6  -4   4       2481.13       2500.91        15.91 o                         
  -5  -4   4        229.93        226.02         3.99 o                         
  -4  -4   4       2718.89       2732.96        15.93 o                         
  -3  -4   4         27.44         69.39         2.68 o                         
  -2  -4   4        279.61        271.74         5.21 o                         
  -1  -4   4        182.51        177.38         4.07 o                         
   0  -4   4      10389.02      10704.17        49.27 o                         
   1  -4   4       6577.50       7029.38        38.89 o                         
   2  -4   4        622.83        650.59         9.38 o                         
   3  -4   4          6.32          6.48         2.02 o                         
   4  -4   4          0.99          6.15         1.95 o                         
   5  -4   4       1117.86       1251.50        13.46 o                         
   6  -4   4        579.83        510.17         8.83 o                         
   7  -4   4        634.19        618.68        10.10 o                         
   8  -4   4       1384.09       1388.79        16.24 o                         
   9  -4   4       2845.12       2757.47        24.20 o                         
  10  -4   4       3853.74       3809.71        38.85 o                         
  11  -4   4       2409.07       2364.18        62.87 o                         
  12  -4   4         12.45          3.26        11.35 o                         
  13  -4   4        197.29        177.05        20.28 o                         
  14  -4   4         49.30         13.34        28.02 o                         
 -13  -3   4         27.63         10.92        24.31 o                         
 -12  -3   4        507.68        554.21        55.68 o                         
 -11  -3   4         64.13         50.52        22.53 o                         
 -10  -3   4         14.29         16.93         7.97 o                         
  -9  -3   4        565.91        580.46        23.38 o                         
  -8  -3   4        365.07        363.30        16.10 o                         
  -7  -3   4         31.16         39.02         2.04 o                         
  -6  -3   4       1560.43       1475.37         9.23 o                         
  -5  -3   4       6039.32       6121.22        25.82 o                         
  -4  -3   4        315.10        245.31         3.86 o                         
  -3  -3   4        505.02        541.14         5.57 o                         
  -2  -3   4        814.86        715.70         6.11 o                         
  -1  -3   4       3716.29       3611.49        16.20 o                         
   0  -3   4       6552.80       6791.18        26.29 o                         
   1  -3   4         53.28         60.55         2.28 o                         
   2  -3   4        408.27        412.59         5.08 o                         
   3  -3   4       1699.37       1630.39        10.46 o                         
   4  -3   4        267.62        274.78         4.47 o                         
   5  -3   4       4315.50       4465.87        29.97 o                         
   6  -3   4        247.89        219.30         5.09 o                         
   7  -3   4         11.30         15.18         2.08 o                         
   8  -3   4         63.56         73.20         3.37 o                         
   9  -3   4       2875.51       3059.90        23.82 o                         
  10  -3   4         23.84         38.77         9.69 o                         
  11  -3   4         31.59         36.16        12.12 o                         
  12  -3   4       1802.77       1775.16        82.06 o                         
  13  -3   4       1651.76       1742.49        61.88 o                         
  14  -3   4         11.52         -2.55        18.63 o                         
 -13  -2   4       1042.87       1016.79       113.56 o                         
 -12  -2   4       1284.84       1383.06        53.61 o                         
 -11  -2   4        381.46        388.27        28.10 o                         
 -10  -2   4         14.60         23.35         7.30 o                         
  -9  -2   4         61.08         47.47         7.70 o                         
  -8  -2   4       1405.15       1401.99        32.88 o                         
  -7  -2   4        155.81        146.71         7.46 o                         
  -6  -2   4       1015.15        990.34         6.06 o                         
  -5  -2   4         99.83        121.78         2.31 o                         
  -4  -2   4        306.89        284.88         3.66 o                         
  -3  -2   4        517.69        521.56         4.98 o                         
  -2  -2   4        428.89        488.30         4.43 o                         
  -1  -2   4       5476.77       5195.21        20.10 o                         
   0  -2   4      36466.45      35199.23       111.94 o                         
   1  -2   4      46837.28      45256.51       145.48 o                         
   2  -2   4      17447.88      16819.72        55.06 o                         
   3  -2   4       2356.03       2225.86        12.27 o                         
   4  -2   4       2441.33       2487.31        14.27 o                         
   5  -2   4       1556.59       1697.19        11.75 o                         
   6  -2   4        222.81        183.04         3.77 o                         
   7  -2   4       2498.59       2432.81        15.61 o                         
   8  -2   4        271.27        243.33         4.27 o                         
   9  -2   4         14.59         22.94         2.07 o                         
  10  -2   4        380.21        382.13        21.00 o                         
  11  -2   4         33.05         30.98        10.26 o                         
  12  -2   4        109.98        118.61        15.10 o                         
  13  -2   4        106.38        109.82        22.58 o                         
  14  -2   4       1282.63       1369.05        95.28 o                         
 -14  -1   4        167.89        125.54        43.74 o                         
 -13  -1   4        163.45        116.09        35.82 o                         
 -12  -1   4        770.75        814.30        39.91 o                         
 -11  -1   4        174.05        186.44        15.84 o                         
 -10  -1   4       1451.97       1422.58        34.85 o                         
  -9  -1   4          6.51         12.94         6.15 o                         
  -8  -1   4        729.82        788.49        19.72 o                         
  -7  -1   4        153.33        168.03         8.20 o                         
  -6  -1   4        250.01        311.60        10.17 o                         
  -5  -1   4        218.75        221.85         2.63 o                         
  -4  -1   4         96.48         96.06         1.89 o                         
  -3  -1   4        391.63        388.69         3.72 o                         
  -2  -1   4      12822.25      12392.83        39.33 o                         
  -1  -1   4      14887.60      14790.65        45.76 o                         
   0  -1   4      11809.46      11917.76        39.71 o                         
   1  -1   4        149.12        140.53         2.59 o                         
   2  -1   4       6348.70       6444.60        25.78 o                         
   3  -1   4      19585.04      19764.28        72.11 o                         
   4  -1   4      10416.83      10644.64        37.65 o                         
   5  -1   4        284.54        240.80         4.00 o                         
   6  -1   4        255.37        323.52         4.77 o                         
   7  -1   4        719.23        690.67         6.80 o                         
   8  -1   4        410.61        405.17         6.93 o                         
   9  -1   4        263.24        297.78        16.51 o                         
  10  -1   4        108.46         73.86         9.96 o                         
  11  -1   4        114.52        121.76        13.28 o                         
  12  -1   4        126.43        134.44        26.63 o                         
  13  -1   4         34.02         61.54        18.28 o                         
  14  -1   4        269.03        301.18        63.38 o                         
 -14   0   4       1257.62       1237.69       119.87 o                         
 -13   0   4       1363.49       1356.10        60.48 o                         
 -12   0   4       1517.14       1641.45        53.55 o                         
 -11   0   4         75.77         55.02        10.99 o                         
 -10   0   4        446.17        404.20        18.12 o                         
  -9   0   4       2746.14       2805.56        43.79 o                         
  -8   0   4       3670.55       3562.94        55.16 o                         
  -7   0   4         54.52         46.04         4.47 o                         
  -6   0   4          3.87          0.87         2.73 o                         
  -5   0   4         39.80         36.36         1.17 o                         
  -4   0   4        332.19        419.11         3.69 o                         
  -3   0   4        223.35        249.15         2.77 o                         
  -2   0   4        143.31        131.23         2.02 o                         
  -1   0   4       5704.06       5713.57        20.38 o                         
   0   0   4        192.21        198.99         2.88 o                         
   1   0   4      28191.61      28030.34        95.44 o                         
   2   0   4       5799.39       5872.53        22.10 o                         
   3   0   4          0.07          9.67         1.25 o                         
   4   0   4       1870.07       2035.65        11.85 o                         
   5   0   4       5873.42       5728.38        24.75 o                         
   6   0   4       5086.13       5067.86        22.97 o                         
   7   0   4        431.18        416.17         5.29 o                         
   8   0   4        326.18        291.71         6.06 o                         
   9   0   4        717.44        694.00        33.32 o                         
  10   0   4        251.79        242.67        16.22 o                         
  11   0   4          0.50        -10.61        10.61 o                         
  12   0   4         13.37         10.85        11.78 o                         
  13   0   4        336.71        428.36        52.47 o                         
 -14   1   4        244.61        235.09        29.18 o                         
 -13   1   4          0.03          6.06         9.88 o                         
 -12   1   4        388.83        387.91        23.37 o                         
 -11   1   4        531.49        545.23        21.43 o                         
 -10   1   4        313.59        303.01        15.45 o                         
  -9   1   4          6.93          8.08         5.08 o                         
  -8   1   4        731.57        701.33        17.66 o                         
  -7   1   4        289.32        290.77         9.67 o                         
  -6   1   4       3647.26       3736.41        15.60 o                         
  -5   1   4        554.16        546.58         4.15 o                         
  -4   1   4       5398.57       5707.30        19.94 o                         
  -3   1   4        645.54        646.69         4.54 o                         
  -2   1   4      12997.19      13650.87        41.41 o                         
  -1   1   4         75.51        112.02         2.25 o                         
   0   1   4       1330.71       1292.37         7.87 o                         
   1   1   4        202.28        239.99         3.12 o                         
   2   1   4         75.77         88.36         2.17 o                         
   3   1   4      15855.51      17164.25        55.52 o                         
   4   1   4       2479.37       2774.22        15.11 o                         
   5   1   4       3540.56       3463.88        18.04 o                         
   6   1   4       3917.38       3906.17        19.45 o                         
   7   1   4       1407.62       1439.17        15.14 o                         
   8   1   4        145.98        137.72        10.83 o                         
   9   1   4          2.56          2.72         7.30 o                         
  10   1   4       1273.76       1298.73        44.86 o                         
  11   1   4       1883.56       1791.80        63.09 o                         
  12   1   4        288.84        274.25        44.85 o                         
  13   1   4        112.44         32.07        20.58 o                         
 -15   2   4          0.98         21.90        19.56 o                         
 -14   2   4          4.39         33.05        16.12 o                         
 -13   2   4         15.63          3.17        11.13 o                         
 -12   2   4        306.00        274.71        23.35 o                         
 -11   2   4        578.26        559.29        22.29 o                         
 -10   2   4         94.11         91.76         7.71 o                         
  -9   2   4       3459.45       3527.08        43.70 o                         
  -8   2   4       2913.89       2957.93        36.13 o                         
  -7   2   4        921.64        858.36         5.82 o                         
  -6   2   4        782.08        937.76         6.41 o                         
  -5   2   4        651.44        628.59         5.17 o                         
  -4   2   4       2038.73       2159.26        10.54 o                         
  -3   2   4       6122.64       6278.85        22.20 o                         
  -2   2   4       4450.51       4652.97        18.72 o                         
  -1   2   4        300.87        274.75         3.80 o                         
   0   2   4       7569.68       7626.72        32.65 o                         
   1   2   4       1444.31       1486.85         9.52 o                         
   2   2   4        369.34        355.33         4.56 o                         
   3   2   4       2599.92       2912.95        15.56 o                         
   4   2   4       4925.67       5323.22        25.12 o                         
   5   2   4        124.49        121.74         3.67 o                         
   6   2   4        769.43        781.19         9.95 o                         
   7   2   4         53.72         54.89         3.20 o                         
   8   2   4        410.63        446.80        20.74 o                         
   9   2   4        203.80        205.24        20.06 o                         
  10   2   4        262.48        240.74        23.12 o                         
  11   2   4         35.62         48.04        16.32 o                         
  12   2   4         45.03         30.47        11.58 o                         
 -15   3   4         18.22         29.84        17.31 o                         
 -14   3   4         89.02         94.80        18.69 o                         
 -13   3   4          8.06         -7.12        10.94 o                         
 -12   3   4         26.30         29.36         9.62 o                         
 -11   3   4         72.35         78.59         8.23 o                         
 -10   3   4       3906.05       3873.56        53.53 o                         
  -9   3   4       5793.89       5622.44        33.56 o                         
  -8   3   4       2243.81       2173.88        11.86 o                         
  -7   3   4        743.02        760.55         6.31 o                         
  -6   3   4        914.63       1005.65         7.78 o                         
  -5   3   4       3617.36       4065.25        18.62 o                         
  -4   3   4       2695.78       2590.25        13.12 o                         
  -3   3   4       8540.04       8554.11        30.55 o                         
  -2   3   4      17670.84      18172.57        61.08 o                         
  -1   3   4       6524.39       6806.54        27.48 o                         
   0   3   4        663.95        685.34         6.90 o                         
   1   3   4       3449.69       3409.57        22.68 o                         
   2   3   4        556.53        631.54         8.87 o                         
   3   3   4       3916.88       4114.43        25.95 o                         
   4   3   4        237.79        211.41         5.36 o                         
   5   3   4       2463.17       2312.35        20.66 o                         
   6   3   4         36.14         49.40         3.15 o                         
   7   3   4        406.10        432.46         8.84 o                         
   8   3   4         78.51         84.02        11.75 o                         
   9   3   4        170.81        159.44        19.05 o                         
  10   3   4        404.75        423.25        30.47 o                         
  11   3   4         95.20         99.91        17.01 o                         
  12   3   4          6.48         42.58        37.63 o                         
 -16   4   4         17.37        -17.06        22.48 o                         
 -15   4   4        284.78        340.71        39.64 o                         
 -14   4   4        540.44        479.64        38.14 o                         
 -13   4   4          9.39         13.52        10.64 o                         
 -12   4   4        477.81        523.87        24.63 o                         
 -11   4   4         74.05         73.82         9.15 o                         
 -10   4   4        112.08        104.10         3.14 o                         
  -9   4   4          2.18         -0.01         1.10 o                         
  -8   4   4         46.25         40.23         1.67 o                         
  -7   4   4        165.72        138.53         3.06 o                         
  -6   4   4       3425.14       3746.46        19.06 o                         
  -5   4   4       3641.55       4004.98        19.89 o                         
  -4   4   4       2940.37       3125.90        19.87 o                         
  -3   4   4       8708.54       8521.97        40.95 o                         
  -2   4   4        653.64        715.68         8.70 o                         
  -1   4   4        503.08        473.96         7.05 o                         
   0   4   4       6019.55       6172.97        34.03 o                         
   1   4   4        357.03        386.01         7.07 o                         
   2   4   4       3050.76       3311.50        24.07 o                         
   3   4   4       1712.80       1824.72        17.24 o                         
   4   4   4          0.73          3.57         1.72 o                         
   5   4   4        252.76        242.89         6.63 o                         
   6   4   4         48.62         51.47         4.09 o                         
   7   4   4        659.35        662.92        31.50 o                         
   8   4   4        474.40        495.45        35.92 o                         
   9   4   4        747.01        695.66        38.04 o                         
  10   4   4       1079.68       1157.27        51.21 o                         
  11   4   4       1185.06       1235.34        77.32 o                         
 -16   5   4        133.14        175.91        53.43 o                         
 -15   5   4        974.26        921.85        62.58 o                         
 -14   5   4       1689.59       1882.96        67.09 o                         
 -13   5   4         67.75         85.68        15.43 o                         
 -12   5   4        117.13        124.98        12.88 o                         
 -11   5   4         19.50         18.74         7.77 o                         
 -10   5   4         10.08          7.29         2.03 o                         
  -9   5   4        267.62        241.23         6.66 o                         
  -8   5   4          8.88         13.10         2.15 o                         
  -7   5   4        212.13        203.79         5.08 o                         
  -6   5   4        420.55        497.35         8.54 o                         
  -5   5   4       2434.86       2462.15        19.41 o                         
  -4   5   4      14184.35      15126.73        76.49 o                         
  -3   5   4       6826.70       7262.94        39.39 o                         
  -2   5   4       3069.27       3024.61        22.40 o                         
  -1   5   4       1174.73       1103.17        12.65 o                         
   0   5   4        567.92        510.58         7.17 o                         
   1   5   4        580.24        586.69         9.65 o                         
   2   5   4        471.05        475.13         8.93 o                         
   3   5   4          8.72          2.78         2.40 o                         
   4   5   4        442.97        426.14         7.73 o                         
   5   5   4        613.50        686.09        13.02 o                         
   6   5   4        200.28        192.44         7.74 o                         
   7   5   4        448.92        456.28        25.88 o                         
   8   5   4        549.42        575.50        30.25 o                         
   9   5   4       1152.61       1283.67        60.86 o                         
  10   5   4         33.60         23.49        13.16 o                         
 -16   6   4         93.15         53.48        23.58 o                         
 -15   6   4        522.31        629.18        45.19 o                         
 -14   6   4        135.61        112.08        16.81 o                         
 -13   6   4         94.77         75.74        12.67 o                         
 -12   6   4        580.26        613.68        28.70 o                         
 -11   6   4        810.14        822.88        13.20 o                         
 -10   6   4         37.59         38.87         3.25 o                         
  -9   6   4       1928.59       1934.03        18.05 o                         
  -8   6   4       1143.30       1019.09        13.10 o                         
  -7   6   4       1977.93       1908.08        18.87 o                         
  -6   6   4       6604.03       6463.10        41.75 o                         
  -5   6   4       4458.55       4330.59        30.14 o                         
  -4   6   4       8058.46       8266.35        47.08 o                         
  -3   6   4        420.99        425.44         8.54 o                         
  -2   6   4       4322.48       4518.73        28.92 o                         
  -1   6   4        855.45        824.88        10.69 o                         
   0   6   4       1691.19       1619.43        16.03 o                         
   1   6   4       5495.28       5469.91        37.22 o                         
   2   6   4       1463.35       1363.22        18.38 o                         
   3   6   4        195.07        163.44         5.97 o                         
   4   6   4         33.33         16.69         3.29 o                         
   5   6   4       2040.59       2030.63        23.96 o                         
   6   6   4        266.69        264.08        19.65 o                         
   7   6   4          3.22         -9.63         9.63 o                         
   8   6   4        651.40        604.37        36.34 o                         
   9   6   4        140.47        207.03        26.65 o                         
 -16   7   4        132.97        155.77        61.85 o                         
 -15   7   4        364.71        306.92        32.23 o                         
 -14   7   4        602.45        537.45        39.85 o                         
 -13   7   4         25.54         22.92        12.34 o                         
 -12   7   4          2.98          2.17         8.11 o                         
 -11   7   4        876.91        727.18        13.01 o                         
 -10   7   4         94.27        129.69         5.78 o                         
  -9   7   4        875.24        980.82        14.11 o                         
  -8   7   4        662.91        673.21        11.80 o                         
  -7   7   4         52.13         60.89         3.63 o                         
  -6   7   4       2765.97       2762.07        23.87 o                         
  -5   7   4       2212.54       2261.48        20.43 o                         
  -4   7   4       2710.66       2725.31        23.84 o                         
  -3   7   4       1357.97       1375.37        15.34 o                         
  -2   7   4       1525.30       1507.50        16.01 o                         
  -1   7   4        138.53        154.63         5.51 o                         
   0   7   4        129.43        115.36         4.48 o                         
   1   7   4          2.57          5.47         2.63 o                         
   2   7   4       4596.20       4650.40        39.33 o                         
   3   7   4         13.17         20.10         3.95 o                         
   4   7   4         20.86         13.62         3.78 o                         
   5   7   4          7.06          4.33         3.25 o                         
   6   7   4         13.99          4.70         9.36 o                         
   7   7   4         29.79         18.07        12.61 o                         
   8   7   4          0.06         -0.21        10.47 o                         
   9   7   4        431.45        448.42        90.77 o                         
 -16   8   4       1315.30       1437.93       123.16 o                         
 -15   8   4       1609.92       1763.45        75.02 o                         
 -14   8   4       2004.25       2046.06        61.84 o                         
 -13   8   4       1147.55       1139.32        42.33 o                         
 -12   8   4        799.95        788.84        25.06 o                         
 -11   8   4       1247.93       1191.98        19.19 o                         
 -10   8   4         50.61         45.84         4.40 o                         
  -9   8   4         57.23         37.72         3.86 o                         
  -8   8   4        325.73        338.38         9.01 o                         
  -7   8   4          7.05          7.58         3.00 o                         
  -6   8   4          0.29          2.23         2.77 o                         
  -5   8   4       1390.03       1286.52        16.02 o                         
  -4   8   4       1308.77       1132.46        14.53 o                         
  -3   8   4        967.45       1025.95        13.54 o                         
  -2   8   4       1616.07       1574.98        19.10 o                         
  -1   8   4       3674.37       3549.15        31.65 o                         
   0   8   4       2220.04       2134.37        24.20 o                         
   1   8   4         64.24         66.43         5.11 o                         
   2   8   4        426.05        416.16        11.72 o                         
   3   8   4         44.54         49.89         5.15 o                         
   4   8   4         30.50         36.44         4.64 o                         
   5   8   4        243.58        214.30        28.56 o                         
   6   8   4         44.19         23.19        11.68 o                         
   7   8   4         90.67         86.10        15.46 o                         
   8   8   4         27.52         29.30        82.29 o                         
 -16   9   4         37.86         78.35        39.61 o                         
 -15   9   4         80.93         71.46        19.28 o                         
 -14   9   4         99.12        118.74        16.52 o                         
 -13   9   4        700.05        692.97        33.34 o                         
 -12   9   4        862.63        864.02        16.37 o                         
 -11   9   4        355.42        410.27        11.99 o                         
 -10   9   4          8.34          1.65         4.18 o                         
  -9   9   4         91.13         47.64         4.56 o                         
  -8   9   4        285.35        267.30         8.57 o                         
  -7   9   4        545.66        600.61        11.58 o                         
  -6   9   4          0.27          0.35         3.61 o                         
  -5   9   4       1177.62       1166.12        15.79 o                         
  -4   9   4        244.22        232.47         7.08 o                         
  -3   9   4        574.71        565.42        11.22 o                         
  -2   9   4        375.57        397.39         9.70 o                         
  -1   9   4        169.69        169.20         6.99 o                         
   0   9   4        271.20        272.22         9.16 o                         
   1   9   4         66.18         64.58         5.22 o                         
   2   9   4        351.99        343.76        11.34 o                         
   3   9   4          2.02          1.51         4.44 o                         
   4   9   4        680.21        693.03        16.15 o                         
   5   9   4       2231.94       2390.50        68.16 o                         
   6   9   4        506.12        518.48        32.63 o                         
   7   9   4        337.82        353.58        44.20 o                         
 -16  10   4        855.76        925.28       106.68 o                         
 -15  10   4        815.72        843.18        45.35 o                         
 -14  10   4       1024.39        981.24        42.34 o                         
 -13  10   4         81.44         90.26        15.63 o                         
 -12  10   4        191.78        199.29         8.49 o                         
 -11  10   4        594.90        540.21        14.69 o                         
 -10  10   4         35.04         32.28         4.64 o                         
  -9  10   4         16.86          8.52         3.99 o                         
  -8  10   4          0.17         -0.34         3.87 o                         
  -7  10   4        364.68        364.98         9.88 o                         
  -6  10   4        478.01        488.58        11.45 o                         
  -5  10   4         24.93         25.12         4.12 o                         
  -4  10   4       1100.21        994.61        15.91 o                         
  -3  10   4       1445.26       1457.28        19.21 o                         
  -2  10   4       1224.03       1122.28        18.61 o                         
  -1  10   4        112.34         98.38         6.05 o                         
   0  10   4         31.87         28.18         5.09 o                         
   1  10   4         60.62         47.91         5.00 o                         
   2  10   4          9.51          9.64         4.48 o                         
   3  10   4        288.88        289.17        11.42 o                         
   4  10   4        108.27         89.55        14.08 o                         
   5  10   4          1.72          4.61        10.48 o                         
   6  10   4        656.92        643.53        45.35 o                         
 -16  11   4        170.82        127.16        40.62 o                         
 -15  11   4        194.93        161.34        20.88 o                         
 -14  11   4        261.04        280.55        23.74 o                         
 -13  11   4         26.87         20.87         7.00 o                         
 -12  11   4        354.52        372.72        13.02 o                         
 -11  11   4         21.37         29.74         5.77 o                         
 -10  11   4        131.16         83.71         6.89 o                         
  -9  11   4        264.04        273.03        10.40 o                         
  -8  11   4        714.22        678.30        14.45 o                         
  -7  11   4       1139.98       1124.58        18.20 o                         
  -6  11   4       1455.55       1398.31        20.92 o                         
  -5  11   4       1895.27       1899.38        23.35 o                         
  -4  11   4          1.55         -0.73         3.55 o                         
  -3  11   4        591.95        612.27        14.04 o                         
  -2  11   4          5.63          2.39         4.35 o                         
  -1  11   4        707.83        716.20        16.15 o                         
   0  11   4        321.76        342.16        11.53 o                         
   1  11   4         77.88         79.03         6.11 o                         
   2  11   4        210.07        233.82        10.62 o                         
   3  11   4        367.97        369.16        13.60 o                         
   4  11   4          3.12          5.67        13.17 o                         
   5  11   4        482.50        432.09        37.50 o                         
 -16  12   4          4.63        -20.00        24.32 o                         
 -15  12   4        202.89        192.08        22.59 o                         
 -14  12   4        106.97         96.72        15.47 o                         
 -13  12   4        557.61        542.79        15.35 o                         
 -12  12   4        259.70        288.35        11.43 o                         
 -11  12   4        289.57        308.31        11.82 o                         
 -10  12   4        956.53        989.21        20.79 o                         
  -9  12   4        579.06        572.22        14.52 o                         
  -8  12   4        435.52        437.81        12.63 o                         
  -7  12   4       2499.60       2491.43        30.17 o                         
  -6  12   4        511.51        508.96        13.25 o                         
  -5  12   4        326.88        310.96        10.66 o                         
  -4  12   4        185.16        197.39         8.84 o                         
  -3  12   4        701.01        681.20        16.29 o                         
  -2  12   4        102.91        102.92         6.99 o                         
  -1  12   4        374.99        378.52        12.57 o                         
   0  12   4          3.52         -1.62         5.22 o                         
   1  12   4       1025.45       1059.11        22.94 o                         
   2  12   4       1220.29       1272.98        25.49 o                         
   3  12   4        694.00        700.70        38.63 o                         
   4  12   4         20.37         39.30        15.13 o                         
 -15  13   4          7.55        -31.44        43.84 o                         
 -14  13   4          3.57          7.64        11.33 o                         
 -13  13   4        424.41        405.49        14.16 o                         
 -12  13   4        970.18        975.81        23.24 o                         
 -11  13   4        317.41        297.54        12.61 o                         
 -10  13   4          0.71         -0.69         5.24 o                         
  -9  13   4       2082.40       1956.49        29.35 o                         
  -8  13   4        242.30        229.79        10.33 o                         
  -7  13   4          2.52         -2.12         4.75 o                         
  -6  13   4        501.41        531.71        15.03 o                         
  -5  13   4        930.46        863.92        19.47 o                         
  -4  13   4        348.46        349.63        12.73 o                         
  -3  13   4        102.86         80.35         7.20 o                         
  -2  13   4          0.28         -2.51         5.75 o                         
  -1  13   4        271.08        246.38        11.20 o                         
   0  13   4        277.05        256.20        11.36 o                         
   1  13   4        610.19        659.70        19.54 o                         
   2  13   4         20.80         26.76         6.15 o                         
   3  13   4         14.42         49.21        26.03 o                         
 -15  14   4         19.44         20.61        19.95 o                         
 -14  14   4         75.03         44.58        14.04 o                         
 -13  14   4        913.41        974.88        23.01 o                         
 -12  14   4        983.27       1022.62        24.85 o                         
 -11  14   4          0.68         -2.46         5.32 o                         
 -10  14   4        215.86        196.32        10.81 o                         
  -9  14   4         31.47         19.62         5.66 o                         
  -8  14   4        810.30        815.97        21.46 o                         
  -7  14   4       2569.63       2560.46        36.21 o                         
  -6  14   4       2557.19       2576.59        36.56 o                         
  -5  14   4        659.98        709.87        18.40 o                         
  -4  14   4          4.53         -1.63         5.85 o                         
  -3  14   4          5.97         15.41         5.95 o                         
  -2  14   4        290.59        298.36        12.95 o                         
  -1  14   4        353.12        355.82        14.15 o                         
   0  14   4        391.16        354.39        15.52 o                         
   1  14   4        204.85        193.04        12.68 o                         
 -14  15   4         56.00         30.33         9.08 o                         
 -13  15   4        204.73        205.06        11.14 o                         
 -12  15   4          0.05         -6.61         6.61 o                         
 -11  15   4         43.26         33.06         6.49 o                         
 -10  15   4          0.81         -6.05         6.05 o                         
  -9  15   4         69.70         61.55         7.66 o                         
  -8  15   4        299.53        329.01        15.26 o                         
  -7  15   4         23.76         25.56         6.26 o                         
  -6  15   4          1.83          8.39         6.18 o                         
  -5  15   4        592.41        622.05        19.70 o                         
  -4  15   4       1831.19       1951.46        35.44 o                         
  -3  15   4        113.44        111.21         8.54 o                         
  -2  15   4        539.89        519.48        19.45 o                         
  -1  15   4         66.16         54.05         7.86 o                         
   0  15   4         93.35         95.69        11.06 o                         
 -13  16   4         40.76         15.77         6.85 o                         
 -12  16   4        121.37        111.22        11.67 o                         
 -11  16   4         53.38         37.94         8.08 o                         
 -10  16   4          0.44          0.46         6.73 o                         
  -9  16   4        338.04        377.36        16.53 o                         
  -8  16   4        540.68        531.09        19.28 o                         
  -7  16   4        297.05        324.87        15.62 o                         
  -6  16   4         87.89         58.22         8.63 o                         
  -5  16   4        111.95        112.87        10.95 o                         
  -4  16   4        192.51        204.08        12.43 o                         
  -3  16   4        852.80        936.45        28.44 o                         
  -2  16   4        440.70        414.10        73.08 o                         
 -11  17   4          0.09         -3.15        17.62 o                         
 -10  17   4        196.96        167.12        34.20 o                         
  -9  17   4         75.83         58.72        23.89 o                         
  -8  17   4        250.79        217.04        56.64 o                         
  -7  17   4          8.56         13.24        33.07 o                         
   4 -17   5        377.68        374.97        39.87 o                         
   5 -17   5         34.25         14.30        12.25 o                         
   6 -17   5         52.89         13.79        12.44 o                         
   7 -17   5         12.43         -2.46        10.18 o                         
   8 -17   5         35.24         42.70        25.59 o                         
   1 -16   5        924.80        981.05        63.77 o                         
   2 -16   5          8.01         -7.04         7.04 o                         
   3 -16   5          8.74          4.88         8.21 o                         
   4 -16   5       1650.01       1684.52        31.99 o                         
   5 -16   5        546.18        560.88        18.92 o                         
   6 -16   5        447.60        457.90        16.37 o                         
   7 -16   5        450.32        446.40        16.63 o                         
   8 -16   5         91.46         85.49         8.35 o                         
   9 -16   5         26.69         29.10         6.45 o                         
  10 -16   5         19.42          7.43         6.68 o                         
  11 -16   5        561.38        561.26        22.75 o                         
  -1 -15   5        211.92        208.28        12.34 o                         
   0 -15   5          4.66         -4.32         7.07 o                         
   1 -15   5        167.06        172.77        10.24 o                         
   2 -15   5         11.52         10.91         5.98 o                         
   3 -15   5        569.63        536.41        16.91 o                         
   4 -15   5          7.26         12.32         5.29 o                         
   5 -15   5        132.22        102.36         8.41 o                         
   6 -15   5       1265.67       1252.80        26.57 o                         
   7 -15   5        163.16        156.76         9.91 o                         
   8 -15   5         23.49         15.62         5.97 o                         
   9 -15   5          7.44          1.99         6.24 o                         
  10 -15   5         46.33         44.64         6.68 o                         
  11 -15   5       1142.28       1203.34        28.71 o                         
  12 -15   5        820.35        808.51        25.45 o                         
  13 -15   5        893.97        933.26        28.33 o                         
  -2 -14   5         24.10          7.00         5.64 o                         
  -1 -14   5          0.10         -3.22         5.58 o                         
   0 -14   5        303.60        329.73        13.43 o                         
   1 -14   5        104.16        124.55         8.35 o                         
   2 -14   5         10.95         -0.45         5.63 o                         
   3 -14   5        465.68        434.94        14.11 o                         
   4 -14   5        121.00        123.84         8.18 o                         
   5 -14   5        128.62        109.74         8.22 o                         
   6 -14   5        300.55        278.71        12.61 o                         
   7 -14   5        131.04        140.79         9.07 o                         
   8 -14   5        326.92        330.04        13.50 o                         
   9 -14   5        708.60        722.14        20.84 o                         
  10 -14   5         84.93         76.72         7.94 o                         
  11 -14   5          2.62          9.19         6.23 o                         
  12 -14   5        163.92        143.73         9.75 o                         
  13 -14   5        370.11        407.81        16.93 o                         
  -3 -13   5        479.67        497.42        44.96 o                         
  -2 -13   5        760.46        752.13        20.58 o                         
  -1 -13   5        193.45        164.87         9.02 o                         
   0 -13   5         60.61         40.19         5.47 o                         
   1 -13   5         38.79         27.97         5.48 o                         
   2 -13   5        236.09        189.12         8.99 o                         
   3 -13   5         14.63          6.10         4.92 o                         
   4 -13   5        928.65        912.01        20.01 o                         
   5 -13   5       1704.42       1714.06        28.27 o                         
   6 -13   5        634.74        632.66        16.96 o                         
   7 -13   5         17.79         18.13         4.97 o                         
   8 -13   5         23.39         23.72         5.43 o                         
   9 -13   5        219.04        246.80        11.03 o                         
  10 -13   5        630.63        659.62        18.51 o                         
  11 -13   5        110.56        104.35         8.39 o                         
  12 -13   5        634.93        580.92        18.15 o                         
  13 -13   5         26.66         16.84         5.17 o                         
  14 -13   5          2.36         -6.06        18.15 o                         
  -5 -12   5        366.69        389.41        73.05 o                         
  -4 -12   5          3.60        -13.44        13.44 o                         
  -3 -12   5         96.11         83.80         6.79 o                         
  -2 -12   5          0.67          9.13         4.80 o                         
  -1 -12   5         23.59         25.08         5.03 o                         
   0 -12   5        874.76        803.47        17.46 o                         
   1 -12   5        351.50        350.78        11.63 o                         
   2 -12   5          4.68         18.65         4.74 o                         
   3 -12   5        541.92        557.86        14.22 o                         
   4 -12   5        432.66        399.77        12.52 o                         
   5 -12   5        798.72        744.65        17.64 o                         
   6 -12   5        100.43         92.54         6.76 o                         
   7 -12   5          1.98          4.04         4.51 o                         
   8 -12   5         91.90         77.05         6.48 o                         
   9 -12   5       1156.87       1140.43        22.45 o                         
  10 -12   5         51.93         53.28         6.16 o                         
  11 -12   5        858.55        893.53        21.35 o                         
  12 -12   5        449.85        489.01        15.83 o                         
  13 -12   5          1.67         -4.28        10.92 o                         
  14 -12   5        134.39        172.63        37.32 o                         
  -6 -11   5          3.99        -17.49        19.35 o                         
  -5 -11   5         34.65         33.82        11.78 o                         
  -4 -11   5       1361.99       1500.34        74.87 o                         
  -3 -11   5        596.27        658.43        17.11 o                         
  -2 -11   5          5.72          9.35         4.55 o                         
  -1 -11   5        277.33        255.24         9.62 o                         
   0 -11   5        127.83        124.13         7.04 o                         
   1 -11   5         70.18         62.22         5.82 o                         
   2 -11   5        580.81        608.48        14.22 o                         
   3 -11   5       1783.77       1729.33        23.28 o                         
   4 -11   5       1514.60       1545.60        22.46 o                         
   5 -11   5        347.77        303.84        10.03 o                         
   6 -11   5        135.53        136.60         7.24 o                         
   7 -11   5        470.25        450.94        12.70 o                         
   8 -11   5          7.42         -4.12         4.12 o                         
   9 -11   5        191.69        205.57         9.40 o                         
  10 -11   5       2292.73       2298.49        33.29 o                         
  11 -11   5         65.02         57.33         6.29 o                         
  12 -11   5        669.61        681.39        17.19 o                         
  13 -11   5        447.23        438.69        32.46 o                         
  14 -11   5        927.63       1023.49        58.93 o                         
  -7 -10   5        130.15        199.70        31.05 o                         
  -6 -10   5        623.97        624.43        37.19 o                         
  -5 -10   5        670.10        652.10        36.26 o                         
  -4 -10   5       3549.46       3552.87        39.69 o                         
  -3 -10   5       1361.81       1355.19        22.76 o                         
  -2 -10   5        464.66        450.32        12.43 o                         
  -1 -10   5        260.13        251.82         9.07 o                         
   0 -10   5         55.62         28.96         4.54 o                         
   1 -10   5        633.26        616.96        12.58 o                         
   2 -10   5       2629.88       2614.33        28.04 o                         
   3 -10   5       1769.46       1780.24        23.14 o                         
   4 -10   5         37.31         39.54         4.46 o                         
   5 -10   5        376.37        345.38         9.95 o                         
   6 -10   5        209.01        165.77         7.58 o                         
   7 -10   5       1559.64       1492.71        21.76 o                         
   8 -10   5         50.87         51.00         5.00 o                         
   9 -10   5        228.46        260.98        10.21 o                         
  10 -10   5       1148.59       1113.45        21.23 o                         
  11 -10   5         66.87         47.80         4.98 o                         
  12 -10   5        603.95        655.79        16.14 o                         
  13 -10   5        690.07        745.69        41.50 o                         
  14 -10   5        408.95        465.77        39.88 o                         
  15 -10   5        830.20       1036.71       117.93 o                         
  -8  -9   5        122.70        187.22        31.02 o                         
  -7  -9   5          0.08          5.24        11.47 o                         
  -6  -9   5         50.63         56.98        13.20 o                         
  -5  -9   5         60.12         51.63        11.10 o                         
  -4  -9   5        405.64        392.01        11.95 o                         
  -3  -9   5        933.05        916.35        16.79 o                         
  -2  -9   5       2250.84       2167.68        26.20 o                         
  -1  -9   5        454.24        469.90        11.54 o                         
   0  -9   5         82.24         49.97         5.24 o                         
   1  -9   5       1210.82       1173.68        16.20 o                         
   2  -9   5       1885.15       1920.67        21.37 o                         
   3  -9   5        208.97        227.45         7.97 o                         
   4  -9   5       4142.76       4122.07        37.05 o                         
   5  -9   5        292.44        307.30         8.67 o                         
   6  -9   5        694.56        684.83        11.11 o                         
   7  -9   5       1235.52       1167.85        18.00 o                         
   8  -9   5        652.07        598.90        14.36 o                         
   9  -9   5        174.61        181.48         8.13 o                         
  10  -9   5         10.60         10.95         4.37 o                         
  11  -9   5       1018.18        993.30        18.94 o                         
  12  -9   5          8.44         27.21        11.54 o                         
  13  -9   5        137.71        158.93        23.67 o                         
  14  -9   5        974.02       1081.47        58.90 o                         
  15  -9   5        642.35        562.73        61.67 o                         
  -9  -8   5        624.57        729.92        69.70 o                         
  -8  -8   5        577.99        628.07        36.77 o                         
  -7  -8   5        460.44        508.01        31.99 o                         
  -6  -8   5         12.80          6.88         9.32 o                         
  -5  -8   5       1001.93        980.36        17.85 o                         
  -4  -8   5       2206.95       2182.34        26.35 o                         
  -3  -8   5        785.29        784.59        14.61 o                         
  -2  -8   5         79.37         84.32         5.01 o                         
  -1  -8   5       3936.67       3990.58        32.03 o                         
   0  -8   5       1909.48       1868.19        20.61 o                         
   1  -8   5       1575.64       1544.32        19.28 o                         
   2  -8   5          0.04          0.24         4.30 o                         
   3  -8   5       1366.89       1319.05        19.35 o                         
   4  -8   5       2353.39       2335.39        24.88 o                         
   5  -8   5        319.99        296.00         8.17 o                         
   6  -8   5        128.24        105.10         5.48 o                         
   7  -8   5       2115.83       2063.17        22.54 o                         
   8  -8   5        962.71        935.15        17.47 o                         
   9  -8   5        461.88        498.10        13.24 o                         
  10  -8   5        874.26        902.60        17.54 o                         
  11  -8   5       4012.36       4071.52        41.19 o                         
  12  -8   5          2.80         -1.02         9.62 o                         
  13  -8   5         13.55          4.21        12.76 o                         
  14  -8   5          0.13         20.60        18.70 o                         
  15  -8   5          2.94        -25.57        25.57 o                         
 -10  -7   5         60.82         32.35        35.81 o                         
  -9  -7   5         61.30         20.91        10.99 o                         
  -8  -7   5        656.64        661.98        36.12 o                         
  -7  -7   5       1803.61       1710.33        50.49 o                         
  -6  -7   5        137.28        152.31        21.61 o                         
  -5  -7   5       2466.20       2490.67        26.69 o                         
  -4  -7   5       1335.65       1367.62        17.26 o                         
  -3  -7   5         65.41         57.96         4.18 o                         
  -2  -7   5         76.87         69.96         3.94 o                         
  -1  -7   5         97.91        123.38         4.99 o                         
   0  -7   5          3.10          0.99         2.67 o                         
   1  -7   5         41.81         17.50         3.27 o                         
   2  -7   5       3370.19       3488.25        31.70 o                         
   3  -7   5        142.45        111.88         4.93 o                         
   4  -7   5        549.70        583.31        11.68 o                         
   5  -7   5       2600.55       2479.65        23.76 o                         
   6  -7   5       6773.19       6359.97        41.89 o                         
   7  -7   5      16157.16      15592.31        89.92 o                         
   8  -7   5       4074.55       4147.77        38.81 o                         
   9  -7   5        267.06        281.25         9.51 o                         
  10  -7   5          6.45          4.48         3.35 o                         
  11  -7   5         94.09         93.75         5.51 o                         
  12  -7   5        731.49        799.75        46.14 o                         
  13  -7   5        258.31        227.25        26.75 o                         
  14  -7   5        261.00        242.31        28.46 o                         
  15  -7   5        108.28        135.81        31.31 o                         
 -11  -6   5        344.97        264.57        42.31 o                         
 -10  -6   5          0.76         -2.65        12.63 o                         
  -9  -6   5        416.99        463.47        30.67 o                         
  -8  -6   5        108.49        101.26        13.87 o                         
  -7  -6   5        366.43        365.52        22.23 o                         
  -6  -6   5       1787.43       1766.90        20.54 o                         
  -5  -6   5       1019.22       1054.33        14.98 o                         
  -4  -6   5       1259.61       1260.31        15.23 o                         
  -3  -6   5         11.83         20.36         2.59 o                         
  -2  -6   5          0.71         -2.03         2.03 o                         
  -1  -6   5        101.86         84.76         3.78 o                         
   0  -6   5       4625.40       4850.42        34.03 o                         
   1  -6   5       7666.94       8477.77        58.10 o                         
   2  -6   5        720.57        772.49        12.86 o                         
   3  -6   5        308.87        403.23         9.38 o                         
   4  -6   5          8.43         33.79         3.34 o                         
   5  -6   5        190.87        191.00         5.54 o                         
   6  -6   5        120.55        125.98         4.34 o                         
   7  -6   5       5405.53       5337.32        41.09 o                         
   8  -6   5      12735.19      12611.62        72.00 o                         
   9  -6   5       4378.22       4292.36        35.95 o                         
  10  -6   5        739.77        746.91        14.38 o                         
  11  -6   5       1050.42        999.64        40.93 o                         
  12  -6   5         31.19         35.22        13.41 o                         
  13  -6   5        188.17        176.07        22.85 o                         
  14  -6   5        306.45        285.12        30.54 o                         
 -11  -5   5          7.84          3.61        12.17 o                         
 -10  -5   5         11.88          6.44        11.80 o                         
  -9  -5   5        853.62        879.82        36.15 o                         
  -8  -5   5       1431.64       1474.34        44.39 o                         
  -7  -5   5        262.13        253.15        15.79 o                         
  -6  -5   5          0.53         -0.03         2.07 o                         
  -5  -5   5         35.69         39.51         2.94 o                         
  -4  -5   5        182.79        181.30         5.10 o                         
  -3  -5   5       1250.73       1259.11        13.83 o                         
  -2  -5   5       5033.09       5214.06        31.83 o                         
  -1  -5   5       1436.56       1481.39        13.66 o                         
   0  -5   5         93.88         82.85         3.56 o                         
   1  -5   5       1704.42       1801.99        18.42 o                         
   2  -5   5       2372.26       2588.65        23.46 o                         
   3  -5   5       1286.72       1511.09        15.95 o                         
   4  -5   5          1.55          7.88         2.17 o                         
   5  -5   5       4939.92       5199.90        34.59 o                         
   6  -5   5        271.06        236.53         6.51 o                         
   7  -5   5       2926.25       2727.57        25.16 o                         
   8  -5   5        539.47        536.79        10.46 o                         
   9  -5   5       1762.74       1779.77        20.34 o                         
  10  -5   5        196.75        193.14         6.99 o                         
  11  -5   5        262.83        313.59        32.12 o                         
  12  -5   5        546.82        572.70        37.86 o                         
  13  -5   5        678.95        744.82        49.29 o                         
  14  -5   5        907.96        975.48        48.82 o                         
 -12  -4   5         92.84        157.37        43.68 o                         
 -11  -4   5        312.80        301.09        27.03 o                         
 -10  -4   5        191.12        193.93        18.49 o                         
  -9  -4   5          5.06          2.16         9.10 o                         
  -8  -4   5       1000.49        986.81        31.24 o                         
  -7  -4   5       1910.22       1929.02        40.21 o                         
  -6  -4   5       1020.20        930.06        11.06 o                         
  -5  -4   5       1300.80       1300.27        11.03 o                         
  -4  -4   5       3764.45       3903.62        26.62 o                         
  -3  -4   5         30.78         45.94         2.62 o                         
  -2  -4   5        209.57        209.87         4.69 o                         
  -1  -4   5        123.37        106.00         3.50 o                         
   0  -4   5      13618.32      14033.36        64.88 o                         
   1  -4   5      25097.23      26814.98       122.34 o                         
   2  -4   5      19287.81      20778.22        97.66 o                         
   3  -4   5       3064.73       3283.79        23.62 o                         
   4  -4   5        334.87        324.96         6.22 o                         
   5  -4   5       1034.08        944.48        11.51 o                         
   6  -4   5         38.18         41.91         3.13 o                         
   7  -4   5          2.20          8.78         2.63 o                         
   8  -4   5         12.27         15.12         2.81 o                         
   9  -4   5        110.21        111.12         4.78 o                         
  10  -4   5          4.51          6.31         4.12 o                         
  11  -4   5        409.68        407.32        30.73 o                         
  12  -4   5        386.65        411.18        32.36 o                         
  13  -4   5          0.15          3.68        10.07 o                         
  14  -4   5         38.03         37.07        17.90 o                         
 -13  -3   5         67.85         39.32        27.49 o                         
 -12  -3   5          2.53         -7.55        12.41 o                         
 -11  -3   5          9.10         14.16         8.60 o                         
 -10  -3   5        826.56        846.02        32.89 o                         
  -9  -3   5       1222.04       1240.11        35.72 o                         
  -8  -3   5          0.68         -0.05         5.85 o                         
  -7  -3   5          3.03          0.36         0.98 o                         
  -6  -3   5         51.37         36.91         1.60 o                         
  -5  -3   5         86.31         93.06         2.43 o                         
  -4  -3   5        179.64        181.42         3.51 o                         
  -3  -3   5       2795.00       2953.48        15.43 o                         
  -2  -3   5       3740.82       4022.52        18.37 o                         
  -1  -3   5       2519.06       2713.14        14.89 o                         
   0  -3   5       1395.77       1424.47        10.85 o                         
   1  -3   5       3398.26       3431.93        23.27 o                         
   2  -3   5         30.11         54.19         3.06 o                         
   3  -3   5          8.79         12.01         2.21 o                         
   4  -3   5          0.53          5.14         2.16 o                         
   5  -3   5        223.01        212.01         5.57 o                         
   6  -3   5         30.81         24.37         2.67 o                         
   7  -3   5       1202.31       1089.57        13.86 o                         
   8  -3   5         89.93         83.22         3.93 o                         
   9  -3   5       1058.35       1159.93        14.36 o                         
  10  -3   5       2006.05       1868.41        54.11 o                         
  11  -3   5        203.28        212.32        18.47 o                         
  12  -3   5          4.91         15.17         9.94 o                         
  13  -3   5        712.92        801.62        48.15 o                         
  14  -3   5        398.03        445.99        54.61 o                         
 -13  -2   5        615.67        494.16        78.97 o                         
 -12  -2   5        150.23        176.73        22.39 o                         
 -11  -2   5        200.74        198.68        17.19 o                         
 -10  -2   5          4.67         -5.66         6.72 o                         
  -9  -2   5        795.57        793.78        26.13 o                         
  -8  -2   5       1964.30       1918.45        37.31 o                         
  -7  -2   5       2020.41       1883.71        20.39 o                         
  -6  -2   5       7559.69       7719.13        28.65 o                         
  -5  -2   5       3341.73       3339.31        15.93 o                         
  -4  -2   5        617.28        528.47         5.45 o                         
  -3  -2   5        149.59        136.80         2.88 o                         
  -2  -2   5        162.34        176.94         3.02 o                         
  -1  -2   5       3063.00       3217.09        15.24 o                         
   0  -2   5        132.50        175.49         3.28 o                         
   1  -2   5       5253.45       5157.46        22.47 o                         
   2  -2   5        195.12        177.67         3.38 o                         
   3  -2   5        803.31        736.79         6.87 o                         
   4  -2   5       1778.44       1779.93        15.75 o                         
   5  -2   5         31.56         44.92         2.93 o                         
   6  -2   5        683.82        715.67        10.33 o                         
   7  -2   5         36.00         31.72         2.72 o                         
   8  -2   5        784.37        729.57        11.48 o                         
   9  -2   5        672.48        674.51        10.53 o                         
  10  -2   5        277.42        311.20        19.37 o                         
  11  -2   5          7.17         -3.94         8.23 o                         
  12  -2   5        624.67        694.58        54.08 o                         
  13  -2   5          6.95          6.47        13.52 o                         
  14  -2   5          3.50         13.54        22.50 o                         
 -14  -1   5         21.78         27.25        32.39 o                         
 -13  -1   5        142.59        111.68        23.29 o                         
 -12  -1   5        228.44        237.13        20.32 o                         
 -11  -1   5       1027.24       1066.99        37.33 o                         
 -10  -1   5         61.21         59.46         8.77 o                         
  -9  -1   5         30.36         32.82         7.44 o                         
  -8  -1   5        107.29         84.61         5.86 o                         
  -7  -1   5          0.76          4.90         3.28 o                         
  -6  -1   5       2232.11       2366.69        11.49 o                         
  -5  -1   5        626.89        578.79         4.98 o                         
  -4  -1   5       8030.19       8336.09        29.06 o                         
  -3  -1   5        572.82        735.51         5.71 o                         
  -2  -1   5      23725.16      23465.99        74.53 o                         
  -1  -1   5        165.09        224.72         3.30 o                         
   0  -1   5       5117.42       5117.50        21.16 o                         
   1  -1   5        233.61        216.96         3.45 o                         
   2  -1   5       1644.74       1593.34        10.01 o                         
   3  -1   5        156.64        223.37         3.76 o                         
   4  -1   5       5102.63       5640.91        24.57 o                         
   5  -1   5       4092.77       3969.53        25.71 o                         
   6  -1   5       2216.22       2193.74        18.30 o                         
   7  -1   5        772.20        679.91         9.68 o                         
   8  -1   5         67.60         71.60         3.27 o                         
   9  -1   5         93.34        113.61        12.15 o                         
  10  -1   5          0.77         -1.49         7.26 o                         
  11  -1   5        264.37        262.39        21.54 o                         
  12  -1   5         17.71          9.81        11.46 o                         
  13  -1   5        294.27        319.07        37.40 o                         
 -14   0   5         26.72        104.30        29.25 o                         
 -13   0   5        346.90        334.13        28.07 o                         
 -12   0   5        132.25        110.67        20.52 o                         
 -11   0   5        935.74        962.27        31.13 o                         
 -10   0   5       2322.87       2393.21        47.46 o                         
  -9   0   5       1191.86       1190.96        31.17 o                         
  -8   0   5       1370.15       1315.08        24.51 o                         
  -7   0   5       2795.89       2679.16        34.58 o                         
  -6   0   5        923.82        974.77         6.14 o                         
  -5   0   5       4616.03       4968.14        19.41 o                         
  -4   0   5       1381.43       1408.38         8.26 o                         
  -3   0   5       3915.09       4148.31        15.57 o                         
  -2   0   5       3762.46       3900.39        15.37 o                         
  -1   0   5         15.38          5.86         1.10 o                         
   0   0   5       1550.05       1509.40         9.28 o                         
   1   0   5        114.83        190.85         3.00 o                         
   2   0   5         30.43         12.21         1.36 o                         
   3   0   5       4781.49       4682.08        20.27 o                         
   4   0   5       9283.99       9547.15        35.84 o                         
   5   0   5       4061.86       4132.60        28.00 o                         
   6   0   5         74.98         78.12         3.73 o                         
   7   0   5        119.77        136.77         4.33 o                         
   8   0   5        165.81        176.12         5.24 o                         
   9   0   5        326.77        283.44        17.95 o                         
  10   0   5         25.43         30.24         9.60 o                         
  11   0   5         11.53          3.65        10.03 o                         
  12   0   5        219.46        243.21        27.94 o                         
  13   0   5        109.58        134.89        30.44 o                         
 -15   1   5         34.30         16.12        16.11 o                         
 -14   1   5        199.47        175.35        21.34 o                         
 -13   1   5       1600.30       1719.58        61.73 o                         
 -12   1   5        644.81        647.19        29.44 o                         
 -11   1   5        759.77        744.60        25.04 o                         
 -10   1   5        824.73        812.29        28.32 o                         
  -9   1   5         50.02         56.09         6.90 o                         
  -8   1   5        117.71        105.60         6.74 o                         
  -7   1   5         32.96         20.12         0.79 o                         
  -6   1   5        835.10        991.05         6.28 o                         
  -5   1   5        116.53        172.55         2.64 o                         
  -4   1   5       3349.84       3493.42        14.23 o                         
  -3   1   5          1.53          7.76         1.04 o                         
  -2   1   5      35496.30      35112.72       115.25 o                         
  -1   1   5        165.09        187.28         4.98 o                         
   0   1   5      12135.79      12146.02        42.61 o                         
   1   1   5       2530.02       2378.39        12.20 o                         
   2   1   5       6317.76       6995.93        27.18 o                         
   3   1   5        376.58        389.98         4.99 o                         
   4   1   5       3658.04       3933.96        25.33 o                         
   5   1   5         51.85         30.80         2.41 o                         
   6   1   5       2029.65       1897.35        16.89 o                         
   7   1   5       1087.63       1115.62        13.57 o                         
   8   1   5        261.87        253.93        14.48 o                         
   9   1   5         79.02         41.97        11.10 o                         
  10   1   5         31.98         23.25        10.14 o                         
  11   1   5        568.08        597.27        36.31 o                         
  12   1   5        140.77        120.47        19.98 o                         
 -15   2   5         82.17         80.14        24.44 o                         
 -14   2   5       1618.05       1693.64        63.05 o                         
 -13   2   5       3000.59       2964.17        93.65 o                         
 -12   2   5        762.84        801.65        39.15 o                         
 -11   2   5         17.99         17.64         8.01 o                         
 -10   2   5         67.17         70.40         7.70 o                         
  -9   2   5          0.09         -0.82         3.39 o                         
  -8   2   5        802.31        761.37         5.08 o                         
  -7   2   5        245.60        215.70         2.97 o                         
  -6   2   5       1864.11       1922.37        10.90 o                         
  -5   2   5       3925.49       4067.94        17.46 o                         
  -4   2   5       1026.88       1061.03         7.05 o                         
  -3   2   5         50.90         75.00         1.99 o                         
  -2   2   5         27.14         29.66         1.66 o                         
  -1   2   5       1548.14       1501.86        10.00 o                         
   0   2   5        818.30        692.56         6.54 o                         
   1   2   5       1695.02       1556.52        10.81 o                         
   2   2   5       7509.93       7826.78        39.01 o                         
   3   2   5       2973.75       3217.31        23.01 o                         
   4   2   5        172.39        166.22         5.18 o                         
   5   2   5       1100.08       1041.99        12.88 o                         
   6   2   5       1899.89       1835.23        17.56 o                         
   7   2   5       2082.43       2133.58        20.14 o                         
   8   2   5        712.56        752.62        30.85 o                         
   9   2   5        670.19        618.31        34.23 o                         
  10   2   5          4.42         12.32        11.67 o                         
  11   2   5         98.78         91.80        16.26 o                         
  12   2   5        199.77        203.76        26.24 o                         
 -15   3   5        379.77        406.45        37.25 o                         
 -14   3   5         53.48         62.66        16.16 o                         
 -13   3   5         73.39         64.79        12.66 o                         
 -12   3   5        621.69        597.87        34.12 o                         
 -11   3   5       2181.73       2191.16        50.94 o                         
 -10   3   5        956.84        919.93        24.05 o                         
  -9   3   5        323.92        347.87         3.75 o                         
  -8   3   5         47.41         50.31         1.75 o                         
  -7   3   5        482.01        501.07         5.43 o                         
  -6   3   5        224.93        243.26         3.89 o                         
  -5   3   5        320.83        332.17         4.27 o                         
  -4   3   5        393.40        445.40         4.93 o                         
  -3   3   5        353.32        407.95         4.93 o                         
  -2   3   5       1452.60       1749.97        11.60 o                         
  -1   3   5        726.55        729.76         8.88 o                         
   0   3   5       1111.58       1184.24        11.61 o                         
   1   3   5        516.09        516.13         7.90 o                         
   2   3   5       2998.63       2961.83        22.66 o                         
   3   3   5      10726.67      10495.70        55.14 o                         
   4   3   5       6399.79       6635.11        41.40 o                         
   5   3   5        285.69        335.58         7.62 o                         
   6   3   5        196.16        165.48         5.55 o                         
   7   3   5         39.68         35.52         3.14 o                         
   8   3   5         40.86         36.27         9.32 o                         
   9   3   5        206.85        178.57        22.22 o                         
  10   3   5        194.98        161.53        19.62 o                         
  11   3   5        387.29        351.45        29.94 o                         
 -16   4   5         14.55         30.48        32.91 o                         
 -15   4   5         18.42         26.72        13.35 o                         
 -14   4   5          0.45        -13.14        13.14 o                         
 -13   4   5        668.11        726.64        40.72 o                         
 -12   4   5        172.93        173.77        26.69 o                         
 -11   4   5          0.94          4.45         6.14 o                         
 -10   4   5         42.64         36.52         2.36 o                         
  -9   4   5       2254.19       2221.37        13.52 o                         
  -8   4   5       3606.95       3470.83        18.17 o                         
  -7   4   5       5176.66       5493.85        25.57 o                         
  -6   4   5          3.73          3.69         1.81 o                         
  -5   4   5       5121.00       5675.90        32.69 o                         
  -4   4   5      12586.67      13157.52        60.56 o                         
  -3   4   5          8.01          4.62         2.69 o                         
  -2   4   5        416.84        359.18         7.58 o                         
  -1   4   5       1801.46       1779.95        16.22 o                         
   0   4   5       2106.76       2287.40        19.38 o                         
   1   4   5        471.15        458.01         8.18 o                         
   2   4   5        648.45        672.02        10.44 o                         
   3   4   5       4613.42       4753.41        32.01 o                         
   4   4   5        330.24        383.52         8.06 o                         
   5   4   5        510.02        538.67        10.40 o                         
   6   4   5        288.97        316.82         8.81 o                         
   7   4   5         85.91         79.07        11.94 o                         
   8   4   5        944.34        969.06        38.18 o                         
   9   4   5        622.41        655.44        37.42 o                         
  10   4   5         25.46         13.59        13.43 o                         
  11   4   5        499.93        491.91        46.40 o                         
 -16   5   5         14.92          8.00        25.77 o                         
 -15   5   5          0.36        -13.56        13.56 o                         
 -14   5   5         45.16         23.62        14.32 o                         
 -13   5   5          2.20          4.98        11.80 o                         
 -12   5   5       2350.24       2371.92        64.84 o                         
 -11   5   5        648.11        665.04        23.42 o                         
 -10   5   5        287.57        271.77         6.83 o                         
  -9   5   5         82.95         70.85         3.66 o                         
  -8   5   5        536.98        555.07         9.63 o                         
  -7   5   5        326.74        322.90         7.33 o                         
  -6   5   5        129.55        148.22         5.13 o                         
  -5   5   5        551.91        554.42         8.63 o                         
  -4   5   5          4.31         11.79         2.37 o                         
  -3   5   5          9.41          3.19         2.14 o                         
  -2   5   5        575.37        472.18         8.82 o                         
  -1   5   5         13.47         20.96         2.66 o                         
   0   5   5        477.64        407.14         7.18 o                         
   1   5   5       2218.20       2260.74        21.60 o                         
   2   5   5       4006.64       3791.19        29.04 o                         
   3   5   5       4700.40       4805.08        34.50 o                         
   4   5   5        361.69        359.69         8.85 o                         
   5   5   5        481.64        461.37        11.08 o                         
   6   5   5          6.37          9.71         3.22 o                         
   7   5   5         25.13         17.38         8.60 o                         
   8   5   5        271.64        307.22        24.83 o                         
   9   5   5         29.76         42.32        21.24 o                         
  10   5   5        449.80        484.98        39.93 o                         
 -16   6   5          4.36        -22.14        44.11 o                         
 -15   6   5         77.36         41.45        18.96 o                         
 -14   6   5        257.26        278.17        29.82 o                         
 -13   6   5        478.21        417.80        28.35 o                         
 -12   6   5       1776.33       1754.78        49.15 o                         
 -11   6   5       1622.80       1666.74        18.47 o                         
 -10   6   5         13.29         15.59         2.93 o                         
  -9   6   5          2.74          4.40         2.27 o                         
  -8   6   5       1090.07       1190.91        14.97 o                         
  -7   6   5         17.80          2.75         2.77 o                         
  -6   6   5       1170.10       1102.48        13.49 o                         
  -5   6   5       1631.68       1641.51        17.19 o                         
  -4   6   5        377.70        449.41         8.62 o                         
  -3   6   5        717.27        694.71        10.40 o                         
  -2   6   5        400.91        402.29         8.53 o                         
  -1   6   5        717.03        629.43         9.99 o                         
   0   6   5        250.78        259.12         7.89 o                         
   1   6   5          0.00          5.10         2.40 o                         
   2   6   5        566.63        538.46        11.45 o                         
   3   6   5         26.90         23.23         3.69 o                         
   4   6   5         25.43         28.05         3.60 o                         
   5   6   5        943.67        966.09        16.99 o                         
   6   6   5         88.28         75.23        13.65 o                         
   7   6   5        507.90        507.31        37.88 o                         
   8   6   5        885.31        907.46        51.73 o                         
   9   6   5        105.93         85.04        18.29 o                         
 -16   7   5         90.03         57.54        54.69 o                         
 -15   7   5         32.75         15.80        12.81 o                         
 -14   7   5        203.10        200.28        31.01 o                         
 -13   7   5         50.41         58.93        12.87 o                         
 -12   7   5          3.39          6.87         8.88 o                         
 -11   7   5        655.80        643.76        13.32 o                         
 -10   7   5       2130.45       2012.48        22.01 o                         
  -9   7   5       1020.78       1038.69        14.84 o                         
  -8   7   5       1816.50       1788.50        19.83 o                         
  -7   7   5        864.45        784.91        12.97 o                         
  -6   7   5       1477.22       1470.38        17.01 o                         
  -5   7   5        289.13        296.68         7.38 o                         
  -4   7   5       6241.61       6462.30        40.72 o                         
  -3   7   5       7659.23       7871.85        47.37 o                         
  -2   7   5       9193.06       9538.16        53.81 o                         
  -1   7   5       1068.03       1031.33        13.43 o                         
   0   7   5        401.82        387.87         9.41 o                         
   1   7   5       2644.99       2652.05        27.93 o                         
   2   7   5       1849.72       1762.25        23.50 o                         
   3   7   5         61.44         62.09         4.83 o                         
   4   7   5          0.51          1.52         3.84 o                         
   5   7   5        395.39        371.52        11.13 o                         
   6   7   5         85.65         97.34        15.86 o                         
   7   7   5       1048.02       1045.64        48.35 o                         
   8   7   5         94.95        100.19        22.64 o                         
   9   7   5         22.42         -6.11        25.15 o                         
 -16   8   5        126.20        176.72        69.89 o                         
 -15   8   5          0.22         18.38        15.05 o                         
 -14   8   5        513.70        592.27        37.98 o                         
 -13   8   5         89.49         67.56        13.93 o                         
 -12   8   5        676.79        646.36        16.64 o                         
 -11   8   5        108.99         68.55         4.95 o                         
 -10   8   5          4.29          4.35         3.39 o                         
  -9   8   5        330.65        311.53         9.22 o                         
  -8   8   5        291.77        250.36         7.94 o                         
  -7   8   5        665.40        622.01        11.45 o                         
  -6   8   5         63.34         73.62         4.61 o                         
  -5   8   5       2439.54       2565.81        25.26 o                         
  -4   8   5       5521.42       5310.96        37.23 o                         
  -3   8   5       2823.46       2814.77        25.55 o                         
  -2   8   5        167.93        179.38         5.21 o                         
  -1   8   5        835.23        782.63        12.72 o                         
   0   8   5        495.57        487.20        12.16 o                         
   1   8   5        844.04        828.88        15.34 o                         
   2   8   5        450.11        420.97        12.73 o                         
   3   8   5         70.05         72.39         5.49 o                         
   4   8   5        142.26        148.92         7.68 o                         
   5   8   5        304.43        317.96        26.40 o                         
   6   8   5        453.68        446.37        43.37 o                         
   7   8   5        324.28        370.34        30.25 o                         
   8   8   5         31.33         57.25        26.53 o                         
 -16   9   5        150.20        110.01        42.12 o                         
 -15   9   5        432.23        443.45        45.94 o                         
 -14   9   5          3.93          6.54        11.77 o                         
 -13   9   5        276.24        307.26        23.02 o                         
 -12   9   5        854.09        897.49        17.71 o                         
 -11   9   5       2969.71       2836.05        32.93 o                         
 -10   9   5       2190.19       2086.73        25.71 o                         
  -9   9   5        694.94        583.50        13.17 o                         
  -8   9   5       1287.47       1190.54        17.42 o                         
  -7   9   5       1100.54       1032.32        15.89 o                         
  -6   9   5          9.75          1.95         2.47 o                         
  -5   9   5        269.97        264.53         7.42 o                         
  -4   9   5        316.77        365.32         8.90 o                         
  -3   9   5       1497.86       1541.32        20.20 o                         
  -2   9   5       7721.12       7732.52        58.90 o                         
  -1   9   5       1878.38       1926.37        24.24 o                         
   0   9   5        188.92        205.47         8.67 o                         
   1   9   5        432.02        424.48        12.58 o                         
   2   9   5        468.26        497.18        14.11 o                         
   3   9   5         15.60         10.85         4.33 o                         
   4   9   5        150.92        160.29         8.30 o                         
   5   9   5          0.21         -1.23        10.82 o                         
   6   9   5          1.96         11.28        11.74 o                         
   7   9   5         81.35         51.19        26.90 o                         
 -16  10   5         31.03         72.10        36.83 o                         
 -15  10   5         96.28         83.60        16.61 o                         
 -14  10   5       2193.29       2201.59        64.04 o                         
 -13  10   5       1963.45       2018.66        59.44 o                         
 -12  10   5       2811.90       2854.65        34.79 o                         
 -11  10   5        697.63        721.90        16.88 o                         
 -10  10   5        154.52        161.82         7.61 o                         
  -9  10   5         71.60         73.29         5.64 o                         
  -8  10   5        164.50        150.73         6.90 o                         
  -7  10   5         13.64          4.44         3.84 o                         
  -6  10   5        115.78        125.14         6.72 o                         
  -5  10   5        971.43        966.47        16.00 o                         
  -4  10   5       1622.42       1570.77        20.45 o                         
  -3  10   5        145.71        153.92         6.82 o                         
  -2  10   5       1497.89       1479.79        21.62 o                         
  -1  10   5        607.30        596.68        14.21 o                         
   0  10   5       6222.97       6101.47        50.45 o                         
   1  10   5       1589.69       1646.42        25.63 o                         
   2  10   5        889.36        924.88        19.85 o                         
   3  10   5          3.13         12.64         4.44 o                         
   4  10   5        713.48        730.48        37.87 o                         
   5  10   5        450.00        488.04        32.37 o                         
   6  10   5          0.73         25.47        16.88 o                         
 -16  11   5       1088.22       1224.77       121.95 o                         
 -15  11   5        317.52        324.01        28.96 o                         
 -14  11   5        263.95        279.63        23.93 o                         
 -13  11   5         17.06         16.35         5.19 o                         
 -12  11   5        575.76        601.59        16.11 o                         
 -11  11   5       1235.30       1211.45        22.93 o                         
 -10  11   5        919.62       1067.89        19.78 o                         
  -9  11   5        930.98        807.83        17.09 o                         
  -8  11   5        416.24        355.88        10.98 o                         
  -7  11   5        841.85        756.85        15.08 o                         
  -6  11   5       2804.98       2757.60        29.51 o                         
  -5  11   5          8.81          6.21         3.75 o                         
  -4  11   5         31.99         21.66         4.14 o                         
  -3  11   5        626.55        574.55        13.36 o                         
  -2  11   5       1401.47       1466.66        23.63 o                         
  -1  11   5       1356.95       1339.89        24.72 o                         
   0  11   5        376.16        382.60        12.53 o                         
   1  11   5          0.48          0.67         4.96 o                         
   2  11   5        473.91        453.73        15.18 o                         
   3  11   5        480.62        506.72        15.26 o                         
   4  11   5        182.29        203.72        21.67 o                         
   5  11   5        470.62        543.28        48.89 o                         
 -15  12   5        948.38        983.94        45.25 o                         
 -14  12   5       1449.80       1478.12        53.83 o                         
 -13  12   5       3515.61       3463.77        42.42 o                         
 -12  12   5        194.54        193.84         9.96 o                         
 -11  12   5         49.97         39.83         5.64 o                         
 -10  12   5        376.28        413.86        12.66 o                         
  -9  12   5       1391.17       1492.68        23.74 o                         
  -8  12   5        963.34        971.85        18.91 o                         
  -7  12   5       1075.90       1079.92        19.59 o                         
  -6  12   5         13.82         11.22         4.31 o                         
  -5  12   5        247.35        231.11         9.73 o                         
  -4  12   5         16.48         17.77         5.34 o                         
  -3  12   5         21.64         23.05         5.32 o                         
  -2  12   5         46.55         35.37         5.59 o                         
  -1  12   5         10.24          0.15         5.10 o                         
   0  12   5        265.93        274.05        11.80 o                         
   1  12   5          6.63          8.97         5.39 o                         
   2  12   5         24.97         28.15         6.25 o                         
   3  12   5         75.79         81.40        17.06 o                         
   4  12   5          3.43         50.72        29.30 o                         
 -15  13   5         76.28        110.59        24.14 o                         
 -14  13   5         42.53         58.33        14.87 o                         
 -13  13   5         53.91         43.63         6.18 o                         
 -12  13   5        222.08        233.79        10.79 o                         
 -11  13   5        499.24        484.08        15.20 o                         
 -10  13   5         38.87         23.06         5.31 o                         
  -9  13   5         40.46         46.22         6.15 o                         
  -8  13   5        469.49        466.01        14.25 o                         
  -7  13   5        707.97        684.91        16.87 o                         
  -6  13   5        291.27        268.04        10.80 o                         
  -5  13   5         53.05         52.73         5.93 o                         
  -4  13   5       1422.79       1416.30        26.72 o                         
  -3  13   5        410.51        418.59        14.85 o                         
  -2  13   5        296.33        300.01        12.24 o                         
  -1  13   5        365.57        357.05        13.28 o                         
   0  13   5        201.36        227.60        11.82 o                         
   1  13   5          2.66         -2.30         5.62 o                         
   2  13   5         52.73         40.69         6.47 o                         
 -15  14   5        207.06        263.27        55.71 o                         
 -14  14   5         53.09         72.56        16.72 o                         
 -13  14   5         20.04         27.56         6.87 o                         
 -12  14   5         32.75         35.68         6.27 o                         
 -11  14   5        107.27        103.64         8.29 o                         
 -10  14   5         58.89         44.47         5.79 o                         
  -9  14   5        378.45        382.27        13.99 o                         
  -8  14   5        121.35         90.67         7.74 o                         
  -7  14   5        276.17        276.76        12.43 o                         
  -6  14   5       1043.90        984.83        22.31 o                         
  -5  14   5       1196.90       1200.90        25.55 o                         
  -4  14   5          0.75          0.36         5.57 o                         
  -3  14   5          3.92          1.42         6.35 o                         
  -2  14   5         64.36         59.81         7.21 o                         
  -1  14   5          2.13         -6.41         6.41 o                         
   0  14   5         25.77         25.41         6.74 o                         
   1  14   5         39.82         37.67         6.85 o                         
 -14  15   5          0.06         -7.80         7.80 o                         
 -13  15   5          5.63          7.95         6.22 o                         
 -12  15   5         59.42         38.47         6.51 o                         
 -11  15   5          2.08          8.63         6.40 o                         
 -10  15   5        219.53        242.86        13.02 o                         
  -9  15   5        567.63        614.33        18.98 o                         
  -8  15   5        157.85        159.37         9.86 o                         
  -7  15   5         68.99         67.86         8.74 o                         
  -6  15   5         15.60         18.13         6.57 o                         
  -5  15   5        298.68        261.97        13.25 o                         
  -4  15   5        872.96        898.35        22.77 o                         
  -3  15   5        226.35        234.86        11.92 o                         
  -2  15   5        385.49        412.78        15.83 o                         
  -1  15   5        401.55        429.80        18.40 o                         
 -13  16   5         76.31         70.70         9.09 o                         
 -12  16   5        480.30        526.37        21.04 o                         
 -11  16   5        300.87        326.29        15.43 o                         
 -10  16   5         86.63         85.33         9.64 o                         
  -9  16   5         41.79         45.08         7.13 o                         
  -8  16   5         16.94         17.96         7.13 o                         
  -7  16   5         51.03         44.45         7.50 o                         
  -6  16   5         66.32         75.38         8.45 o                         
  -5  16   5        298.08        321.06        15.16 o                         
  -4  16   5         12.72         11.77         6.63 o                         
  -3  16   5         94.72        135.30        32.24 o                         
 -11  17   5        165.02        110.21        35.17 o                         
 -10  17   5        509.31        656.44        89.20 o                         
  -9  17   5        331.23        280.58        45.19 o                         
  -8  17   5         12.40         23.03        25.75 o                         
   5 -17   6       2100.98       2155.12        68.89 o                         
   6 -17   6        343.61        349.09        30.31 o                         
   7 -17   6        397.65        460.10        37.98 o                         
   1 -16   6        246.16        238.41        43.83 o                         
   2 -16   6        292.19        280.46        15.13 o                         
   3 -16   6        117.93        125.99        10.10 o                         
   4 -16   6       2109.61       2244.32        35.82 o                         
   5 -16   6       1967.11       2041.19        34.75 o                         
   6 -16   6         40.63         34.70         6.26 o                         
   7 -16   6        384.14        395.46        16.15 o                         
   8 -16   6        426.54        455.42        17.63 o                         
   9 -16   6          0.22         -3.43         6.28 o                         
  10 -16   6        197.04        186.52        13.94 o                         
  -1 -15   6         24.41          9.83         6.93 o                         
   0 -15   6        684.72        726.13        23.47 o                         
   1 -15   6        565.89        569.34        19.07 o                         
   2 -15   6         94.08         82.95         7.83 o                         
   3 -15   6        173.60        124.26         8.31 o                         
   4 -15   6        208.88        232.22        11.94 o                         
   5 -15   6        114.77        116.33         8.66 o                         
   6 -15   6         44.51         38.37         7.09 o                         
   7 -15   6        109.10         87.85         8.10 o                         
   8 -15   6        214.88        220.39        12.01 o                         
   9 -15   6        189.82        209.68        12.02 o                         
  10 -15   6        254.13        252.12        13.67 o                         
  11 -15   6       1913.63       2092.04        38.44 o                         
  12 -15   6        613.07        642.41        23.59 o                         
  -2 -14   6       1120.21       1203.27        28.27 o                         
  -1 -14   6        556.52        569.94        19.41 o                         
   0 -14   6        325.60        365.88        14.58 o                         
   1 -14   6        257.01        296.44        11.78 o                         
   2 -14   6        731.92        692.02        17.70 o                         
   3 -14   6          0.84          3.50         5.06 o                         
   4 -14   6        579.59        586.91        16.66 o                         
   5 -14   6        860.47        867.23        20.61 o                         
   6 -14   6        265.72        260.52        11.77 o                         
   7 -14   6         29.53         20.15         6.18 o                         
   8 -14   6        482.01        461.77        16.64 o                         
   9 -14   6        726.82        718.34        20.21 o                         
  10 -14   6       2713.95       2815.38        43.37 o                         
  11 -14   6        326.18        347.38        15.30 o                         
  12 -14   6        536.47        526.16        18.01 o                         
  13 -14   6         15.93         17.34         6.55 o                         
  -3 -13   6        163.12        148.14        19.48 o                         
  -2 -13   6         36.75         46.39         7.43 o                         
  -1 -13   6          7.29          4.64         5.24 o                         
   0 -13   6        267.95        274.22        10.85 o                         
   1 -13   6        396.51        426.09        13.46 o                         
   2 -13   6       3043.61       3045.99        35.66 o                         
   3 -13   6        889.50        870.21        18.80 o                         
   4 -13   6         53.56         29.99         5.39 o                         
   5 -13   6        538.95        514.90        15.58 o                         
   6 -13   6        191.87        184.83         9.39 o                         
   7 -13   6          1.86         -0.02         5.35 o                         
   8 -13   6        694.00        679.75        17.49 o                         
   9 -13   6        279.97        268.96        11.96 o                         
  10 -13   6         70.85         65.19         6.90 o                         
  11 -13   6        129.43        120.87         8.35 o                         
  12 -13   6         48.60         49.18         6.24 o                         
  13 -13   6        453.49        519.27        25.53 o                         
  14 -13   6        972.64        836.25        72.43 o                         
  -4 -12   6        239.48        255.86        24.57 o                         
  -3 -12   6        292.50        287.08        12.26 o                         
  -2 -12   6          5.58          1.96         5.04 o                         
  -1 -12   6          5.38          0.52         4.77 o                         
   0 -12   6         92.72         96.56         6.69 o                         
   1 -12   6        307.23        320.49        11.19 o                         
   2 -12   6         88.22         86.34         6.25 o                         
   3 -12   6         14.20          3.54         4.58 o                         
   4 -12   6          0.51         -3.25         5.14 o                         
   5 -12   6        108.76         81.29         6.77 o                         
   6 -12   6         39.66         30.48         4.91 o                         
   7 -12   6        760.56        727.74        17.04 o                         
   8 -12   6          0.92         -1.26         4.48 o                         
   9 -12   6         37.42         20.72         5.30 o                         
  10 -12   6        522.34        535.49        16.65 o                         
  11 -12   6        167.32        144.82         8.90 o                         
  12 -12   6        114.60        110.62         7.62 o                         
  13 -12   6         57.67         31.96        29.61 o                         
  14 -12   6        140.04         86.73        40.12 o                         
  -6 -11   6          2.98         -2.17        20.82 o                         
  -5 -11   6         37.98         46.51        14.65 o                         
  -4 -11   6         24.59         33.44        13.02 o                         
  -3 -11   6         21.45         14.29         4.96 o                         
  -2 -11   6        219.15        224.08         9.58 o                         
  -1 -11   6       1579.87       1510.86        23.26 o                         
   0 -11   6        379.67        367.46        11.38 o                         
   1 -11   6        178.25        169.81         7.99 o                         
   2 -11   6         51.28         42.62         4.97 o                         
   3 -11   6          0.65          1.50         3.97 o                         
   4 -11   6        677.21        663.82        14.79 o                         
   5 -11   6        792.21        757.82        15.79 o                         
   6 -11   6         33.42         49.73         5.56 o                         
   7 -11   6         15.05          7.30         4.38 o                         
   8 -11   6        340.63        336.93        11.31 o                         
   9 -11   6        205.62        173.71         9.00 o                         
  10 -11   6        512.41        529.87        15.85 o                         
  11 -11   6        726.86        724.09        17.87 o                         
  12 -11   6        108.52         99.53         8.04 o                         
  13 -11   6       1510.02       1493.11        60.57 o                         
  14 -11   6       1179.90       1238.81        65.21 o                         
  -7 -10   6         12.52         -3.21        13.56 o                         
  -6 -10   6         36.56         38.64        12.24 o                         
  -5 -10   6         13.98         11.75        15.61 o                         
  -4 -10   6         27.69         18.62         4.62 o                         
  -3 -10   6        915.05        901.38        17.74 o                         
  -2 -10   6        228.90        198.50         8.43 o                         
  -1 -10   6         23.90         24.86         4.32 o                         
   0 -10   6        142.31        154.46         7.35 o                         
   1 -10   6         79.53         59.09         4.80 o                         
   2 -10   6        389.84        396.84        10.82 o                         
   3 -10   6         16.22         21.31         4.32 o                         
   4 -10   6        162.15        150.01         7.38 o                         
   5 -10   6          8.47          0.37         3.58 o                         
   6 -10   6        499.95        481.61        13.29 o                         
   7 -10   6          3.77         12.52         4.00 o                         
   8 -10   6        974.86        913.04        18.33 o                         
   9 -10   6        519.49        517.64        14.40 o                         
  10 -10   6        216.67        179.43         8.49 o                         
  11 -10   6        481.63        514.61        14.56 o                         
  12 -10   6        113.31        101.99         6.54 o                         
  13 -10   6         18.84         21.47        15.95 o                         
  14 -10   6          0.05         -4.74        12.52 o                         
  -8  -9   6        223.62        154.44        32.89 o                         
  -7  -9   6         17.89          2.56        10.82 o                         
  -6  -9   6         26.64         21.31        11.47 o                         
  -5  -9   6        613.27        666.29        34.17 o                         
  -4  -9   6         69.04         69.88         5.55 o                         
  -3  -9   6        270.08        276.95         9.48 o                         
  -2  -9   6       2571.48       2536.48        27.97 o                         
  -1  -9   6       2154.05       2248.33        27.91 o                         
   0  -9   6       2083.58       2101.79        25.24 o                         
   1  -9   6        607.04        595.87        12.56 o                         
   2  -9   6         72.92         72.40         5.51 o                         
   3  -9   6       1707.02       1552.44        22.59 o                         
   4  -9   6        908.52        817.02        14.26 o                         
   5  -9   6        804.23        771.15        14.06 o                         
   6  -9   6        573.85        564.79        11.77 o                         
   7  -9   6         94.43         78.19         5.33 o                         
   8  -9   6         33.67         34.28         4.84 o                         
   9  -9   6        301.47        297.85        11.23 o                         
  10  -9   6        518.37        504.80        14.38 o                         
  11  -9   6        108.05        101.62         7.21 o                         
  12  -9   6        127.56        143.43        18.11 o                         
  13  -9   6        116.58        110.67        23.95 o                         
  14  -9   6          0.09         14.90        13.72 o                         
  15  -9   6        300.11        365.14        50.70 o                         
  -9  -8   6          0.51        -28.33        41.10 o                         
  -8  -8   6         39.79         46.77        13.74 o                         
  -7  -8   6        567.18        538.77        36.45 o                         
  -6  -8   6        513.48        431.23        25.56 o                         
  -5  -8   6        118.12        114.09         6.70 o                         
  -4  -8   6        299.52        280.68         9.18 o                         
  -3  -8   6        753.77        698.73        13.58 o                         
  -2  -8   6        840.90        832.67        14.90 o                         
  -1  -8   6        560.19        617.01        12.74 o                         
   0  -8   6        683.77        767.30        13.94 o                         
   1  -8   6          6.06         13.94         3.25 o                         
   2  -8   6        337.02        364.46        10.34 o                         
   3  -8   6          8.87          2.58         2.20 o                         
   4  -8   6        194.07        196.78         7.17 o                         
   5  -8   6        526.53        503.97        10.57 o                         
   6  -8   6        510.92        445.86         9.51 o                         
   7  -8   6       1256.50       1175.98        17.88 o                         
   8  -8   6       2472.84       2357.13        31.40 o                         
   9  -8   6         20.36         17.59         4.32 o                         
  10  -8   6       1208.11       1238.32        21.72 o                         
  11  -8   6          4.31          9.97         3.88 o                         
  12  -8   6         91.47         88.81        15.31 o                         
  13  -8   6        256.22        311.18        31.23 o                         
  14  -8   6          2.02          2.46        14.01 o                         
  15  -8   6          1.21        -12.12        58.50 o                         
 -10  -7   6        846.07        802.17        71.96 o                         
  -9  -7   6        509.50        566.66        35.04 o                         
  -8  -7   6         10.70          4.52        12.02 o                         
  -7  -7   6        115.77        107.84        13.96 o                         
  -6  -7   6        366.67        353.46        21.72 o                         
  -5  -7   6          5.85          3.27         3.13 o                         
  -4  -7   6       1206.71       1234.17        17.66 o                         
  -3  -7   6        531.69        502.79        10.82 o                         
  -2  -7   6       3028.69       3015.43        26.33 o                         
  -1  -7   6       4598.67       4508.87        36.03 o                         
   0  -7   6        407.24        430.19         9.65 o                         
   1  -7   6       1572.54       1705.56        19.91 o                         
   2  -7   6         49.83         19.41         3.03 o                         
   3  -7   6        190.63        199.49         7.14 o                         
   4  -7   6       4791.59       4966.17        37.35 o                         
   5  -7   6        392.92        371.43         8.18 o                         
   6  -7   6        128.00        108.24         4.56 o                         
   7  -7   6          7.73          4.47         3.46 o                         
   8  -7   6          2.58          5.72         3.84 o                         
   9  -7   6        440.16        474.33        12.62 o                         
  10  -7   6         56.35         53.54         4.74 o                         
  11  -7   6        290.25        294.84        10.01 o                         
  12  -7   6        141.46        132.25        21.19 o                         
  13  -7   6        264.44        270.45        28.68 o                         
  14  -7   6          5.78          8.20        16.93 o                         
  15  -7   6        370.81        424.88        60.72 o                         
 -11  -6   6        460.08        384.54        50.33 o                         
 -10  -6   6         73.97         64.97        15.27 o                         
  -9  -6   6         87.26         61.53        18.91 o                         
  -8  -6   6        670.07        711.32        32.02 o                         
  -7  -6   6       1058.61       1061.95        37.28 o                         
  -6  -6   6        129.59        136.81         5.69 o                         
  -5  -6   6       2043.39       2098.28        21.57 o                         
  -4  -6   6        195.20        157.10         6.07 o                         
  -3  -6   6         45.85         59.96         3.68 o                         
  -2  -6   6        111.67        130.00         4.92 o                         
  -1  -6   6        315.85        276.81         7.06 o                         
   0  -6   6       1907.77       1845.58        17.70 o                         
   1  -6   6       3414.86       3211.67        27.92 o                         
   2  -6   6       1124.25        936.13        14.55 o                         
   3  -6   6          1.98         16.27         3.43 o                         
   4  -6   6        373.27        375.25         7.71 o                         
   5  -6   6        151.48        147.53         5.22 o                         
   6  -6   6        157.32        174.48         5.34 o                         
   7  -6   6         14.92         11.70         3.32 o                         
   8  -6   6       1599.68       1641.88        20.02 o                         
   9  -6   6       4586.44       4487.83        37.71 o                         
  10  -6   6       3442.39       3460.59        35.03 o                         
  11  -6   6       1551.45       1495.02        51.19 o                         
  12  -6   6        956.98       1014.73        51.89 o                         
  13  -6   6        210.50        217.71        26.21 o                         
  14  -6   6          9.78         -3.36        12.54 o                         
 -11  -5   6         54.45         33.52        10.90 o                         
 -10  -5   6        598.66        590.58        37.65 o                         
  -9  -5   6         36.13         42.66        10.30 o                         
  -8  -5   6         59.65         65.80        11.60 o                         
  -7  -5   6       1457.34       1428.61        39.39 o                         
  -6  -5   6       1450.02       1450.93        15.40 o                         
  -5  -5   6       2922.07       2864.76        22.16 o                         
  -4  -5   6         57.44         54.91         3.42 o                         
  -3  -5   6        935.41        909.07        12.16 o                         
  -2  -5   6         46.39         27.14         2.45 o                         
  -1  -5   6         58.93         69.05         3.34 o                         
   0  -5   6        216.17        175.09         5.14 o                         
   1  -5   6        237.82        240.18         7.60 o                         
   2  -5   6       1476.09       1600.53        18.79 o                         
   3  -5   6       2013.97       1964.60        18.05 o                         
   4  -5   6        266.56        228.38         6.15 o                         
   5  -5   6        597.67        591.92         9.60 o                         
   6  -5   6       2049.07       2042.33        22.84 o                         
   7  -5   6       8386.35       8028.61        48.99 o                         
   8  -5   6       7556.51       7392.52        48.35 o                         
   9  -5   6        247.84        256.04         7.95 o                         
  10  -5   6        107.06        114.54         5.61 o                         
  11  -5   6        232.34        261.73        26.33 o                         
  12  -5   6         15.50         15.75        11.77 o                         
  13  -5   6          1.35          3.40        12.09 o                         
  14  -5   6         84.28         95.08        20.94 o                         
 -12  -4   6          0.10        -14.47        34.97 o                         
 -11  -4   6        189.63        154.39        17.42 o                         
 -10  -4   6          0.56        -10.24        11.72 o                         
  -9  -4   6        206.10        187.59        15.01 o                         
  -8  -4   6         32.45         25.20         7.67 o                         
  -7  -4   6       1047.91       1082.33        16.33 o                         
  -6  -4   6         62.60         65.78         3.07 o                         
  -5  -4   6       1409.31       1356.06        14.28 o                         
  -4  -4   6        262.15        237.33         5.50 o                         
  -3  -4   6        188.53        201.48         4.90 o                         
  -2  -4   6        451.88        473.39         7.20 o                         
  -1  -4   6        752.62        852.95         9.98 o                         
   0  -4   6         69.26         73.42         3.68 o                         
   1  -4   6        911.83        975.15        12.72 o                         
   2  -4   6       1704.14       1859.50        17.35 o                         
   3  -4   6       7132.46       7340.27        42.40 o                         
   4  -4   6         31.51         71.82         3.65 o                         
   5  -4   6        358.44        348.69         7.63 o                         
   6  -4   6        623.90        599.97        11.00 o                         
   7  -4   6        366.08        368.05         8.76 o                         
   8  -4   6       5028.62       4921.23        36.94 o                         
   9  -4   6       2768.54       2688.25        25.19 o                         
  10  -4   6       3173.55       3232.81        73.34 o                         
  11  -4   6        334.70        347.70        29.08 o                         
  12  -4   6          2.33        -10.80        11.55 o                         
  13  -4   6         40.01         19.46        13.35 o                         
  14  -4   6         60.80         65.22        39.25 o                         
 -13  -3   6        348.73        425.98        77.89 o                         
 -12  -3   6        316.93        265.86        33.20 o                         
 -11  -3   6        176.83        139.32        18.94 o                         
 -10  -3   6        156.93        162.85        13.02 o                         
  -9  -3   6        186.78        183.19        14.29 o                         
  -8  -3   6       4835.03       4815.83        78.65 o                         
  -7  -3   6       1218.74       1238.87        11.89 o                         
  -6  -3   6        144.40        141.97         2.99 o                         
  -5  -3   6       3399.28       3617.12        19.01 o                         
  -4  -3   6       1548.70       1661.08        11.83 o                         
  -3  -3   6       2244.04       2283.79        14.12 o                         
  -2  -3   6       2417.69       2283.84        16.59 o                         
  -1  -3   6          0.61          4.65         1.94 o                         
   0  -3   6          1.24          3.86         2.18 o                         
   1  -3   6         25.82         40.03         2.90 o                         
   2  -3   6        224.71        207.46         5.32 o                         
   3  -3   6       6938.01       7484.30        39.80 o                         
   4  -3   6       2789.39       2771.34        19.53 o                         
   5  -3   6       1502.44       1368.98        14.94 o                         
   6  -3   6      10797.48      10552.90        60.48 o                         
   7  -3   6       3013.22       2911.44        25.32 o                         
   8  -3   6        165.22        169.30         5.93 o                         
   9  -3   6       1538.01       1481.97        17.35 o                         
  10  -3   6       1261.24       1271.54        45.06 o                         
  11  -3   6       3153.95       3120.57        83.41 o                         
  12  -3   6       3383.61       3518.51        88.66 o                         
  13  -3   6        393.85        384.03        34.51 o                         
  14  -3   6          2.43         -4.08        34.21 o                         
 -13  -2   6        564.52        623.56        88.54 o                         
 -12  -2   6         30.04         14.81        13.09 o                         
 -11  -2   6        201.65        206.38        17.84 o                         
 -10  -2   6        219.66        215.34        16.69 o                         
  -9  -2   6         17.59         18.04         6.85 o                         
  -8  -2   6          0.12          2.20         5.40 o                         
  -7  -2   6          4.82          7.91         0.95 o                         
  -6  -2   6       1183.09       1214.65         8.55 o                         
  -5  -2   6       2743.91       2688.18        15.20 o                         
  -4  -2   6       1911.48       1995.09        12.20 o                         
  -3  -2   6       1921.80       2062.95        12.71 o                         
  -2  -2   6         16.54         22.74         1.67 o                         
  -1  -2   6         10.80         10.46         1.56 o                         
   0  -2   6        294.55        297.27         4.37 o                         
   1  -2   6        832.87        999.92        10.78 o                         
   2  -2   6      12644.47      13820.52        60.44 o                         
   3  -2   6       1494.44       1666.18        14.46 o                         
   4  -2   6        258.54        253.38         5.54 o                         
   5  -2   6        624.40        647.10        10.09 o                         
   6  -2   6         14.50         14.55         2.44 o                         
   7  -2   6       1372.56       1313.95        15.48 o                         
   8  -2   6        744.64        765.29        12.47 o                         
   9  -2   6        832.85        886.08        13.32 o                         
  10  -2   6        329.07        361.05        21.12 o                         
  11  -2   6        618.70        654.96        31.76 o                         
  12  -2   6        462.14        364.33        37.19 o                         
  13  -2   6          6.30        -15.19        15.19 o                         
 -14  -1   6        413.61        438.42        74.98 o                         
 -13  -1   6         74.44         89.68        19.69 o                         
 -12  -1   6        884.18        853.80        42.18 o                         
 -11  -1   6         25.53         15.95         8.17 o                         
 -10  -1   6         41.19         46.63        10.58 o                         
  -9  -1   6       3068.36       3026.22        55.36 o                         
  -8  -1   6       3215.80       3193.12        48.66 o                         
  -7  -1   6       1319.47       1212.80         7.01 o                         
  -6  -1   6       3009.95       3149.39        14.66 o                         
  -5  -1   6       1078.63       1040.79         7.88 o                         
  -4  -1   6       4758.54       4663.93        20.46 o                         
  -3  -1   6       8716.74       8935.01        32.03 o                         
  -2  -1   6       2488.30       2248.67        12.04 o                         
  -1  -1   6          1.47         10.17         1.32 o                         
   0  -1   6       2316.21       2497.11        13.33 o                         
   1  -1   6        873.73        890.47         7.53 o                         
   2  -1   6      15372.25      15487.06        68.38 o                         
   3  -1   6       9626.12       9962.67        49.59 o                         
   4  -1   6       1555.72       1668.67        15.54 o                         
   5  -1   6       1370.96       1313.22        13.83 o                         
   6  -1   6          0.06          5.95         2.03 o                         
   7  -1   6         71.74         63.94         3.40 o                         
   8  -1   6        113.30         96.97         4.34 o                         
   9  -1   6        121.29        113.53        12.46 o                         
  10  -1   6       1377.47       1352.69        41.16 o                         
  11  -1   6       1896.13       1947.79        67.71 o                         
  12  -1   6        317.41        335.34        28.03 o                         
  13  -1   6         32.92         10.54        23.08 o                         
 -14   0   6         68.84         27.93        18.25 o                         
 -13   0   6         95.95         84.50        18.46 o                         
 -12   0   6        395.51        394.86        32.27 o                         
 -11   0   6         28.33          6.19        11.56 o                         
 -10   0   6         68.74         79.38        10.10 o                         
  -9   0   6        437.92        433.45        18.28 o                         
  -8   0   6         13.12          9.20         3.98 o                         
  -7   0   6        852.95        773.69         5.40 o                         
  -6   0   6        713.78        895.75         6.70 o                         
  -5   0   6       5782.18       6227.76        24.46 o                         
  -4   0   6       2832.06       3000.86        14.05 o                         
  -3   0   6       1358.74       1303.76         8.44 o                         
  -2   0   6        440.92        444.28         4.57 o                         
  -1   0   6         29.85         56.93         1.79 o                         
   0   0   6       3957.89       3940.40        18.29 o                         
   1   0   6       1247.03       1393.33         9.20 o                         
   2   0   6       3616.89       3469.72        20.67 o                         
   3   0   6       6694.54       6732.58        34.51 o                         
   4   0   6        776.68        871.37        10.69 o                         
   5   0   6       1985.95       2003.29        18.70 o                         
   6   0   6         28.25         24.65         2.52 o                         
   7   0   6       4798.46       4765.65        32.13 o                         
   8   0   6        142.39        164.91         5.38 o                         
   9   0   6         32.29         23.63         8.36 o                         
  10   0   6        410.92        454.77        29.93 o                         
  11   0   6        746.30        698.87        43.08 o                         
  12   0   6        104.82         92.10        18.65 o                         
  13   0   6         39.49         68.23        23.34 o                         
 -15   1   6          0.58        -14.27        16.17 o                         
 -14   1   6        185.47        182.68        21.93 o                         
 -13   1   6          1.58         16.32        12.43 o                         
 -12   1   6         82.52         95.66        13.52 o                         
 -11   1   6        177.70        177.51        13.21 o                         
 -10   1   6       1020.87       1089.56        32.89 o                         
  -9   1   6        215.15        227.54        11.82 o                         
  -8   1   6       1748.80       1793.84        28.98 o                         
  -7   1   6       2951.28       2954.66        13.42 o                         
  -6   1   6        729.23        733.33         5.93 o                         
  -5   1   6       2318.17       2345.57        11.87 o                         
  -4   1   6       9717.94       9803.30        32.30 o                         
  -3   1   6        339.09        365.90         4.21 o                         
  -2   1   6       3697.29       3827.18        16.96 o                         
  -1   1   6        633.63        597.65         6.13 o                         
   0   1   6       7047.05       7186.79        32.26 o                         
   1   1   6        151.55        195.74         4.49 o                         
   2   1   6       1651.64       1709.86        14.19 o                         
   3   1   6        447.21        386.83         6.46 o                         
   4   1   6        111.33        140.80         4.55 o                         
   5   1   6       4411.40       4582.08        29.91 o                         
   6   1   6        512.69        527.00         9.11 o                         
   7   1   6        157.65        141.44         5.46 o                         
   8   1   6        500.40        442.65        21.49 o                         
   9   1   6        487.83        549.17        33.47 o                         
  10   1   6        390.20        333.94        26.74 o                         
  11   1   6         54.91         76.95        20.42 o                         
  12   1   6        454.61        523.67        40.35 o                         
 -15   2   6        193.05        201.38        36.99 o                         
 -14   2   6        477.69        521.49        35.12 o                         
 -13   2   6         84.77        137.46        18.62 o                         
 -12   2   6       2005.74       2001.38        61.00 o                         
 -11   2   6        456.97        517.31        35.17 o                         
 -10   2   6         28.89         24.17         4.61 o                         
  -9   2   6        984.04       1046.87        22.70 o                         
  -8   2   6       1963.96       2056.25        11.06 o                         
  -7   2   6        338.35        305.06         4.00 o                         
  -6   2   6       2972.35       2982.85        15.29 o                         
  -5   2   6       2413.83       2246.84        12.03 o                         
  -4   2   6      11862.23      12184.20        43.81 o                         
  -3   2   6        558.67        548.36         5.49 o                         
  -2   2   6        733.54        809.69         7.14 o                         
  -1   2   6       2388.31       2528.45        18.24 o                         
   0   2   6        674.80        560.47         7.73 o                         
   1   2   6       6479.40       6166.46        32.64 o                         
   2   2   6      12808.24      12772.69        61.78 o                         
   3   2   6       2764.26       2692.35        21.94 o                         
   4   2   6        826.97        778.90        10.78 o                         
   5   2   6       1849.95       1918.61        18.98 o                         
   6   2   6       1237.65       1370.02        16.92 o                         
   7   2   6         69.79        101.94         4.82 o                         
   8   2   6        507.96        476.15        28.94 o                         
   9   2   6        163.40        204.88        27.55 o                         
  10   2   6         88.72         74.46        17.18 o                         
  11   2   6        252.61        272.71        25.93 o                         
  12   2   6        711.03        658.17        45.26 o                         
 -15   3   6         10.83         28.58        15.80 o                         
 -14   3   6          0.15         -4.01        15.25 o                         
 -13   3   6        212.75        174.90        22.61 o                         
 -12   3   6          7.23         29.80        12.77 o                         
 -11   3   6        376.69        376.27        20.67 o                         
 -10   3   6       1652.68       1742.76        33.13 o                         
  -9   3   6        211.15        198.62         3.19 o                         
  -8   3   6         25.51         18.07         1.37 o                         
  -7   3   6        579.30        613.21         6.32 o                         
  -6   3   6       1693.96       1773.72        11.64 o                         
  -5   3   6         35.01         47.53         1.97 o                         
  -4   3   6        184.02        191.81         4.43 o                         
  -3   3   6        369.28        395.72         7.28 o                         
  -2   3   6         71.43         41.39         3.11 o                         
  -1   3   6       1796.64       1886.69        16.32 o                         
   0   3   6       2125.31       1969.86        17.10 o                         
   1   3   6       6586.64       6410.02        35.78 o                         
   2   3   6       6091.20       5946.47        37.83 o                         
   3   3   6        726.52        728.21        11.72 o                         
   4   3   6       2049.71       2081.31        22.16 o                         
   5   3   6         43.00         55.90         3.52 o                         
   6   3   6        338.73        338.58         8.58 o                         
   7   3   6        227.42        236.79        10.16 o                         
   8   3   6        573.79        540.17        31.93 o                         
   9   3   6        203.67        204.55        21.77 o                         
  10   3   6        180.47        159.12        19.69 o                         
  11   3   6        185.75        157.89        20.37 o                         
 -16   4   6        104.48         86.27        40.72 o                         
 -15   4   6       1421.90       1468.15        69.14 o                         
 -14   4   6        965.78        980.26        54.02 o                         
 -13   4   6         49.39         60.63        15.74 o                         
 -12   4   6        895.56        903.13        46.88 o                         
 -11   4   6       1320.39       1324.73        35.18 o                         
 -10   4   6       1305.36       1303.41        14.80 o                         
  -9   4   6        410.10        424.51         5.66 o                         
  -8   4   6       2009.88       2069.88        18.46 o                         
  -7   4   6       3648.30       3657.08        25.14 o                         
  -6   4   6       1075.20       1138.96        13.09 o                         
  -5   4   6          8.63          4.97         1.70 o                         
  -4   4   6        603.34        673.25         9.78 o                         
  -3   4   6       4422.15       4654.97        33.38 o                         
  -2   4   6        823.80        788.52        11.68 o                         
  -1   4   6       2328.89       2444.99        20.42 o                         
   0   4   6        868.13        921.20        11.89 o                         
   1   4   6         26.15         12.23         2.79 o                         
   2   4   6        253.76        260.21         6.88 o                         
   3   4   6       6554.38       6510.06        41.70 o                         
   4   4   6       1431.99       1390.93        17.97 o                         
   5   4   6        604.23        613.05        12.55 o                         
   6   4   6        125.17        140.91         6.03 o                         
   7   4   6         72.66         66.31        11.08 o                         
   8   4   6        851.07        809.27        40.18 o                         
   9   4   6        434.15        417.49        30.68 o                         
  10   4   6         71.07         98.42        19.48 o                         
 -16   5   6         11.89        -21.40        30.73 o                         
 -15   5   6        115.35         91.43        19.16 o                         
 -14   5   6        695.11        746.89        47.08 o                         
 -13   5   6         29.04         20.71        15.06 o                         
 -12   5   6         18.79         16.70         8.20 o                         
 -11   5   6        107.98        112.50        11.03 o                         
 -10   5   6         15.59         11.45         2.29 o                         
  -9   5   6        922.59        851.72        11.87 o                         
  -8   5   6       4586.97       4490.14        33.27 o                         
  -7   5   6       4074.67       4296.18        33.61 o                         
  -6   5   6       1916.53       1938.60        19.11 o                         
  -5   5   6       2043.83       2111.21        18.56 o                         
  -4   5   6       1778.19       1835.35        16.65 o                         
  -3   5   6       1298.30       1301.53        15.61 o                         
  -2   5   6         60.37         56.45         3.87 o                         
  -1   5   6        280.23        317.79         7.52 o                         
   0   5   6        194.71        192.99         5.89 o                         
   1   5   6        440.92        351.30         8.08 o                         
   2   5   6         71.85         93.22         4.61 o                         
   3   5   6       5136.30       5092.46        36.83 o                         
   4   5   6       7588.73       7572.18        53.39 o                         
   5   5   6       6675.32       6772.17        50.87 o                         
   6   5   6       4107.76       4258.69        43.55 o                         
   7   5   6       1288.53       1275.33        43.95 o                         
   8   5   6         80.22         72.05        17.58 o                         
   9   5   6          6.92         22.03        13.87 o                         
  10   5   6        135.27        124.73        30.06 o                         
 -16   6   6         93.63         85.07        26.11 o                         
 -15   6   6        436.19        430.36        36.92 o                         
 -14   6   6        127.13        143.04        28.21 o                         
 -13   6   6        199.76        209.43        25.71 o                         
 -12   6   6        417.54        397.06        23.28 o                         
 -11   6   6        234.71        232.43         7.11 o                         
 -10   6   6        963.46       1006.92        15.09 o                         
  -9   6   6        420.81        373.22         9.23 o                         
  -8   6   6         37.11         45.23         3.84 o                         
  -7   6   6       1807.02       1894.42        20.73 o                         
  -6   6   6       3260.44       3386.10        26.34 o                         
  -5   6   6       1431.70       1373.53        15.22 o                         
  -4   6   6        578.30        592.79         9.53 o                         
  -3   6   6       1812.29       1994.24        19.28 o                         
  -2   6   6       3300.69       3679.56        30.32 o                         
  -1   6   6        535.32        562.64         9.84 o                         
   0   6   6        190.66        201.14         6.32 o                         
   1   6   6         45.50         42.77         3.70 o                         
   2   6   6         40.47         38.83         3.55 o                         
   3   6   6         17.19         20.63         3.63 o                         
   4   6   6        379.41        360.54         9.92 o                         
   5   6   6         73.47         76.35         5.81 o                         
   6   6   6         41.66         36.19        11.42 o                         
   7   6   6          0.71         -1.32        10.78 o                         
   8   6   6          9.09          2.37        16.79 o                         
   9   6   6          1.14         -8.23        12.88 o                         
 -16   7   6          1.39        -25.72        25.72 o                         
 -15   7   6        434.35        535.28        42.13 o                         
 -14   7   6        191.68        171.32        37.95 o                         
 -13   7   6       2149.91       2171.75        58.43 o                         
 -12   7   6       2069.38       2118.68        64.99 o                         
 -11   7   6       2382.36       2335.55        25.30 o                         
 -10   7   6        720.72        722.49        13.62 o                         
  -9   7   6       1177.13       1203.27        16.90 o                         
  -8   7   6       1006.63        988.86        15.22 o                         
  -7   7   6       2644.07       2706.70        26.65 o                         
  -6   7   6       3342.12       3225.13        27.98 o                         
  -5   7   6       3140.40       3209.26        26.80 o                         
  -4   7   6        354.23        339.15         7.54 o                         
  -3   7   6       1758.61       1597.74        17.97 o                         
  -2   7   6       2125.93       2070.68        21.80 o                         
  -1   7   6         43.28         41.76         3.47 o                         
   0   7   6        617.98        590.62        11.96 o                         
   1   7   6        128.23        124.91         6.24 o                         
   2   7   6       1686.08       1649.90        21.73 o                         
   3   7   6         72.42         74.44         5.14 o                         
   4   7   6        829.83        848.89        17.52 o                         
   5   7   6        691.70        708.86        16.15 o                         
   6   7   6         45.78         70.33        15.39 o                         
   7   7   6        406.81        423.78        31.56 o                         
   8   7   6        200.68        210.50        26.74 o                         
 -16   8   6        217.11        212.02        40.67 o                         
 -15   8   6         10.37         -7.17        15.42 o                         
 -14   8   6        129.85        101.90        19.03 o                         
 -13   8   6         20.63         46.77        12.09 o                         
 -12   8   6         53.22         49.01         5.55 o                         
 -11   8   6          2.46          0.13         3.40 o                         
 -10   8   6         17.02         24.55         3.79 o                         
  -9   8   6        646.28        560.23        12.44 o                         
  -8   8   6         60.95         74.97         5.27 o                         
  -7   8   6         91.48         77.47         4.84 o                         
  -6   8   6         21.77         10.43         3.45 o                         
  -5   8   6         14.36         15.80         3.05 o                         
  -4   8   6         60.58         49.76         3.73 o                         
  -3   8   6        513.22        459.43        10.20 o                         
  -2   8   6         27.92         38.80         3.44 o                         
  -1   8   6         44.43         24.89         3.00 o                         
   0   8   6       1542.34       1429.73        20.47 o                         
   1   8   6        688.90        714.22        16.62 o                         
   2   8   6        857.93        807.03        16.88 o                         
   3   8   6          0.08          6.10         4.25 o                         
   4   8   6        418.98        425.56        12.68 o                         
   5   8   6          9.55         20.66        13.87 o                         
   6   8   6         41.70         41.69        14.36 o                         
   7   8   6        163.91        168.36        37.30 o                         
 -16   9   6        266.36        284.45        62.53 o                         
 -15   9   6         95.47        103.85        20.52 o                         
 -14   9   6         28.13         33.18        10.65 o                         
 -13   9   6        547.24        529.08        29.95 o                         
 -12   9   6         29.09         31.06         4.46 o                         
 -11   9   6          0.30         -0.67         3.78 o                         
 -10   9   6         48.00         34.30         4.35 o                         
  -9   9   6        909.14        763.81        15.35 o                         
  -8   9   6        560.86        523.78        11.55 o                         
  -7   9   6        124.96        134.11         6.17 o                         
  -6   9   6         71.85         72.93         4.56 o                         
  -5   9   6       1058.64       1050.72        15.85 o                         
  -4   9   6        117.13        109.36         5.28 o                         
  -3   9   6        875.13        926.51        14.70 o                         
  -2   9   6        338.51        400.88        10.50 o
[truncated: 729,325 more chars]
